# Supplementary material for: Fractional re-distribution among cell motility states during ageing
Source: Commun Biol. 2021 Jan 19;4:81. doi: 10.1038/s42003-020-01605-w (PMC7815872; doi:10.1038/s42003-020-01605-w)
Supplement: Supplementary file 4 — Supplementary Data 1 [file 42003_2020_1605_MOESM4_ESM.xlsx]

## Sheet: S1
	AGE (years)	Gender	ID	Coriell ID
1	2	F	A02	GM00969
2	3	M	A03	GM05565
3	9	F	A09	GM00038
4	11	M	A11	GM00323
5	16	F	A16	GM06111
6	29	M	A29	AG04054
7	35	F	A35	AG11796
8	45	M	A45	AG08904
9	55	F	A55	AG09162
10	65	M	A65	AG12940
11	85	M	A85	AG09558
12	92	F	A92	AG09602
