# Supplementary material for: Fractional re-distribution among cell motility states during ageing
Source: Commun Biol. 2021 Jan 19;4:81. doi: 10.1038/s42003-020-01605-w (PMC7815872; doi:10.1038/s42003-020-01605-w)
Supplement: Supplementary file 5 — Supplementary Data 2 [file 42003_2020_1605_MOESM5_ESM.txt]

Condition key	Cell ID	Frame #	X-coorindates	Y-coordinates
1	1	1	520.87	498.67
1	1	2	520.63	499.07
1	1	3	521.7	499.87
1	1	4	522.56	500.91
1	1	5	524.69	501.84
1	1	6	526.69	502.91
1	1	7	526.64	503.26
1	1	8	526.64	503.26
1	1	9	526.8	505.08
1	1	10	529.69	505.15
1	1	11	530.35	506.34
1	1	12	531.62	507.52
1	1	13	532.04	508.2
1	1	14	533.24	508.62
1	1	15	533.63	509.33
1	1	16	533.9	509.71
1	1	17	533.9	509.71
1	1	18	533.93	509.91
1	1	19	533.41	510.03
1	1	20	533.83	509.68
1	1	21	533.9	509.71
1	1	22	533.9	509.71
1	1	23	532.94	509.83
1	1	24	534.54	509.03
1	1	25	533.83	509.34
1	1	26	533.79	509.87
1	1	27	533.48	509.76
1	1	28	533.45	509.35
1	1	29	532.37	510.11
1	1	30	532.59	509.66
1	1	31	531.6	509.83
1	1	32	532.07	509.42
1	1	33	533.22	509.47
1	1	34	532.32	509.77
1	1	35	532.14	509.62
1	1	36	533.03	509.34
1	1	37	531.96	509.96
1	1	38	531.97	509.57
1	1	39	531.57	509.84
1	1	40	531.22	509.56
1	1	41	531.86	509.35
1	1	42	530.61	509.74
1	1	43	531.65	509.17
1	1	44	530.87	508.69
1	1	45	530.58	508.79
1	1	46	529.94	508.88
1	1	47	530.68	508.52
1	1	48	530.92	508.84
1	1	49	530.29	508.92
1	1	50	531.26	508.61
1	1	51	532.44	508.62
1	1	52	533.01	509.01
1	1	53	532.76	509.57
1	1	54	533.7	510.24
1	1	55	532.48	511.09
1	1	56	533.9	511.39
1	1	57	533.71	511.78
1	1	58	533.34	512.6
1	1	59	533.54	513.4
1	1	60	533.65	514.27
1	1	61	534.98	514.95
1	1	62	534.35	515.07
1	1	63	534.71	515.35
1	1	64	534.71	515.35
1	1	65	534.12	515.27
1	1	66	534.47	515.52
1	1	67	535.4	515.51
1	1	68	535.14	515.42
1	1	69	536.65	515.4
1	1	70	535.21	515.97
1	1	71	535.51	516.51
1	1	72	535.42	516.47
1	1	73	535.92	516.72
1	1	74	536.82	517.62
1	1	75	537.56	518.4
1	1	76	538.89	518.89
1	1	77	537.95	518.98
1	1	78	539.1	519.98
1	1	79	539.04	520.99
1	1	80	537.99	521.77
1	1	81	538.61	522.81
1	1	82	539.43	523.17
1	1	83	541.11	523.78
1	1	84	540.15	523.55
1	1	85	541.33	523.97
1	1	86	541.89	524.6
1	1	87	541.62	524.38
1	1	88	542.78	525.36
1	1	89	543.84	524.89
1	1	90	543.74	525.15
1	1	91	543.84	525.47
1	1	92	543.31	526.41
1	1	93	543.61	526.79
1	1	94	544.44	526.93
1	1	95	543.75	526.38
1	1	96	544.67	527.14
1	1	97	543.39	527.69
1	1	98	542.82	527.68
1	1	99	543.78	527.43
1	1	100	544.64	528.47
1	1	101	546.52	529.12
1	1	102	546.55	530.97
1	1	103	547.19	531.2
1	1	104	548.16	531.84
1	1	105	548.14	532.66
1	1	106	547.42	532.47
1	1	107	548.72	532.14
1	1	108	546.96	533.18
1	1	109	546.94	533.34
1	1	110	547.13	533.5
1	1	111	545.9	532.96
1	1	112	546.57	532.71
1	1	113	545.92	532.68
1	1	114	543.99	531.08
1	1	115	542.92	531.26
1	1	116	540.76	529
1	1	117	539.03	529.17
1	1	118	536.66	526.56
1	1	119	537.77	528.4
1	1	120	536.55	527.54
1	1	121	535.91	527.39
1	1	122	535.67	528.46
1	1	123	536.47	527.96
1	1	124	536.12	528.8
1	1	125	536.35	529
1	1	126	537.2	530.16
1	1	127	537.19	530.99
1	1	128	536.54	531.11
1	1	129	537.37	532.21
1	1	130	537.37	533.91
1	1	131	539.37	533.98
1	1	132	538.48	534.81
1	1	133	540.29	535.41
1	1	134	539.96	536.4
1	1	135	541.79	536.88
1	1	136	541.35	537.81
1	1	137	541.21	538.75
1	1	138	541.38	539.73
1	1	139	542.03	540.11
1	1	140	541.83	541.1
1	1	141	542.2	541.65
1	1	142	542.27	542.7
1	1	143	543.5	543.06
1	1	144	543.14	543.47
1	1	145	541.78	544.5
1	1	146	543.69	544.61
1	1	147	544.69	544.93
1	1	148	545.29	545.62
1	1	149	545.44	546.78
1	1	150	545.47	547.54
1	1	151	544.53	548.39
1	1	152	546.48	548.68
1	1	153	547.28	548.94
1	1	154	547.71	549.91
1	1	155	547.22	550.89
1	1	156	549.55	551.39
1	1	157	548.12	552.69
1	1	158	550.38	552.96
1	1	159	549.51	554.2
1	1	160	550.92	554.61
1	1	161	550.49	555.93
1	1	162	551.96	556.62
1	1	163	552.98	558.09
1	1	164	554.56	559.07
1	1	165	554.85	560.31
1	1	166	556.92	561.86
1	1	167	557.04	563.37
1	1	168	558.34	564.73
1	1	169	559.42	565.34
1	1	170	560.22	566.71
1	1	171	561.05	567.78
1	1	172	562.4	568.14
1	1	173	563.85	568.27
1	1	174	564.67	569.38
1	1	175	565.45	570.12
1	1	176	565.11	571.3
1	1	177	565.67	572.08
1	1	178	565.33	572.54
1	1	179	566.6	573.58
1	1	180	567.93	574.14
1	1	181	568.82	574.78
1	1	182	569.23	575.64
1	1	183	569.5	576.81
1	1	184	571.29	577.46
1	1	185	570.78	578.41
1	1	186	571.9	580.1
1	1	187	574.11	580.35
1	1	188	576.11	582.11
1	1	189	576.37	583.56
1	1	190	577.95	585.38
1	1	191	579.55	587.16
1	1	192	581.34	588.33
1	1	193	583.2	589.49
1	1	194	584.32	591.22
1	1	195	585.7	592.49
1	1	196	587.38	593.93
1	1	197	588.73	596.57
1	1	198	591.45	597.76
1	1	199	593.17	600.23
1	1	200	594.88	601.65
1	2	1	312.42	175.01
1	2	2	311.64	173.97
1	2	3	311.73	174.12
1	2	4	311.79	174.17
1	2	5	313.12	174.83
1	2	6	313.69	175.4
1	2	7	313.73	175.01
1	2	8	313.73	175.01
1	2	9	313.59	176.16
1	2	10	314.9	175.2
1	2	11	314.6	175.63
1	2	12	315.62	177.19
1	2	13	314.61	178.02
1	2	14	314.77	178.31
1	2	15	315.03	178.25
1	2	16	315.34	178.24
1	2	17	315.34	178.24
1	2	18	315.66	178
1	2	19	314.98	177.86
1	2	20	316.8	178.03
1	2	21	316.95	178.24
1	2	22	316.95	178.24
1	2	23	316.84	176.58
1	2	24	319.43	176.29
1	2	25	319.17	176.61
1	2	26	320.56	175.86
1	2	27	320.04	174.84
1	2	28	320.97	174.02
1	2	29	320.97	174.86
1	2	30	321.59	174.28
1	2	31	321.57	174.19
1	2	32	322.38	173.65
1	2	33	324.72	174.06
1	2	34	324.21	173.74
1	2	35	324.98	173.33
1	2	36	326.02	171.26
1	2	37	325.81	171.3
1	2	38	325.79	169.78
1	2	39	326.05	170.32
1	2	40	325.64	169.4
1	2	41	326.58	168.93
1	2	42	326.27	169.25
1	2	43	327.9	169.26
1	2	44	328.08	169.75
1	2	45	328.15	169.57
1	2	46	326.98	169.64
1	2	47	327.69	169.79
1	2	48	327.91	170.58
1	2	49	327.68	171.47
1	2	50	328.32	172.34
1	2	51	328.1	172.76
1	2	52	328.81	172.97
1	2	53	328.87	173.19
1	2	54	329.34	173.96
1	2	55	327.21	174.61
1	2	56	328.49	175.42
1	2	57	328.25	176.17
1	2	58	327.56	176.23
1	2	59	327.8	177.12
1	2	60	326.98	177.86
1	2	61	327.33	178.49
1	2	62	326.55	178.53
1	2	63	326.63	178.24
1	2	64	326.63	178.24
1	2	65	325.21	178.47
1	2	66	325.97	178.58
1	2	67	326.49	178.81
1	2	68	325.84	179.67
1	2	69	326.69	180.61
1	2	70	325.79	181.5
1	2	71	325.92	182.4
1	2	72	324.66	182.81
1	2	73	325.21	183.68
1	2	74	325.34	184.35
1	2	75	325.1	184.74
1	2	76	325.49	184.55
1	2	77	324.67	184.46
1	2	78	325.96	184.63
1	2	79	325.92	184.72
1	2	80	324.57	184.66
1	2	81	324.5	184.85
1	2	82	323.76	184.65
1	2	83	324.16	184.51
1	2	84	322.12	184.48
1	2	85	322.7	184.43
1	2	86	322.48	184.44
1	2	87	321.5	184.43
1	2	88	321.99	184.73
1	2	89	321.73	184.14
1	2	90	320.95	183.43
1	2	91	321.02	183.11
1	2	92	320.12	183.16
1	2	93	319.87	183
1	2	94	320.69	183.03
1	2	95	319.42	182.77
1	2	96	320.77	182.99
1	2	97	319.87	182.91
1	2	98	319.21	182.95
1	2	99	319.62	182.93
1	2	100	319.42	183.04
1	2	101	320.11	182.99
1	2	102	319.54	183.23
1	2	103	319.09	182.98
1	2	104	319.69	182.78
1	2	105	319.02	182.96
1	2	106	318.13	182.87
1	2	107	318.93	182.76
1	2	108	317.2	183.03
1	2	109	316.8	183.15
1	2	110	316.79	183.23
1	2	111	315.67	182.99
1	2	112	316.15	183.45
1	2	113	315.39	184.6
1	2	114	313.27	187.49
1	2	115	312.69	190.17
1	2	116	312.45	191.52
1	2	117	310.97	193.79
1	2	118	309.46	192.23
1	2	119	310.9	193.33
1	2	120	308.57	192.67
1	2	121	308.09	192.68
1	2	122	307.62	193.43
1	2	123	308.02	193.21
1	2	124	307.82	194.77
1	2	125	307.56	195.98
1	2	126	307.53	197.76
1	2	127	306.31	199.03
1	2	128	304.7	199.94
1	2	129	304.78	201.01
1	2	130	304.36	202.55
1	2	131	305.21	202.82
1	2	132	302.38	203.83
1	2	133	302.83	206.36
1	2	134	301.28	209
1	2	135	302.21	210.43
1	2	136	300.91	214.27
1	2	137	300.14	216.51
1	2	138	300.62	218.4
1	2	139	300.84	219.36
1	2	140	300.14	220.29
1	2	141	299.54	220.99
1	2	142	299.67	223.37
1	2	143	300.71	223.64
1	2	144	300.05	225.16
1	2	145	298.92	227.25
1	2	146	300.11	227.96
1	2	147	300.48	229.05
1	2	148	300.87	229.57
1	2	149	300.48	231.31
1	2	150	300.42	232.67
1	2	151	298.65	233.78
1	2	152	299.82	234.47
1	2	153	299.36	235.52
1	2	154	298.49	236.56
1	2	155	297.2	237.52
1	2	156	299.27	239.53
1	2	157	297.15	240.9
1	2	158	297.97	242.56
1	2	159	296.03	245.09
1	2	160	296.6	246.77
1	2	161	295.64	249.58
1	2	162	295.96	251.62
1	2	163	296.36	253.83
1	2	164	295.71	255.76
1	2	165	294.52	257.08
1	2	166	295.33	258.96
1	2	167	293.99	260.32
1	2	168	294.24	262.02
1	2	169	294.93	263.55
1	2	170	295.2	265.52
1	2	171	294.86	266.32
1	2	172	295.16	267.27
1	2	173	295.87	268.1
1	2	174	295.85	268.78
1	2	175	295.58	269.65
1	2	176	294.24	271.17
1	2	177	294.54	272.47
1	2	178	293.56	273.49
1	2	179	294.11	274.61
1	2	180	294.62	275.31
1	2	181	294.07	275.96
1	2	182	293.73	276.74
1	2	183	292.52	278.22
1	2	184	293.98	279.62
1	2	185	292.8	280.63
1	2	186	292.74	281.87
1	2	187	293.43	282
1	2	188	293.7	282.87
1	2	189	291.87	283.24
1	2	190	291.62	283.6
1	2	191	291.94	284.48
1	2	192	292.37	285.13
1	2	193	293.26	286.07
1	2	194	293.22	286.76
1	2	195	292.82	287.13
1	2	196	293.04	287.23
1	2	197	292.73	287.62
1	2	198	293.45	287.66
1	2	199	293.49	288.03
1	2	200	293.59	288.01
1	3	1	486.48	449.9
1	3	2	484.24	449.27
1	3	3	482.3	446.92
1	3	4	480.84	445.06
1	3	5	478.78	443.47
1	3	6	476.51	442.74
1	3	7	478.28	441.04
1	3	8	476.93	442.09
1	3	9	474.5	442.25
1	3	10	474.91	441.95
1	3	11	476.43	442.57
1	3	12	476.9	442.35
1	3	13	476.8	441.79
1	3	14	477.37	442.38
1	3	15	478.67	442.56
1	3	16	481.35	442.89
1	3	17	479.97	443.18
1	3	18	480.18	443.63
1	3	19	479.15	443.68
1	3	20	480.31	443.76
1	3	21	481.45	443.58
1	3	22	480	443.52
1	3	23	480.58	443.26
1	3	24	480.71	443.19
1	3	25	480.1	442.68
1	3	26	479.76	443.61
1	3	27	479.31	442.66
1	3	28	479.16	443.47
1	3	29	479.31	442.76
1	3	30	478.75	442.35
1	3	31	478.44	441.97
1	3	32	478.41	442.21
1	3	33	479.89	442.04
1	3	34	478.43	443.19
1	3	35	479	442.69
1	3	36	478.78	442.88
1	3	37	479.3	442.43
1	3	38	477.93	443.58
1	3	39	477.48	442.51
1	3	40	476.18	442.97
1	3	41	475.68	441.32
1	3	42	475.49	441.17
1	3	43	476.38	441.59
1	3	44	475.9	441.51
1	3	45	475.6	440.95
1	3	46	475.44	439.47
1	3	47	475.03	440.3
1	3	48	473.69	439.42
1	3	49	472.82	437.1
1	3	50	470.92	436.02
1	3	51	470.79	434.8
1	3	52	469.08	434.34
1	3	53	468.78	433.79
1	3	54	467.44	433.87
1	3	55	466.07	433.06
1	3	56	466.48	431.65
1	3	57	465.82	430.31
1	3	58	464.39	429.9
1	3	59	465.01	429.67
1	3	60	464.33	429.08
1	3	61	464.73	427.72
1	3	62	464.04	425.54
1	3	63	463.39	424.65
1	3	64	462.26	423.05
1	3	65	461.15	421.22
1	3	66	460.44	419.83
1	3	67	459.85	419.33
1	3	68	458.94	416.69
1	3	69	458.81	416.84
1	3	70	457.24	415.51
1	3	71	456.73	414.32
1	3	72	456.55	412.67
1	3	73	456.54	412.04
1	3	74	454.82	409.93
1	3	75	454.59	408.17
1	3	76	454.07	406.19
1	3	77	452.83	404.51
1	3	78	452.19	403.2
1	3	79	451.74	402.15
1	3	80	450.28	400.86
1	3	81	449.38	398.53
1	3	82	448.03	396.71
1	3	83	449.17	396.07
1	3	84	446.35	394.94
1	3	85	446.68	394.54
1	3	86	446.07	393.13
1	3	87	444.43	392.21
1	3	88	445.03	391.49
1	3	89	445.45	390.85
1	3	90	444.73	389.86
1	3	91	443.76	389.45
1	3	92	442.95	389.77
1	3	93	441.95	388.06
1	3	94	441.97	388.28
1	3	95	443.3	388.28
1	3	96	443.07	388.5
1	3	97	442.34	389.71
1	3	98	443.41	391.42
1	3	99	443.91	392.89
1	3	100	443.17	394.76
1	3	101	444.63	395.32
1	3	102	444.05	395.89
1	3	103	444.26	396.92
1	3	104	445.93	397.51
1	3	105	445.88	397.88
1	3	106	446.28	398.33
1	3	107	447.4	398.71
1	3	108	446.79	398.14
1	3	109	446.77	398.46
1	3	110	447.66	398.72
1	3	111	448.56	398.25
1	3	112	448.77	398.51
1	3	113	448.41	398.22
1	3	114	447.89	398.03
1	3	115	448.2	398.02
1	3	116	446.73	398.13
1	3	117	447.28	397.99
1	3	118	448.22	397.14
1	3	119	448.75	396.46
1	3	120	447.89	396.35
1	3	121	446.28	395.64
1	3	122	445.93	395.43
1	3	123	446.39	394.96
1	3	124	446.45	394.73
1	3	125	446.2	394.14
1	3	126	446.55	394.02
1	3	127	445.92	394.08
1	3	128	445.07	394.01
1	3	129	445.32	394.04
1	3	130	445.24	394.01
1	3	131	445.79	394.1
1	3	132	446.99	394.04
1	3	133	447.19	394.06
1	3	134	446.12	394.09
1	3	135	446.23	394.02
1	3	136	445.27	393.96
1	3	137	443.83	393.19
1	3	138	443.99	393.37
1	3	139	445.91	393.37
1	3	140	445.19	393.18
1	3	141	444.32	393.15
1	3	142	444.27	392.5
1	3	143	444.63	392.49
1	3	144	443.93	392.52
1	3	145	444.51	392.53
1	3	146	444.19	392.41
1	3	147	444.88	392.44
1	3	148	446.33	392.15
1	3	149	445.62	391.53
1	3	150	446.53	390.83
1	3	151	446.46	390.39
1	3	152	446.26	389.5
1	3	153	446.2	388.91
1	3	154	446.37	386.51
1	3	155	444.3	384.37
1	3	156	444.1	384.05
1	3	157	442.79	383.49
1	3	158	444.48	381.5
1	3	159	442.88	382.54
1	3	160	444.3	381.82
1	3	161	444.96	380.93
1	3	162	445.13	380.36
1	3	163	445.59	380.7
1	3	164	445.83	380.95
1	3	165	446.44	381.63
1	3	166	447.95	381.88
1	3	167	446.54	381.97
1	3	168	448	382.16
1	3	169	448.41	381.59
1	3	170	448.48	381.63
1	3	171	451.03	382.15
1	3	172	450.85	382.32
1	3	173	451.97	383
1	3	174	452.85	383.08
1	3	175	451.6	383.55
1	3	176	452.79	384.29
1	3	177	452.56	384.13
1	3	178	452.12	384.5
1	3	179	453.46	384.61
1	3	180	453.07	385.43
1	3	181	453.54	386.79
1	3	182	454.43	387.67
1	3	183	455.52	389.29
1	3	184	456.21	391.6
1	3	185	455.53	394.01
1	3	186	456.67	396.14
1	3	187	457.63	397.36
1	3	188	457.46	399.18
1	3	189	457.07	400.04
1	3	190	458.82	400.19
1	3	191	460.03	400.2
1	3	192	458.33	400.58
1	3	193	459.47	400.98
1	3	194	460.24	400.99
1	3	195	460.84	401.03
1	3	196	460.92	401.36
1	3	197	460.48	401.8
1	3	198	460.36	402.29
1	3	199	461.46	402.11
1	3	200	460.61	403.33
1	4	1	656.97	363.61
1	4	2	658.05	365.57
1	4	3	658.32	363.99
1	4	4	658.89	363.29
1	4	5	659.93	362.87
1	4	6	659.23	363.09
1	4	7	661.19	361.33
1	4	8	660.21	361.65
1	4	9	659.11	361.5
1	4	10	660.1	361.01
1	4	11	661.72	361.75
1	4	12	661.89	361.14
1	4	13	662.75	361.05
1	4	14	664.05	361.58
1	4	15	664.61	360.39
1	4	16	667.4	360.69
1	4	17	667.18	360.41
1	4	18	667.7	360.08
1	4	19	667.69	359.45
1	4	20	669.44	359.68
1	4	21	670.68	359.4
1	4	22	669.78	358.73
1	4	23	671.68	360.76
1	4	24	673.86	359.61
1	4	25	675.03	358.7
1	4	26	675.71	360.54
1	4	27	675.2	359.64
1	4	28	675.31	360.49
1	4	29	675.24	359.39
1	4	30	675.19	359.69
1	4	31	674.58	359.82
1	4	32	674.89	359.6
1	4	33	676.7	359.29
1	4	34	675.9	360.25
1	4	35	676.81	359.22
1	4	36	677.2	359.31
1	4	37	678.19	359.6
1	4	38	678.09	361.13
1	4	39	678.23	360.75
1	4	40	677.75	361.54
1	4	41	677.56	359.67
1	4	42	678.68	360.4
1	4	43	681	361.46
1	4	44	680.94	361.38
1	4	45	680.89	361.38
1	4	46	680.79	359.92
1	4	47	680.4	361.18
1	4	48	680.92	361.74
1	4	49	681.98	361.32
1	4	50	682.29	361.22
1	4	51	683.91	360.07
1	4	52	684.18	359.41
1	4	53	685.36	359.07
1	4	54	686.44	358.94
1	4	55	688.14	359.09
1	4	56	690.39	358.25
1	4	57	691.62	356.87
1	4	58	691.49	355.75
1	4	59	692.58	355.06
1	4	60	692.97	354.11
1	4	61	694.19	353.24
1	4	62	695.06	352.12
1	4	63	696.47	353.03
1	4	64	696.58	353.48
1	4	65	697.11	352.57
1	4	66	696.96	352.75
1	4	67	697.26	353.21
1	4	68	697.5	351.93
1	4	69	698.17	352.9
1	4	70	697.67	353.15
1	4	71	697.98	353.23
1	4	72	698.53	352.55
1	4	73	699.06	353.11
1	4	74	698.17	352.88
1	4	75	699.02	353.27
1	4	76	699.12	352.91
1	4	77	698.41	353.24
1	4	78	698.95	353.39
1	4	79	699.19	353.47
1	4	80	698.71	353.82
1	4	81	698.53	353.7
1	4	82	697.78	354.1
1	4	83	698.95	354.93
1	4	84	696.78	354.89
1	4	85	698	355.26
1	4	86	697.41	355.61
1	4	87	696.55	355.85
1	4	88	697.96	355.21
1	4	89	698.16	354.89
1	4	90	698.25	354.26
1	4	91	698.12	354.23
1	4	92	697.89	354.48
1	4	93	696.83	353.65
1	4	94	696.57	354.54
1	4	95	697.93	354.67
1	4	96	696.65	354.68
1	4	97	695.56	354.64
1	4	98	695.59	355.17
1	4	99	694.46	354.59
1	4	100	693.2	355.42
1	4	101	694.38	355.12
1	4	102	693.08	354.36
1	4	103	691.97	354.7
1	4	104	692.94	355.41
1	4	105	692.01	355.26
1	4	106	691.88	355.73
1	4	107	692.63	355.7
1	4	108	691.1	354.56
1	4	109	690.46	354.99
1	4	110	690.78	356.3
1	4	111	691.03	355.83
1	4	112	690.78	356.25
1	4	113	690.32	356.76
1	4	114	689.02	356.81
1	4	115	688.6	356.62
1	4	116	686.57	357.75
1	4	117	686.65	358.36
1	4	118	686.87	358.27
1	4	119	687.77	358.94
1	4	120	687.47	359.02
1	4	121	686.27	359.72
1	4	122	686.36	358.98
1	4	123	687.41	360.2
1	4	124	687.35	359.75
1	4	125	687.31	360.58
1	4	126	687.82	360.4
1	4	127	703.27	383.89
1	4	128	700.33	383.36
1	4	129	698.65	382.97
1	4	130	697.22	382.72
1	4	131	696.86	383.24
1	4	132	697.3	383.35
1	4	133	697.75	383.27
1	4	134	696.61	383.57
1	4	135	696.74	383.7
1	4	136	695.63	383.81
1	4	137	694.14	383.81
1	4	138	694.86	384.77
1	4	139	697.29	384.73
1	4	140	696.72	383.99
1	4	141	695.56	383.76
1	4	142	694.99	384.28
1	4	143	695.1	384.01
1	4	144	694.42	384.13
1	4	145	694.9	383.95
1	4	146	694.78	384.06
1	4	147	694.73	384.58
1	4	148	694.55	383.73
1	4	149	693.7	384.15
1	4	150	693.13	384.48
1	4	151	691.81	384.47
1	4	152	691.35	384.48
1	4	153	690.66	385.05
1	4	154	689.92	383.47
1	4	155	688.11	383.27
1	4	156	687.25	384.31
1	4	157	684.6	385.63
1	4	158	683.4	384.92
1	4	159	677.52	386.05
1	4	160	673.1	385.16
1	4	161	669.39	385.37
1	4	162	665.99	385.24
1	4	163	663.52	385.42
1	4	164	660.61	385.49
1	4	165	656.83	385.71
1	4	166	653.38	384.96
1	4	167	649.9	384.8
1	4	168	648.12	383.85
1	4	169	645.8	382.7
1	4	170	643.75	383.12
1	4	171	642.81	382.76
1	4	172	641.03	382.42
1	4	173	640.31	382.87
1	4	174	638.75	381.94
1	4	175	636.12	382.62
1	4	176	635.16	382.25
1	4	177	633.6	382.3
1	4	178	632.33	382.55
1	4	179	631.16	380.92
1	4	180	630.18	380.37
1	4	181	628.66	380.98
1	4	182	627.19	379.05
1	4	183	626.44	378.58
1	4	184	625.06	378.06
1	4	185	622.24	378.08
1	4	186	620.58	377.29
1	4	187	618.81	375.99
1	4	188	616.5	375.67
1	4	189	613.31	374.89
1	4	190	611.33	373.6
1	4	191	607.87	371.88
1	4	192	603.4	371.66
1	4	193	600.09	369.81
1	4	194	596.85	368.87
1	4	195	593.63	366.95
1	4	196	590.61	366.3
1	4	197	587.14	364.21
1	4	198	585.41	364.36
1	4	199	584.28	362.11
1	4	200	582.35	362.42
1	5	1	349.55	308.73
1	5	2	349.94	310.59
1	5	3	350.61	309.44
1	5	4	352.26	309.56
1	5	5	353.98	309.98
1	5	6	354.7	310.52
1	5	7	358.53	309.84
1	5	8	358.88	311.2
1	5	9	357.91	312.22
1	5	10	359.67	312.83
1	5	11	361.83	313.7
1	5	12	362.64	313.42
1	5	13	362.84	313.67
1	5	14	363.24	314.45
1	5	15	364.13	314.19
1	5	16	366.85	315.28
1	5	17	365.8	315.49
1	5	18	366.98	315.29
1	5	19	366.7	315.47
1	5	20	368.72	315.83
1	5	21	370.01	316.86
1	5	22	368.39	316.84
1	5	23	370.38	317.95
1	5	24	370.68	318.45
1	5	25	370.59	318.27
1	5	26	371.19	321.28
1	5	27	370.23	320.51
1	5	28	370.49	321.39
1	5	29	370.13	321.08
1	5	30	370.13	321.74
1	5	31	369.63	322.53
1	5	32	369.61	323.26
1	5	33	370.85	323.29
1	5	34	370.12	324.94
1	5	35	371.35	323.9
1	5	36	370.99	324.57
1	5	37	371.42	323.85
1	5	38	371.31	325.24
1	5	39	370.53	324.46
1	5	40	369.07	325
1	5	41	368.9	323.71
1	5	42	368.51	324.35
1	5	43	369.93	325.65
1	5	44	370.37	325.88
1	5	45	370.07	325.63
1	5	46	369.74	324.21
1	5	47	368.59	325.24
1	5	48	367.94	324.89
1	5	49	367.62	323.78
1	5	50	366.3	323.01
1	5	51	365.76	322.11
1	5	52	364.13	321.76
1	5	53	363.28	321.59
1	5	54	362	322.3
1	5	55	360.74	322.53
1	5	56	361.21	321.78
1	5	57	361.45	321.2
1	5	58	359.44	320.72
1	5	59	359.75	321.04
1	5	60	358.45	320.96
1	5	61	358.3	320.69
1	5	62	357.56	320.31
1	5	63	356.82	320.09
1	5	64	355.52	319.98
1	5	65	355.32	319.67
1	5	66	355.55	319.37
1	5	67	356.02	319.55
1	5	68	357.26	316.91
1	5	69	359.76	317.17
1	5	70	361.48	315.55
1	5	71	363.47	314.93
1	5	72	365.21	314
1	5	73	366.54	314.33
1	5	74	366.3	313.71
1	5	75	366.8	313.83
1	5	76	366.61	313.93
1	5	77	366.29	314.01
1	5	78	366.05	314.42
1	5	79	365.83	315.08
1	5	80	365.58	315.96
1	5	81	364.94	315.85
1	5	82	363.32	316.36
1	5	83	362.95	317.35
1	5	84	360.4	316.85
1	5	85	360.33	317.85
1	5	86	359.55	318
1	5	87	358.24	318.12
1	5	88	357.85	318.04
1	5	89	356.85	318.67
1	5	90	355.48	318.25
1	5	91	354.64	319.1
1	5	92	354.09	319.86
1	5	93	353.36	318.9
1	5	94	353.03	318.98
1	5	95	354.52	319.05
1	5	96	354.45	319.31
1	5	97	353.25	319.15
1	5	98	354.04	319.58
1	5	99	353.8	319.18
1	5	100	353.1	319.8
1	5	101	354.45	319.39
1	5	102	353.26	318.45
1	5	103	353.04	318.72
1	5	104	354.81	318.63
1	5	105	354.63	317.83
1	5	106	355.26	318.5
1	5	107	356.39	318.33
1	5	108	355.8	316.99
1	5	109	355.85	316.96
1	5	110	357.02	317.89
1	5	111	358.55	316.8
1	5	112	360.18	317.02
1	5	113	361.29	316.42
1	5	114	361.82	315.16
1	5	115	363.46	314.48
1	5	116	364.12	314.52
1	5	117	365.64	314.24
1	5	118	367.31	313.8
1	5	119	369.18	313.37
1	5	120	370.58	313.06
1	5	121	370.71	312.65
1	5	122	372.75	311.51
1	5	123	375.08	311.85
1	5	124	376.53	310.76
1	5	125	378.73	310.26
1	5	126	382.21	308.95
1	5	127	404.06	304.86
1	5	128	403.85	304.53
1	5	129	405.2	304.42
1	5	130	405.84	303.37
1	5	131	407.24	302.91
1	5	132	408.98	302.94
1	5	133	410.67	302.83
1	5	134	411.82	301.78
1	5	135	413.95	300.41
1	5	136	414.46	299.15
1	5	137	414.41	298.24
1	5	138	416.9	298.59
1	5	139	419.65	297.59
1	5	140	420.2	295.98
1	5	141	421.62	294.9
1	5	142	423.92	294.3
1	5	143	425.5	293.53
1	5	144	426.06	292.89
1	5	145	427.35	291.95
1	5	146	428.13	291.07
1	5	147	429.66	291.08
1	5	148	430.91	289.83
1	5	149	431.18	289.14
1	5	150	433.17	289.5
1	5	151	433.8	288.39
1	5	152	434.67	288.06
1	5	153	436.24	288.07
1	5	154	438.04	286.43
1	5	155	437.97	285.56
1	5	156	439.13	286.29
1	5	157	439.06	286.56
1	5	158	441.72	285.16
1	5	159	442.62	286.44
1	5	160	444.81	285.69
1	5	161	446.28	284.8
1	5	162	446.17	283.95
1	5	163	447.05	283.55
1	5	164	448.33	283.57
1	5	165	448.91	284.17
1	5	166	450.12	283.58
1	5	167	449.41	284.03
1	5	168	449.92	283.3
1	5	169	450.38	282.22
1	5	170	449.77	282.15
1	5	171	451.43	282.36
1	5	172	451.78	281.45
1	5	173	453.62	282.28
1	5	174	454.45	280.79
1	5	175	453.98	281.11
1	5	176	455.42	281.56
1	5	177	456.49	281.29
1	5	178	456.59	281.85
1	5	179	457.88	280.5
1	5	180	458.14	280.93
1	5	181	458.74	281.57
1	5	182	459.84	280.51
1	5	183	461.04	280.6
1	5	184	461.57	280.88
1	5	185	460.41	281.1
1	5	186	461.47	281.36
1	5	187	462.39	280.73
1	5	188	462.1	281.03
1	5	189	461.61	280.39
1	5	190	462.5	279.94
1	5	191	462.98	279.45
1	5	192	461.59	280.37
1	5	193	462.45	279.59
1	5	194	462.64	279.39
1	5	195	463.39	278.37
1	5	196	464.35	278.53
1	5	197	463.6	276.98
1	5	198	464.69	276.94
1	5	199	466	275.12
1	5	200	466.66	275.91
1	6	1	308.13	437.67
1	6	2	307.86	440.73
1	6	3	308.12	440.2
1	6	4	308.79	441.24
1	6	5	309.31	442.23
1	6	6	308.37	443.42
1	6	7	309.72	443.14
1	6	8	307.76	444.13
1	6	9	305.59	445.44
1	6	10	305.12	445.44
1	6	11	305.01	445.54
1	6	12	303.39	444.12
1	6	13	301.62	443.39
1	6	14	300.61	443.48
1	6	15	300.74	442.96
1	6	16	302.62	443.23
1	6	17	299.81	443.68
1	6	18	299.74	443.62
1	6	19	298.59	443.77
1	6	20	299.12	443.78
1	6	21	299.44	443.6
1	6	22	296.34	442.81
1	6	23	296.26	443.01
1	6	24	292.26	439.69
1	6	25	287.69	436.17
1	6	26	283.93	434.28
1	6	27	280.17	430.66
1	6	28	275.89	427.61
1	6	29	272.91	423.6
1	6	30	271.03	422.13
1	6	31	269.45	421.28
1	6	32	268.93	421.06
1	6	33	269.47	420.87
1	6	34	268.06	422.96
1	6	35	268.24	421.9
1	6	36	268.47	422.85
1	6	37	268.9	422.79
1	6	38	268.01	424.58
1	6	39	267.24	424.1
1	6	40	266.23	425.55
1	6	41	266.02	425.24
1	6	42	266.14	426.17
1	6	43	266.68	426.93
1	6	44	266.18	426.84
1	6	45	265.57	426.94
1	6	46	265.11	425.95
1	6	47	264.51	427.35
1	6	48	264.21	428.29
1	6	49	265.37	428.45
1	6	50	265.11	429.41
1	6	51	266.45	429.81
1	6	52	265.73	431.84
1	6	53	266.63	433.63
1	6	54	267.39	436.28
1	6	55	267.57	437.72
1	6	56	269.59	438.75
1	6	57	270	439.35
1	6	58	269.06	440.36
1	6	59	269.81	441.1
1	6	60	269.49	441.74
1	6	61	270	442.41
1	6	62	270.11	442.91
1	6	63	269.94	443.17
1	6	64	269.25	443.15
1	6	65	269.13	443.16
1	6	66	268.88	443.33
1	6	67	268.25	444.1
1	6	68	268.73	444.41
1	6	69	268.21	444.89
1	6	70	267.32	445.45
1	6	71	266.39	445.65
1	6	72	266.5	446.25
1	6	73	266.17	446.54
1	6	74	265.1	446.88
1	6	75	265.38	447.06
1	6	76	264.75	446.93
1	6	77	263.37	446.88
1	6	78	263.66	446.94
1	6	79	263.14	447.1
1	6	80	261.91	447.22
1	6	81	262.28	447.8
1	6	82	261.4	447.84
1	6	83	261.91	448.06
1	6	84	259.59	448.89
1	6	85	260.45	449.65
1	6	86	260.29	450.28
1	6	87	259.27	450.37
1	6	88	259.84	450.24
1	6	89	260.1	450.32
1	6	90	259.93	450.3
1	6	91	259.2	450.51
1	6	92	258.06	451.45
1	6	93	258.05	452.06
1	6	94	257.66	453.01
1	6	95	258.42	453.48
1	6	96	257.56	453.6
1	6	97	256.63	453.57
1	6	98	257.05	453.56
1	6	99	257.29	453.64
1	6	100	256.14	453.99
1	6	101	257.61	453.93
1	6	102	256.59	454.2
1	6	103	255.53	454.26
1	6	104	256.23	454.1
1	6	105	255.9	454.08
1	6	106	255.08	454.44
1	6	107	255.59	454.13
1	6	108	254.8	454.04
1	6	109	254.26	454.09
1	6	110	253.96	454.4
1	6	111	254.82	454
1	6	112	254.83	454.31
1	6	113	254.77	454.37
1	6	114	254.64	454.36
1	6	115	255.33	454.25
1	6	116	253.78	454.47
1	6	117	254.33	454.96
1	6	118	254.61	454.95
1	6	119	254.78	454.83
1	6	120	253.85	454.81
1	6	121	252.64	455.28
1	6	122	252.22	455.02
1	6	123	251.95	454.62
1	6	124	251.61	454
1	6	125	250.64	453.81
1	6	126	250.2	452.8
1	6	127	248.19	451.28
1	6	128	245.77	449.58
1	6	129	241.4	444.91
1	6	130	242.33	445.8
1	6	131	240.49	444.3
1	6	132	243.14	446.02
1	6	133	246.17	449.11
1	6	134	244.58	448.77
1	6	135	243.15	446.97
1	6	136	242.48	447.62
1	6	137	242.81	448.89
1	6	138	243.79	450.38
1	6	139	245.55	450.43
1	6	140	244.95	451
1	6	141	244.84	451.25
1	6	142	245.24	451.89
1	6	143	245.71	451.82
1	6	144	245.7	451.96
1	6	145	246.62	451.49
1	6	146	246.38	451.67
1	6	147	246.36	451.91
1	6	148	246.97	451.24
1	6	149	246.35	451.8
1	6	150	246.41	451.86
1	6	151	246.63	451.6
1	6	152	246.54	451.62
1	6	153	247.06	451.95
1	6	154	247.63	450.75
1	6	155	246.75	450.94
1	6	156	246.62	451.15
1	6	157	245.53	451.48
1	6	158	246.5	450.52
1	6	159	244.98	451.85
1	6	160	246.04	451.1
1	6	161	246.12	450.4
1	6	162	245.46	449.77
1	6	163	244.92	449.79
1	6	164	244.89	449.55
1	6	165	244.5	449.25
1	6	166	244.42	448.94
1	6	167	242.72	449.49
1	6	168	243.06	448.5
1	6	169	242.92	447.86
1	6	170	241.96	447.67
1	6	171	242.9	447.27
1	6	172	241.97	447.61
1	6	173	242.16	447.84
1	6	174	242.52	446.89
1	6	175	241.76	447.23
1	6	176	242.28	447.31
1	6	177	241.56	447.46
1	6	178	241.18	447.75
1	6	179	241.53	446.62
1	6	180	240.5	446.65
1	6	181	239.91	447.02
1	6	182	239.97	445.95
1	6	183	240.5	445.55
1	6	184	240.05	445.47
1	6	185	238.92	445.5
1	6	186	238.64	444.83
1	6	187	238.97	444.4
1	6	188	238.09	444.57
1	6	189	237.26	444.51
1	6	190	237.59	443.48
1	6	191	238.29	443.03
1	6	192	236.64	443.57
1	6	193	237.04	442.52
1	6	194	237.1	442.23
1	6	195	237.1	441.52
1	6	196	236.88	441.2
1	6	197	236.46	441.22
1	6	198	235.66	441.55
1	6	199	236.2	440.32
1	6	200	235.47	441.14
1	7	1	197.3	111.1
1	7	2	197.1	113.32
1	7	3	196.3	112.98
1	7	4	196.21	113.15
1	7	5	196.43	113.31
1	7	6	195.92	113.74
1	7	7	197.88	112.78
1	7	8	196.15	114
1	7	9	194.03	114.54
1	7	10	195.07	114.81
1	7	11	196.18	115.49
1	7	12	195.36	114.76
1	7	13	194.7	114.45
1	7	14	194.41	114.77
1	7	15	194.82	113.96
1	7	16	197.71	114.27
1	7	17	195.61	114.8
1	7	18	196.2	114.41
1	7	19	195.13	114.63
1	7	20	196.38	114.78
1	7	21	196.86	114.54
1	7	22	194.46	113.76
1	7	23	195.69	114.16
1	7	24	196.31	114.2
1	7	25	195.64	113.55
1	7	26	196.62	115.33
1	7	27	196.11	114.41
1	7	28	196.18	115.24
1	7	29	196.06	114.11
1	7	30	196.63	113.17
1	7	31	196.59	113.11
1	7	32	197.62	112.91
1	7	33	200.27	112.86
1	7	34	199.91	113.54
1	7	35	201.67	111.47
1	7	36	202.4	111.6
1	7	37	203.12	110.12
1	7	38	203.22	111.41
1	7	39	203.54	110.31
1	7	40	203.21	110.83
1	7	41	203.53	108.64
1	7	42	203.96	109.14
1	7	43	205.46	109.62
1	7	44	205.84	109.54
1	7	45	205.68	109.75
1	7	46	205.91	107.67
1	7	47	205.31	109.05
1	7	48	205.5	109.28
1	7	49	206.2	109.4
1	7	50	205.83	109.84
1	7	51	206.31	108.7
1	7	52	205.52	108.83
1	7	53	205.93	108.52
1	7	54	205.06	109.23
1	7	55	203.82	108.69
1	7	56	205	107.99
1	7	57	204.71	107.41
1	7	58	203.22	106.71
1	7	59	203.48	106.32
1	7	60	202.25	105.68
1	7	61	202.87	104.77
1	7	62	203.04	103.83
1	7	63	203.1	103.8
1	7	64	202.19	103.88
1	7	65	202.22	103.71
1	7	66	202.46	104.6
1	7	67	202.66	105.4
1	7	68	201.97	103.95
1	7	69	201.91	104.69
1	7	70	200.32	104.5
1	7	71	200.02	105.18
1	7	72	200.61	104.52
1	7	73	201.2	105.43
1	7	74	199.85	104.4
1	7	75	200.47	103.86
1	7	76	200.72	103.72
1	7	77	200.03	104.16
1	7	78	200.53	104.25
1	7	79	200.98	104.04
1	7	80	200.68	104.36
1	7	81	200.85	103.44
1	7	82	200.25	103.23
1	7	83	201.3	104.3
1	7	84	199.05	104.34
1	7	85	200.18	104.41
1	7	86	199.8	103.76
1	7	87	198.8	103.94
1	7	88	199.33	103.94
1	7	89	200.45	103.92
1	7	90	201.29	103.21
1	7	91	201.51	103.94
1	7	92	201.51	104.36
1	7	93	201.11	102.67
1	7	94	200.91	102.65
1	7	95	202.19	102.16
1	7	96	201.98	102.53
1	7	97	200.84	102.24
1	7	98	201.72	102.9
1	7	99	201.24	103.34
1	7	100	200.29	104.26
1	7	101	200.71	104.08
1	7	102	199.2	104.33
1	7	103	198.37	105.3
1	7	104	199.08	107.18
1	7	105	198.02	108.14
1	7	106	197.87	110.26
1	7	107	198.08	111.37
1	7	108	196.22	111.66
1	7	109	195.22	112.27
1	7	110	196.6	112.33
1	7	111	197.58	111.27
1	7	112	198.18	111.41
1	7	113	198.32	111.12
1	7	114	197.32	111.87
1	7	115	197.42	112.73
1	7	116	195.53	114.74
1	7	117	195.34	115.44
1	7	118	195.41	115.59
1	7	119	195.43	115.9
1	7	120	194.61	115.85
1	7	121	193.12	116.33
1	7	122	192.44	114.64
1	7	123	193.32	115.53
1	7	124	193.7	114.17
1	7	125	193.19	115.13
1	7	126	193.9	114.72
1	7	127	193.33	115.83
1	7	128	192.54	115.32
1	7	129	193.15	114.61
1	7	130	192.82	113.98
1	7	131	193.43	113.72
1	7	132	194.5	113.87
1	7	133	195.06	113.43
1	7	134	194.88	113.64
1	7	135	195.44	112.92
1	7	136	194.74	112.17
1	7	137	193.21	111.7
1	7	138	194.56	111.49
1	7	139	195.74	111.05
1	7	140	194.61	110.64
1	7	141	193.07	110.58
1	7	142	192.7	110.87
1	7	143	193.06	110.65
1	7	144	192.29	110.53
1	7	145	192.5	110.3
1	7	146	192.44	110.32
1	7	147	193.52	111.14
1	7	148	194.17	110.47
1	7	149	193.81	110.68
1	7	150	194.23	111.23
1	7	151	193.68	110.89
1	7	152	193.04	110.53
1	7	153	193.3	111.21
1	7	154	194.27	110.68
1	7	155	193.19	110.4
1	7	156	194.32	111.4
1	7	157	193.24	111.61
1	7	158	195.67	110.17
1	7	159	194.7	111.63
1	7	160	196	110.39
1	7	161	196.53	109.59
1	7	162	196	109.17
1	7	163	195.85	109.01
1	7	164	196.21	108.79
1	7	165	195.62	109.36
1	7	166	196.42	109.69
1	7	167	194.97	110.34
1	7	168	195.89	109.94
1	7	169	195.97	109.18
1	7	170	195.33	109.09
1	7	171	197.14	109.41
1	7	172	209.69	137.91
1	7	173	207.28	141.99
1	7	174	203.66	143.15
1	7	175	200.69	144.83
1	7	176	200.77	146.28
1	7	177	200.33	146.27
1	7	178	199.28	146.57
1	7	179	200.1	145.83
1	7	180	199.98	146.41
1	7	181	200.78	147.63
1	7	182	200.96	147.19
1	7	183	201.84	147.87
1	7	184	200.61	148.66
1	7	185	198.51	149.22
1	7	186	198.05	149.67
1	7	187	197.8	149.84
1	7	188	196.92	151.3
1	7	189	195.58	152.15
1	7	190	196.26	152.31
1	7	191	196.65	152.61
1	7	192	194.66	153.78
1	7	193	194.63	154.32
1	7	194	194.08	155.02
1	7	195	193.57	155.95
1	7	196	192.79	157.51
1	7	197	190.25	157.41
1	7	198	189.43	159.05
1	7	199	189.64	158.45
1	7	200	188.84	160.08
1	8	1	82.991	384.7
1	8	2	83.758	386.63
1	8	3	84.157	385.53
1	8	4	84.594	385.72
1	8	5	85.557	385.77
1	8	6	85.122	386.25
1	8	7	88.047	385.11
1	8	8	86.957	386.26
1	8	9	85.874	386.81
1	8	10	86.431	387.34
1	8	11	88.02	387.63
1	8	12	87.797	387.27
1	8	13	87.789	386.86
1	8	14	87.957	387.51
1	8	15	88.32	386.54
1	8	16	91.577	386.8
1	8	17	89.94	387.33
1	8	18	90.168	387.06
1	8	19	89.681	387.2
1	8	20	90.597	387.36
1	8	21	90.965	387.27
1	8	22	88.856	386.3
1	8	23	89.847	386.81
1	8	24	89.878	387.02
1	8	25	89.439	386.29
1	8	26	90.29	387.95
1	8	27	89.965	386.98
1	8	28	90.464	387.98
1	8	29	90.094	386.92
1	8	30	90.688	387.2
1	8	31	89.884	387.41
1	8	32	88.892	387.54
1	8	33	89.23	387.91
1	8	34	87.677	389.52
1	8	35	87.995	388.31
1	8	36	87.516	388.23
1	8	37	88.18	387.33
1	8	38	87.296	388.2
1	8	39	86.895	387.04
1	8	40	86.487	387.71
1	8	41	86.176	386.03
1	8	42	86.409	386.75
1	8	43	87.475	387.96
1	8	44	86.869	387.82
1	8	45	87.141	387.72
1	8	46	87.059	386.4
1	8	47	86.721	387.64
1	8	48	86.822	388
1	8	49	87.739	387.06
1	8	50	87.12	387.16
1	8	51	87.709	386.36
1	8	52	86.773	386.69
1	8	53	87.172	386.4
1	8	54	86.5	386.99
1	8	55	85.331	387.23
1	8	56	86.376	386.72
1	8	57	86.399	386.85
1	8	58	84.982	387.2
1	8	59	85.371	387.55
1	8	60	84.999	388.05
1	8	61	85.626	387.8
1	8	62	85.675	387.57
1	8	63	85.866	388.28
1	8	64	84.959	388.21
1	8	65	84.81	388.06
1	8	66	84.816	388.32
1	8	67	85.08	388.64
1	8	68	84.524	387.33
1	8	69	93.554	367.76
1	8	70	92.744	367.51
1	8	71	93.054	368.35
1	8	72	93.872	368.36
1	8	73	94.688	369.32
1	8	74	93.841	368.73
1	8	75	94.468	368.65
1	8	76	94.547	368.52
1	8	77	94.892	368.58
1	8	78	97.446	368.76
1	8	79	99.664	368.73
1	8	80	104.53	368.74
1	8	81	107.83	367.97
1	8	82	109.5	368.07
1	8	83	110.38	368.9
1	8	84	107.46	368.82
1	8	85	109.36	369.22
1	8	86	109.39	369.8
1	8	87	108.44	370.69
1	8	88	109	371.02
1	8	89	109.22	371.66
1	8	90	108.91	371.53
1	8	91	108.63	372.54
1	8	92	108.46	373.41
1	8	93	107.19	372.54
1	8	94	107.14	373.34
1	8	95	108.4	373.43
1	8	96	107.52	373.51
1	8	97	106.6	373.35
1	8	98	107.4	373.85
1	8	99	107.23	374.16
1	8	100	106.27	374.94
1	8	101	107.3	374.56
1	8	102	106.18	373.7
1	8	103	105.75	373.99
1	8	104	106.62	374.67
1	8	105	105.76	374.56
1	8	106	105.56	375
1	8	107	106.34	374.98
1	8	108	105.15	374.01
1	8	109	104.78	374.53
1	8	110	105.68	375.44
1	8	111	105.94	375.08
1	8	112	105.82	375.32
1	8	113	105.47	374.95
1	8	114	105.03	374.54
1	8	115	105.15	373.58
1	8	116	103.92	374.17
1	8	117	104.83	374.3
1	8	118	105.46	373.94
1	8	119	106.14	374.42
1	8	120	106.27	374.38
1	8	121	105.76	374.85
1	8	122	105.8	374.19
1	8	123	107	375.18
1	8	124	107.99	373.94
1	8	125	108.19	374.64
1	8	126	139.52	352.44
1	8	127	138.84	353.91
1	8	128	136.99	354.03
1	8	129	136.79	354.12
1	8	130	136.31	353.92
1	8	131	136.7	354.2
1	8	132	137.61	354.19
1	8	133	138.45	354.16
1	8	134	138.19	354.61
1	8	135	138.03	354.6
1	8	136	137.3	354.77
1	8	137	135.86	354.84
1	8	138	135.98	355.89
1	8	139	137.42	355.59
1	8	140	135.87	354.89
1	8	141	134.91	354.53
1	8	142	134.89	355.1
1	8	143	135.25	354.89
1	8	144	134.92	355.29
1	8	145	134.95	355.92
1	8	146	133.86	356.21
1	8	147	134.26	357.53
1	8	148	134.34	356.69
1	8	149	133.89	356.73
1	8	150	134.41	357.27
1	8	151	134.12	356.83
1	8	152	133.43	356.42
1	8	153	133.52	357.18
1	8	154	134.6	356.32
1	8	155	133.99	355.94
1	8	156	135	356.53
1	8	157	134.13	356.52
1	8	158	135.92	355.53
1	8	159	135.3	356.91
1	8	160	137	356.77
1	8	161	137.73	355.99
1	8	162	138.07	355.12
1	8	163	138.68	355.27
1	8	164	139.52	356.69
1	8	165	139.67	358.07
1	8	166	140.56	358.62
1	8	167	140.03	359.21
1	8	168	141.78	358.66
1	8	169	142.98	358.53
1	8	170	142.4	359.22
1	8	171	143.98	359.77
1	8	172	142.38	359.96
1	8	173	143.59	360.74
1	8	174	143.49	359.18
1	8	175	142.37	359.2
1	8	176	143.38	359.1
1	8	177	143.14	358.68
1	8	178	142.11	359.19
1	8	179	142.63	357.77
1	8	180	142.6	357.92
1	8	181	143.23	358.6
1	8	182	144.01	357.65
1	8	183	145.11	357.14
1	8	184	145.09	357.39
1	8	185	143.69	357.45
1	8	186	143.93	357.19
1	8	187	144.32	356.43
1	8	188	144.11	356.97
1	8	189	143.53	357.22
1	8	190	144.34	356.79
1	8	191	144.9	356.42
1	8	192	143.47	357.29
1	8	193	144.15	356.53
1	8	194	144.46	356.36
1	8	195	144.41	356.2
1	8	196	145.05	357.2
1	8	197	144.1	356.61
1	8	198	144.59	357.34
1	8	199	144.81	356.32
1	8	200	144.76	358.01
1	9	1	130.33	540.47
1	9	2	129.88	542.2
1	9	3	129.34	543.61
1	9	4	129.37	544.2
1	9	5	129.27	543.99
1	9	6	129.22	545.57
1	9	7	128.38	545.32
1	9	8	126.5	545.95
1	9	9	127.23	548.14
1	9	10	126.37	548.04
1	9	11	126.53	549.56
1	9	12	127.02	550.66
1	9	13	126.96	550.3
1	9	14	125.68	551.03
1	9	15	126.83	552.03
1	9	16	129.12	551.79
1	9	17	127.75	551.98
1	9	18	127.7	552.94
1	9	19	125.82	554.45
1	9	20	125.78	554.29
1	9	21	124.82	555.08
1	9	22	124.04	554.89
1	9	23	123.72	555.19
1	9	24	125.35	555.43
1	9	25	124.69	556.6
1	9	26	124.76	556.74
1	9	27	122.32	557.85
1	9	28	123.26	558.44
1	9	29	121.29	559.17
1	9	30	121.66	559.52
1	9	31	120.88	560.42
1	9	32	119.71	561.14
1	9	33	119.33	562.3
1	9	34	118.25	562.79
1	9	35	118.51	563.61
1	9	36	117.23	563.93
1	9	37	116.42	565.53
1	9	38	114.73	565.85
1	9	39	113.59	567.98
1	9	40	112	567.29
1	9	41	112.26	567.59
1	9	42	111.88	568.06
1	9	43	113.28	568.25
1	9	44	112.32	569.19
1	9	45	111.47	569.62
1	9	46	110.04	569.9
1	9	47	110.18	569.89
1	9	48	110.75	571
1	9	49	109.42	571.87
1	9	50	110.02	572
1	9	51	109.71	571.66
1	9	52	109.08	571.73
1	9	53	109.01	571.96
1	9	54	109.26	571.52
1	9	55	107.85	571.88
1	9	56	107.07	572.62
1	9	57	106.75	572.84
1	9	58	105.37	573
1	9	59	106.02	573.1
1	9	60	105.3	573.63
1	9	61	103.82	574.05
1	9	62	103.74	574.29
1	9	63	104.77	575.17
1	9	64	102.76	574.97
1	9	65	102.26	574.3
1	9	66	100.65	575.92
1	9	67	102.07	574.43
1	9	68	102.34	573.92
1	9	69	103.15	574.65
1	9	70	101.84	574.43
1	9	71	102.76	574.49
1	9	72	102.02	573.43
1	9	73	100.74	573.45
1	9	74	102.52	573.39
1	9	75	102.34	573.27
1	9	76	103.22	572.72
1	9	77	103.79	571.78
1	9	78	104.68	571.24
1	9	79	104.63	570.57
1	9	80	105.83	570.16
1	9	81	105.91	569.95
1	9	82	106.66	569.23
1	9	83	107.63	568.59
1	9	84	105.54	567.53
1	9	85	107.31	567.91
1	9	86	106.93	567.22
1	9	87	105.86	566.65
1	9	88	107.35	567.56
1	9	89	108.07	566.55
1	9	90	108.86	565.13
1	9	91	109.61	565.76
1	9	92	109.76	565.68
1	9	93	111.18	565.89
1	9	94	110.69	565.28
1	9	95	110.71	564.78
1	9	96	111.21	564.49
1	9	97	112.64	564.64
1	9	98	114.13	563.38
1	9	99	114.94	563.3
1	9	100	115.74	562.24
1	9	101	116.54	561.1
1	9	102	115.59	561.81
1	9	103	115.74	562.42
1	9	104	117.55	561.4
1	9	105	118.16	561.22
1	9	106	118.81	561.49
1	9	107	119.82	560.97
1	9	108	118.89	560.89
1	9	109	118.68	560.72
1	9	110	120.05	560.02
1	9	111	119.5	559.09
1	9	112	120.18	558.81
1	9	113	118.32	559.19
1	9	114	117.79	559.26
1	9	115	117.44	559.5
1	9	116	114.92	559.13
1	9	117	113.09	560.32
1	9	118	111.15	560.03
1	9	119	111.34	561.52
1	9	120	110.07	560.53
1	9	121	107.7	561.24
1	9	122	106.62	561.6
1	9	123	107.41	561.2
1	9	124	105.55	561.02
1	9	125	107.76	561.07
1	9	126	106.81	561.3
1	9	127	103.62	561.98
1	9	128	103.32	562.63
1	9	129	103.18	562.33
1	9	130	104.9	562.96
1	9	131	104.91	561.98
1	9	132	103.09	562.2
1	9	133	103.67	562.47
1	9	134	102.92	561.98
1	9	135	103.55	562.4
1	9	136	101.42	561.97
1	9	137	99.346	562.26
1	9	138	100.39	562.64
1	9	139	100.39	562.85
1	9	140	98.143	562.64
1	9	141	98.622	562.78
1	9	142	99.458	563.25
1	9	143	99.698	562.65
1	9	144	98.616	562.91
1	9	145	99.283	563.84
1	9	146	98.625	563.77
1	9	147	98.762	563.17
1	9	148	98.535	563.29
1	9	149	98.172	563.17
1	9	150	99.123	563.21
1	9	151	98.898	562.03
1	9	152	97.662	562.46
1	9	153	98.65	562.16
1	9	154	99.671	561.53
1	9	155	99.33	561.92
1	9	156	100.53	562.19
1	9	157	101.43	561.88
1	9	158	101.92	562.23
1	9	159	99.87	562.24
1	9	160	100.39	561.57
1	9	161	101.21	562.16
1	9	162	101.07	561.65
1	9	163	100.97	560.85
1	9	164	101.79	560.09
1	9	165	101.03	559.2
1	9	166	101.38	559.44
1	9	167	103.93	559.91
1	9	168	103.15	559.34
1	9	169	104.26	559.86
1	9	170	105.79	560.05
1	9	171	105.12	560.19
1	9	172	105.89	559.71
1	9	173	107.06	559.61
1	9	174	108.06	559.63
1	9	175	108.5	559.28
1	9	176	108.75	559.14
1	9	177	108.98	559.38
1	9	178	108.8	558.87
1	9	179	108.91	559.03
1	9	180	108.5	558.69
1	9	181	109.51	557.95
1	9	182	110.06	557.87
1	9	183	109.09	557.21
1	9	184	110.24	558.51
1	9	185	110.36	557.93
1	9	186	111.18	558.94
1	9	187	110.84	558.43
1	9	188	110.56	557.75
1	9	189	110.58	557.66
1	9	190	111.46	557.42
1	9	191	113.52	557.77
1	9	192	111.56	557.97
1	9	193	113.28	558.17
1	9	194	113.47	558.59
1	9	195	114.06	559
1	9	196	114.03	558.23
1	9	197	112.78	559.55
1	9	198	111.78	559.23
1	9	199	113.47	559.97
1	9	200	113.53	560.12
1	10	1	263.92	596.67
1	10	2	264.76	598.88
1	10	3	265.05	601.7
1	10	4	266.84	603.06
1	10	5	267.66	603.7
1	10	6	268.15	605.41
1	10	7	268.5	605.67
1	10	8	268.15	606.23
1	10	9	270.06	607.71
1	10	10	270.14	607.08
1	10	11	270.89	607.63
1	10	12	271.92	607.83
1	10	13	272.57	606.38
1	10	14	272	606.18
1	10	15	272.86	607.15
1	10	16	275.13	606.62
1	10	17	273.2	606.53
1	10	18	274.51	607.63
1	10	19	273.67	608.9
1	10	20	274.48	609.25
1	10	21	274.33	610.26
1	10	22	273.9	610.96
1	10	23	273.88	612.16
1	10	24	275.94	613.25
1	10	25	275.52	614.14
1	10	26	275.77	613.79
1	10	27	273.16	613.09
1	10	28	274.28	610.9
1	10	29	271.91	608.49
1	10	30	272.84	606.02
1	10	31	272.36	604.34
1	10	32	272.23	602.6
1	10	33	273.6	602.26
1	10	34	273.18	602.38
1	10	35	274.81	602.48
1	10	36	275.48	602.27
1	10	37	277.18	603.91
1	10	38	278.09	603.88
1	10	39	278.78	604.99
1	10	40	278.3	604.08
1	10	41	278.9	604.02
1	10	42	278.99	603.77
1	10	43	280.72	603.57
1	10	44	280.59	602.57
1	10	45	280.17	602.05
1	10	46	278.63	601.87
1	10	47	279.14	601.2
1	10	48	279.8	601.84
1	10	49	279.24	602.48
1	10	50	280.16	602.35
1	10	51	280.42	602.16
1	10	52	280.59	602.29
1	10	53	281.04	602.37
1	10	54	281.41	602.73
1	10	55	281.35	602.84
1	10	56	281.16	603.37
1	10	57	282.07	603.82
1	10	58	281.72	604.62
1	10	59	282.73	605.31
1	10	60	283.73	605.98
1	10	61	283.3	605.77
1	10	62	283.82	605.97
1	10	63	285.25	606.17
1	10	64	284.42	606.59
1	10	65	285.24	606.54
1	10	66	283.34	607.45
1	10	67	284.82	607.22
1	10	68	285.12	607.35
1	10	69	286.31	607.64
1	10	70	285.1	607.35
1	10	71	286.47	607.85
1	10	72	285.79	608.14
1	10	73	284.3	608.6
1	10	74	286.05	609.17
1	10	75	285.73	609.42
1	10	76	285.58	609.93
1	10	77	285.49	610.01
1	10	78	285.48	610.05
1	10	79	284.8	610.23
1	10	80	285.01	610.64
1	10	81	284.14	610.85
1	10	82	284.3	610.74
1	10	83	284.99	610.6
1	10	84	282.47	610.51
1	10	85	283.84	610.89
1	10	86	283.73	610.51
1	10	87	282.3	610.41
1	10	88	283.53	610.71
1	10	89	284.05	609.77
1	10	90	283.6	609.06
1	10	91	283.48	608.6
1	10	92	282.02	608.46
1	10	93	282.59	607.96
1	10	94	281.22	607.8
1	10	95	280.8	607.76
1	10	96	280.65	607.78
1	10	97	280.46	608.12
1	10	98	281.3	607.94
1	10	99	281.65	607.93
1	10	100	282.14	607.9
1	10	101	282.06	607.94
1	10	102	279.82	608.04
1	10	103	279.91	607.98
1	10	104	281.32	607.79
1	10	105	281.31	607.69
1	10	106	280.85	606.85
1	10	107	281.35	606.04
1	10	108	279.57	605.25
1	10	109	279	604.69
1	10	110	280.12	604.63
1	10	111	278.79	604.6
1	10	112	279.9	604.72
1	10	113	278.47	604.51
1	10	114	278.47	604.48
1	10	115	278.55	604.55
1	10	116	276.98	604.37
1	10	117	276.43	603.79
1	10	118	276.62	603.64
1	10	119	277.62	603.08
1	10	120	277.1	602.76
1	10	121	275.83	602.06
1	10	122	275.2	602.02
1	10	123	276.53	601.24
1	10	124	275.6	600.41
1	10	125	278.43	599.66
1	10	126	277.21	599.4
1	10	127	275.01	598.83
1	10	128	275.26	598.87
1	10	129	274.99	598.76
1	10	130	276.79	597.98
1	10	131	276.97	597.24
1	10	132	275.08	596.97
1	10	133	276.06	596.1
1	10	134	275.57	595.32
1	10	135	276.59	594.64
1	10	136	275.57	593.62
1	10	137	274.31	592.84
1	10	138	275.85	591.97
1	10	139	276.31	591.44
1	10	140	274.67	590.68
1	10	141	274.92	589.97
1	10	142	275.73	590.08
1	10	143	276.38	590.06
1	10	144	275.38	589.62
1	10	145	276.38	588.92
1	10	146	275.87	588.18
1	10	147	275.98	586.93
1	10	148	275.97	586.22
1	10	149	275.08	584.83
1	10	150	275.44	583.3
1	10	151	274.96	581.36
1	10	152	273.35	580.98
1	10	153	274.15	580
1	10	154	274.5	579.06
1	10	155	273.07	579.14
1	10	156	274.18	578.72
1	10	157	274.26	578.22
1	10	158	273.76	577.89
1	10	159	271.78	577.27
1	10	160	271.8	576.31
1	10	161	272.69	576.6
1	10	162	272.37	575.32
1	10	163	271.93	573.78
1	10	164	271.84	572.12
1	10	165	270.7	570.58
1	10	166	271.14	569.94
1	10	167	272.79	569.4
1	10	168	271.42	567.81
1	10	169	272.18	567.39
1	10	170	273.06	567.91
1	10	171	271.69	568.2
1	10	172	272.01	567.19
1	10	173	273.19	566.04
1	10	174	273.78	565.74
1	10	175	273.71	564.34
1	10	176	273.62	563.75
1	10	177	273.76	563.77
1	10	178	272.9	563
1	10	179	272.77	563.42
1	10	180	272.27	564.65
1	10	181	272.69	565.31
1	10	182	272.77	566.47
1	10	183	271.77	566.36
1	10	184	273.27	567.52
1	10	185	273.23	566.85
1	10	186	274.65	567.87
1	10	187	275.12	567.74
1	10	188	275.15	567.67
1	10	189	275.07	567.91
1	10	190	276.11	568.41
1	10	191	278.01	569.72
1	10	192	276.13	569.48
1	10	193	277.63	570.26
1	10	194	277.75	571.46
1	10	195	277.79	572.35
1	10	196	278.13	571.84
1	10	197	278.01	572.69
1	10	198	277.3	572.27
1	10	199	279.41	572.94
1	10	200	279.64	572.58
1	11	1	687.8	201.49
1	11	2	687.65	203.29
1	11	3	687.47	204.88
1	11	4	687.25	205.78
1	11	5	686.67	205.84
1	11	6	686.2	206.64
1	11	7	686.05	206.73
1	11	8	685.27	206.67
1	11	9	687.2	207.68
1	11	10	686.56	207.12
1	11	11	686.5	207.79
1	11	12	686.95	208.5
1	11	13	687.32	207.41
1	11	14	685.9	207.47
1	11	15	686.2	207.76
1	11	16	688.58	207.39
1	11	17	687.09	206.36
1	11	18	688.5	205.89
1	11	19	688.32	205.27
1	11	20	688.85	204.44
1	11	21	688.93	203.53
1	11	22	688.2	202.43
1	11	23	687.79	202.05
1	11	24	689.76	202.65
1	11	25	689.7	202.53
1	11	26	689.57	202.03
1	11	27	687.9	202.65
1	11	28	689.34	201.85
1	11	29	688.42	201.63
1	11	30	690.4	201.69
1	11	31	690.66	201.45
1	11	32	690.37	201.02
1	11	33	691.17	201.07
1	11	34	690.54	201.06
1	11	35	690.95	201
1	11	36	690.68	200.58
1	11	37	691.13	201.26
1	11	38	690.96	201.17
1	11	39	691.69	201.14
1	11	40	690.57	199.94
1	11	41	691.21	199.98
1	11	42	691.4	199.83
1	11	43	692.71	200.11
1	11	44	693.12	199.64
1	11	45	692.99	199.68
1	11	46	692.5	199.86
1	11	47	693.89	199.38
1	11	48	694.59	199.61
1	11	49	694.04	199.72
1	11	50	695.58	199.66
1	11	51	696	199.53
1	11	52	696.3	198.99
1	11	53	696.86	199.47
1	11	54	697.5	199.23
1	11	55	697.62	199.14
1	11	56	698.86	198.62
1	11	57	701.02	197.11
1	11	58	700.84	196.5
1	11	59	702.21	197.1
1	11	60	703.02	196.91
1	11	61	702.73	196.79
1	11	62	703.3	196.25
1	11	63	705.18	196.35
1	11	64	703.68	195.72
1	11	65	704.48	195.24
1	11	66	702.72	197.01
1	11	67	704.19	195.21
1	11	68	704.43	194.69
1	11	69	705.86	194.16
1	11	70	705.09	193.55
1	11	71	707.87	192.55
1	11	72	708.26	191.78
1	11	73	707.35	191.93
1	11	74	709.42	191.64
1	11	75	709.75	191.91
1	11	76	710.76	190.99
1	11	77	711.49	190.12
1	11	78	712.53	189.46
1	11	79	712.47	188.59
1	11	80	713.62	188.55
1	11	81	714.15	188.45
1	11	82	714.67	187.8
1	11	83	715.25	187.31
1	11	84	713.44	186.52
1	11	85	715.77	186.64
1	11	86	716.15	185.88
1	11	87	715.08	185.2
1	11	88	717.22	186.21
1	11	89	717.36	185.33
1	11	90	716.88	184.97
1	11	91	716.78	185.43
1	11	92	715.78	185.47
1	11	93	716.37	186.32
1	11	94	714.62	185.76
1	11	95	713.38	185.57
1	11	96	713.31	186.01
1	11	97	712.68	187.23
1	11	98	713.15	186.53
1	11	99	712.98	186.56
1	11	100	713.14	186.15
1	11	101	712.23	185.76
1	11	102	709.58	186.37
1	11	103	709.68	186.73
1	11	104	710.79	186.25
1	11	105	710.64	185.95
1	11	106	710.62	185.87
1	11	107	711.65	184.58
1	11	108	709.75	184.34
1	11	109	709.26	185.05
1	11	110	710.02	184.33
1	11	111	708.85	183.93
1	11	112	710.31	183.53
1	11	113	709.62	183.75
1	11	114	710.12	183.63
1	11	115	710.46	183.9
1	11	116	709.51	182.45
1	11	117	709.64	182.8
1	11	118	709.62	181.42
1	11	119	711.01	182.07
1	11	120	711.24	180.53
1	11	121	710.21	180.87
1	11	122	709.22	180.9
1	11	123	709.46	180.66
1	11	124	708.02	180.58
1	11	125	710.25	180.4
1	11	126	709.86	180.39
1	11	127	707.52	181.04
1	11	128	708	181
1	11	129	709	179.61
1	11	130	711.4	180.21
1	11	131	711.8	178.79
1	11	132	685.52	179.85
1	11	133	685.27	180.03
1	11	134	684.42	179.63
1	11	135	684.83	180.12
1	11	136	683.02	179.66
1	11	137	681.65	179.66
1	11	138	682.87	179.9
1	11	139	683.15	179.71
1	11	140	681.22	179.61
1	11	141	681.79	179.98
1	11	142	682.62	180.24
1	11	143	683.31	179.39
1	11	144	682.21	178.94
1	11	145	683.85	180.01
1	11	146	683.37	180.06
1	11	147	683.72	179.63
1	11	148	684.34	180.39
1	11	149	683.77	181.59
1	11	150	684.19	182.22
1	11	151	683.01	182.2
1	11	152	681.64	183.11
1	11	153	682.45	183.79
1	11	154	682.49	184.31
1	11	155	681.1	185.78
1	11	156	682.48	186.03
1	11	157	682.31	186.77
1	11	158	681.71	188.12
1	11	159	678.51	189.52
1	11	160	675.38	192.04
1	11	161	672.87	196.01
1	11	162	669.86	198.62
1	11	163	667.85	200.04
1	11	164	666.96	201.43
1	11	165	665.31	202.27
1	11	166	664.83	204.15
1	11	167	665.19	206.11
1	11	168	663.46	207.29
1	11	169	663.66	208.44
1	11	170	664.34	209.52
1	11	171	662.98	210.54
1	11	172	662.81	210.22
1	11	173	663.98	210.86
1	11	174	663.46	211.25
1	11	175	663.86	210.97
1	11	176	663.57	211.56
1	11	177	663.77	211.91
1	11	178	662.76	212.12
1	11	179	662.66	212.65
1	11	180	663.15	212.3
1	11	181	662.5	212.39
1	11	182	662.16	212.42
1	11	183	661.1	211.6
1	11	184	662.46	213
1	11	185	660.89	212.99
1	11	186	660.73	214.34
1	11	187	659.29	215.02
1	11	188	657.69	216.03
1	11	189	655.87	216.71
1	11	190	655.39	217.94
1	11	191	656.21	219.93
1	11	192	652.3	222.38
1	11	193	652.65	224.69
1	11	194	651.48	226.53
1	11	195	650.62	227.6
1	11	196	649.97	227.44
1	11	197	648.43	228.68
1	11	198	645.92	228.96
1	11	199	646.84	229.49
1	11	200	645.72	230.17
1	12	1	229.05	156.16
1	12	2	229.87	157.02
1	12	3	228.84	157.85
1	12	4	227.74	158.5
1	12	5	226.55	159.09
1	12	6	225.83	158.93
1	12	7	226.21	159.87
1	12	8	224.74	160.27
1	12	9	224.5	162.3
1	12	10	223.96	160.96
1	12	11	222.07	163.2
1	12	12	220.4	165
1	12	13	218.97	166.46
1	12	14	217.9	165.88
1	12	15	217.22	166.74
1	12	16	217.46	167.15
1	12	17	215.67	166.49
1	12	18	215.35	166.91
1	12	19	214.39	166.57
1	12	20	213.45	166.66
1	12	21	214.6	167.7
1	12	22	212.8	167.14
1	12	23	212.82	166.78
1	12	24	211.99	166.78
1	12	25	211.32	166.66
1	12	26	212.04	167.16
1	12	27	212.31	165.82
1	12	28	211.71	164.57
1	12	29	214.94	162.8
1	12	30	216.94	160.23
1	12	31	219.06	158.39
1	12	32	218.89	156.53
1	12	33	220.76	156.51
1	12	34	220.46	155.89
1	12	35	220.85	156.08
1	12	36	221.14	156.11
1	12	37	221.55	157.02
1	12	38	220.79	156.94
1	12	39	222.16	158.16
1	12	40	221.81	157.93
1	12	41	222.01	158.32
1	12	42	221.7	158.6
1	12	43	221.18	158.88
1	12	44	220	158.93
1	12	45	220.41	159.8
1	12	46	219.68	160.13
1	12	47	219.11	161.08
1	12	48	218.32	161.12
1	12	49	218.99	162.35
1	12	50	218.68	162
1	12	51	218.28	161.66
1	12	52	218.59	160.71
1	12	53	219.85	161.08
1	12	54	220.6	160.84
1	12	55	220.69	160.14
1	12	56	221.31	159.76
1	12	57	221.55	160.03
1	12	58	222.28	159.91
1	12	59	222.09	160.14
1	12	60	221.05	160.39
1	12	61	221.48	161.27
1	12	62	221.31	161.2
1	12	63	221.33	162.33
1	12	64	219.42	161.08
1	12	65	219.16	161.31
1	12	66	218.9	162.44
1	12	67	217.95	162.67
1	12	68	217.57	162.79
1	12	69	217.08	163.1
1	12	70	216.15	164.44
1	12	71	215.42	165.55
1	12	72	214.01	164.7
1	12	73	212.9	165.76
1	12	74	211.47	166.85
1	12	75	209.61	168.23
1	12	76	208.38	169.49
1	12	77	206.06	170.22
1	12	78	204.98	171.11
1	12	79	204.09	172.21
1	12	80	202.94	173.45
1	12	81	200.4	175.26
1	12	82	199.09	175.54
1	12	83	198.84	176.72
1	12	84	197.94	177.02
1	12	85	195.19	177.95
1	12	86	195.01	178.13
1	12	87	196.71	178.06
1	12	88	197.32	178.47
1	12	89	199.15	176.99
1	12	90	197.68	176.07
1	12	91	197.6	176.48
1	12	92	198.3	177.3
1	12	93	196.39	177.6
1	12	94	197.64	178.34
1	12	95	196.72	178.47
1	12	96	194.58	179.22
1	12	97	196.79	190.33
1	12	98	197.64	189.59
1	12	99	197.9	188.98
1	12	100	196.56	188.85
1	12	101	197.64	187.84
1	12	102	198.13	188.8
1	12	103	198.96	187.75
1	12	104	197.7	187.21
1	12	105	197.66	187.9
1	12	106	198.19	188.46
1	12	107	196.14	189.24
1	12	108	196.11	191.42
1	12	109	195.18	193.15
1	12	110	193.65	193.74
1	12	111	194.64	193.11
1	12	112	191.84	193.33
1	12	113	192.19	195.07
1	12	114	189.93	197.42
1	12	115	187.02	200.8
1	12	116	186.71	202.02
1	12	117	185.59	204.92
1	12	118	183.72	205.14
1	12	119	182.66	207.72
1	12	120	180.2	209.99
1	12	121	178.4	210.91
1	12	122	175.97	214.55
1	12	123	173.67	215.57
1	12	124	174.35	217.68
1	12	125	172.75	218.64
1	12	126	169.58	221.7
1	12	127	167.95	224.5
1	12	128	165.22	225.47
1	12	129	164.89	227.63
1	12	130	163.79	229.75
1	12	131	163.12	230.64
1	12	132	161.32	231.88
1	12	133	159.81	233.76
1	12	134	158.75	236.01
1	12	135	157.71	236.88
1	12	136	157.42	238.07
1	12	137	157.18	238.01
1	12	138	157.06	239.59
1	12	139	157.24	239.92
1	12	140	156.06	240.22
1	12	141	155.73	240.83
1	12	142	155.31	242.54
1	12	143	154.88	243.27
1	12	144	154.5	244.69
1	12	145	153.87	246.29
1	12	146	153.24	246.23
1	12	147	153.32	247.12
1	12	148	150.3	247.74
1	12	149	150.59	249.1
1	12	150	148.53	250.4
1	12	151	147.97	251.92
1	12	152	147.43	252.28
1	12	153	145.18	253.9
1	12	154	142.59	256.59
1	12	155	139.39	258.87
1	12	156	135.81	261.32
1	12	157	134.1	263.49
1	12	158	131.06	264.73
1	12	159	130.97	266.19
1	12	160	128.13	266.27
1	12	161	127.68	267.7
1	12	162	125.36	268.28
1	12	163	124.49	270.48
1	12	164	123.12	270.26
1	12	165	123.03	270.86
1	12	166	122.4	271.03
1	12	167	122.28	271.36
1	12	168	122.6	271.18
1	12	169	122.08	270.74
1	12	170	121.42	271.34
1	12	171	121.62	271.07
1	12	172	120.94	270.74
1	12	173	120.2	270.97
1	12	174	117.79	270.99
1	12	175	115.4	271.79
1	12	176	115.68	273.22
1	12	177	111.73	275.3
1	12	178	111.76	276.04
1	12	179	109.48	276.61
1	12	180	108.92	276.87
1	12	181	107.83	276.43
1	12	182	109.52	276.38
1	12	183	108.15	278.01
1	12	184	107.28	278.85
1	12	185	107	279.34
1	12	186	106.05	280.9
1	12	187	105.13	279.25
1	12	188	104.4	278.45
1	12	189	105.14	276.92
1	12	190	105.42	275.92
1	12	191	106.16	275.97
1	12	192	106.78	275.18
1	12	193	105.62	274.29
1	12	194	106.34	273.55
1	12	195	107.59	272.41
1	12	196	107.92	271.6
1	12	197	107.4	271
1	12	198	109.1	269.88
1	12	199	110.15	269.1
1	12	200	110.56	268.04
1	13	1	355.16	266.2
1	13	2	356.92	265.64
1	13	3	357.95	265.08
1	13	4	358.51	264.87
1	13	5	358.53	264.15
1	13	6	358.51	264.33
1	13	7	360.39	264.44
1	13	8	360.04	264.48
1	13	9	359.81	264.67
1	13	10	359.96	264.33
1	13	11	359.13	264.54
1	13	12	359.24	264.72
1	13	13	358.98	264.56
1	13	14	358.41	264.47
1	13	15	358.36	264.61
1	13	16	360.01	264.58
1	13	17	357.26	264.67
1	13	18	358.33	264.79
1	13	19	357.48	264.69
1	13	20	356.58	264.72
1	13	21	359.27	264.77
1	13	22	356.89	264.84
1	13	23	357.97	264.91
1	13	24	357.56	264.81
1	13	25	356.49	264.97
1	13	26	357.25	265.91
1	13	27	357.63	266.35
1	13	28	356.2	266.35
1	13	29	358.14	266.53
1	13	30	357.62	266.45
1	13	31	357.78	266.41
1	13	32	356.63	266.21
1	13	33	358.14	266.44
1	13	34	356.62	266.35
1	13	35	356.84	266.5
1	13	36	357.12	266.23
1	13	37	357.52	266.47
1	13	38	355.79	266.32
1	13	39	356.99	266.56
1	13	40	357.48	267.02
1	13	41	357.66	267.05
1	13	42	356.88	267.19
1	13	43	355.92	267.05
1	13	44	354.49	267.1
1	13	45	356.16	267.1
1	13	46	356.76	267.01
1	13	47	356.73	266.96
1	13	48	355.27	266.95
1	13	49	357.08	267.01
1	13	50	356.26	267
1	13	51	356.82	266.8
1	13	52	355.72	266.92
1	13	53	356.95	266.95
1	13	54	356.97	267
1	13	55	356.12	267.06
1	13	56	356.91	266.91
1	13	57	357.96	266.93
1	13	58	358.61	267.02
1	13	59	358.5	267.05
1	13	60	358.08	267.02
1	13	61	359.79	266.97
1	13	62	359.3	266.92
1	13	63	361.37	266.96
1	13	64	358.62	266.95
1	13	65	360.2	266.77
1	13	66	360.96	266.94
1	13	67	361.28	266.9
1	13	68	361.84	266.85
1	13	69	362	266.88
1	13	70	362.49	267
1	13	71	362.23	267.05
1	13	72	361.42	266.91
1	13	73	361.89	266.87
1	13	74	361.92	266.89
1	13	75	362.55	266.92
1	13	76	363.31	266.89
1	13	77	362.35	266.85
1	13	78	362.62	266.93
1	13	79	363.28	266.93
1	13	80	363.02	266.98
1	13	81	361.74	267.01
1	13	82	362.68	266.98
1	13	83	363.99	267.01
1	13	84	363.59	266.89
1	13	85	362.53	267.02
1	13	86	362.96	267.03
1	13	87	364.2	266.96
1	13	88	363.83	267.15
1	13	89	364.47	266.87
1	13	90	362.96	266.74
1	13	91	363.33	266.64
1	13	92	365.3	266.51
1	13	93	363.99	265.58
1	13	94	366.17	264.64
1	13	95	366.66	263.54
1	13	96	365.34	262.92
1	13	97	366.86	262.53
1	13	98	366.81	262.48
1	13	99	367.32	261.56
1	13	100	366.04	260.58
1	13	101	366.77	259.27
1	13	102	367.15	258.17
1	13	103	367.07	257.04
1	13	104	365.47	255.88
1	13	105	366.02	254.62
1	13	106	367.83	253.27
1	13	107	366.73	251.5
1	13	108	368.59	250.44
1	13	109	369.67	249.1
1	13	110	368.99	247.21
1	13	111	371.36	244.9
1	13	112	369.58	242.77
1	13	113	371.24	240.81
1	13	114	371.39	238.81
1	13	115	371.02	237.25
1	13	116	372.52	235.16
1	13	117	373.44	234.61
1	13	118	373.6	232.26
1	13	119	374.65	230.71
1	13	120	375.19	229.37
1	13	121	375.8	227.91
1	13	122	376.01	227.79
1	13	123	375.47	226.39
1	13	124	378.41	226.47
1	13	125	378.34	225.81
1	13	126	377.41	225.35
1	13	127	377.9	224.4
1	13	128	377.68	222.86
1	13	129	378.66	221.93
1	13	130	379.91	221.26
1	13	131	380.79	219.4
1	13	132	380.63	218.31
1	13	133	380.68	217.4
1	13	134	381.39	216.08
1	13	135	381.68	213.92
1	13	136	381.92	211.61
1	13	137	383.25	208.72
1	13	138	384.05	207.32
1	13	139	385.31	205.15
1	13	140	385.6	202.72
1	13	141	386.03	200.17
1	13	142	387.03	199.15
1	13	143	387.48	197.31
1	13	144	387.71	196.46
1	13	145	387.92	196.32
1	13	146	388.18	194.13
1	13	147	389.3	193.32
1	13	148	387.84	192.05
1	13	149	389.4	191.19
1	13	150	388.54	189.77
1	13	151	389.8	189.25
1	13	152	390.65	188.33
1	13	153	390.38	187.17
1	13	154	390.85	186.01
1	13	155	390.57	185.47
1	13	156	389.52	184.88
1	13	157	391.53	183.66
1	13	158	389.83	182.99
1	13	159	391.02	182.69
1	13	160	389.62	181.26
1	13	161	391.13	180.35
1	13	162	390.39	179.19
1	13	163	391.58	178.96
1	13	164	392.74	177.07
1	13	165	393.38	176.57
1	13	166	393	175.97
1	13	167	392.82	175.61
1	13	168	393.6	175.27
1	13	169	392.85	174.8
1	13	170	392.47	175.11
1	13	171	393.36	174.61
1	13	172	393.38	174
1	13	173	393.39	173.84
1	13	174	392.08	173.7
1	13	175	391.21	173.04
1	13	176	393.06	172.95
1	13	177	390.31	172.31
1	13	178	391.84	171.36
1	13	179	390.09	170.43
1	13	180	389.84	169.62
1	13	181	388.93	168.97
1	13	182	390.33	168.75
1	13	183	389.53	168.38
1	13	184	389.34	168.2
1	13	185	389.43	168.46
1	13	186	389.09	168.53
1	13	187	387.99	168.29
1	13	188	386.98	168.54
1	13	189	387.91	168.27
1	13	190	388.3	168.33
1	13	191	388.23	168.43
1	13	192	387.97	168.31
1	13	193	386.51	168.36
1	13	194	386.46	168.32
1	13	195	387.11	168.19
1	13	196	387.3	168.22
1	13	197	385.13	168.4
1	13	198	386.96	168.28
1	13	199	387.12	168.35
1	13	200	386.08	168.5
1	14	1	270.99	453.75
1	14	2	274.92	453.39
1	14	3	277.25	452.74
1	14	4	278.92	451.76
1	14	5	279.76	451.21
1	14	6	280.88	450.14
1	14	7	283.39	449.8
1	14	8	284.06	449.09
1	14	9	284.92	449.34
1	14	10	286.33	446.54
1	14	11	286.66	446.17
1	14	12	287.27	445.34
1	14	13	287.7	444.08
1	14	14	287.88	442.04
1	14	15	288.57	440.8
1	14	16	291	439.14
1	14	17	289.02	437.79
1	14	18	289.78	437.17
1	14	19	289.24	436.11
1	14	20	288.98	435.37
1	14	21	291.25	434.27
1	14	22	289.03	433.36
1	14	23	289.45	432.16
1	14	24	288.86	431.44
1	14	25	287.53	431.24
1	14	26	287.85	431.71
1	14	27	287.79	430.46
1	14	28	286.35	429.93
1	14	29	287.23	429.95
1	14	30	285.99	429.73
1	14	31	285.99	429.41
1	14	32	284.62	428.21
1	14	33	285.84	428.89
1	14	34	283.94	429.6
1	14	35	284.27	430.91
1	14	36	284.69	430.17
1	14	37	284.98	431.46
1	14	38	283.29	432.24
1	14	39	284.62	434.18
1	14	40	285.3	434.08
1	14	41	286.08	434.43
1	14	42	285.88	435.75
1	14	43	285.18	435.8
1	14	44	284.44	436.12
1	14	45	285.93	436.66
1	14	46	286.61	436.25
1	14	47	286.48	436.68
1	14	48	285.17	436.04
1	14	49	286.69	436
1	14	50	284.99	436.25
1	14	51	284.93	435.05
1	14	52	283.63	434.86
1	14	53	284.86	435.51
1	14	54	284.31	435.69
1	14	55	283.38	435.95
1	14	56	283.77	435.46
1	14	57	284.57	436.11
1	14	58	284.95	437.11
1	14	59	284.29	437.86
1	14	60	283.11	438.33
1	14	61	284.58	438.47
1	14	62	283.95	439.34
1	14	63	285.07	440.79
1	14	64	281.7	442.38
1	14	65	282.84	442.63
1	14	66	283.05	444.58
1	14	67	282.46	445.8
1	14	68	282.07	446.46
1	14	69	281.8	447.44
1	14	70	281.5	449.19
1	14	71	281.33	450.44
1	14	72	281.05	450
1	14	73	281.48	450.35
1	14	74	281.67	449.95
1	14	75	282.18	449.86
1	14	76	282.79	449.96
1	14	77	282.65	449.77
1	14	78	282.98	449.71
1	14	79	283.64	450.29
1	14	80	284.23	450.01
1	14	81	282.62	450.87
1	14	82	282.95	450.18
1	14	83	283.93	450.26
1	14	84	283.65	449.84
1	14	85	282.11	450.98
1	14	86	281.83	450.88
1	14	87	282.29	451.18
1	14	88	280.95	452.43
1	14	89	281.11	452.21
1	14	90	279.56	452.3
1	14	91	279.71	453.15
1	14	92	280.62	453.86
1	14	93	278.69	454.19
1	14	94	280.42	454.79
1	14	95	280.47	454.73
1	14	96	247.6	460.51
1	14	97	249.36	460.95
1	14	98	248.81	462.17
1	14	99	249.57	462.04
1	14	100	248.5	462.88
1	14	101	249.34	462.82
1	14	102	249.31	464.36
1	14	103	249.19	464.2
1	14	104	247.34	464.28
1	14	105	247.9	465.23
1	14	106	248.82	465.8
1	14	107	247.69	466.36
1	14	108	248.95	467.48
1	14	109	249.6	469.21
1	14	110	248.22	470.64
1	14	111	249.96	470.98
1	14	112	247.79	472.45
1	14	113	249.16	474.27
1	14	114	249.28	475.22
1	14	115	248.54	476.95
1	14	116	249.05	477.39
1	14	117	249.57	479.27
1	14	118	248.65	478.2
1	14	119	247.79	479.88
1	14	120	246.53	480.16
1	14	121	246.62	479.13
1	14	122	246.25	479.41
1	14	123	244.9	477.56
1	14	124	247.42	477.32
1	14	125	247.57	476.36
1	14	126	246.47	476.79
1	14	127	246.91	476.72
1	14	128	245.59	475.7
1	14	129	246.65	475.16
1	14	130	247.01	474.23
1	14	131	246.86	473.82
1	14	132	245.94	473.11
1	14	133	245.32	473.07
1	14	134	244.98	473.11
1	14	135	244.46	473.23
1	14	136	244.26	473.32
1	14	137	244.53	473.46
1	14	138	244.32	474.06
1	14	139	244.67	474.66
1	14	140	243.8	475.25
1	14	141	243.29	474.24
1	14	142	243.69	474.24
1	14	143	243.49	473.67
1	14	144	243.8	473.6
1	14	145	243.35	474.2
1	14	146	243.44	473.82
1	14	147	244.98	474.54
1	14	148	243.93	474.42
1	14	149	245.46	474.65
1	14	150	244.11	474.05
1	14	151	245.59	473.38
1	14	152	246.98	472.43
1	14	153	246.8	471.46
1	14	154	247.09	470.77
1	14	155	246.17	470.39
1	14	156	244.8	469.31
1	14	157	246.53	468.76
1	14	158	245.11	467.72
1	14	159	246.17	466.88
1	14	160	243.75	465.96
1	14	161	244.07	465
1	14	162	242.63	463.71
1	14	163	243	462.8
1	14	164	243.08	460.33
1	14	165	242.64	459.02
1	14	166	241.65	457.62
1	14	167	241.46	456.04
1	14	168	242.13	454.51
1	14	169	241.21	453.91
1	14	170	240.36	453.23
1	14	171	241	452.18
1	14	172	240.84	451.1
1	14	173	240.45	449.78
1	14	174	238.89	449.22
1	14	175	238.17	449.08
1	14	176	240.37	449.42
1	14	177	237.63	449.71
1	14	178	239.65	450.19
1	14	179	237.95	450.5
1	14	180	237.47	451.48
1	14	181	237.41	451.47
1	14	182	239.14	451.45
1	14	183	239.07	452.13
1	14	184	239	452.63
1	14	185	239.07	452.84
1	14	186	238.05	453.54
1	14	187	238.9	453.84
1	14	188	238.4	454.75
1	14	189	240.72	455.15
1	14	190	241.15	455.47
1	14	191	241.09	456.19
1	14	192	241.55	457.21
1	14	193	240.37	457.92
1	14	194	240.95	459.6
1	14	195	242.81	461.39
1	14	196	242	460.89
1	14	197	240.12	462.93
1	14	198	242.03	463.49
1	14	199	241.7	465.08
1	14	200	240.04	465.53
1	15	1	433.5	589.37
1	15	2	436.26	589.27
1	15	3	437.28	589.12
1	15	4	437.79	588.2
1	15	5	437.7	587.78
1	15	6	437.6	588.07
1	15	7	439.32	588.85
1	15	8	438.89	589.99
1	15	9	438.4	593.02
1	15	10	438.47	594.02
1	15	11	437.67	596.56
1	15	12	438.25	598.52
1	15	13	437.76	599.76
1	15	14	437.18	600.51
1	15	15	437.44	601.17
1	15	16	438.86	600.98
1	15	17	436.35	601.23
1	15	18	437.43	601.39
1	15	19	436.51	602.04
1	15	20	435.52	602.3
1	15	21	438.26	602.79
1	15	22	436.05	602.87
1	15	23	436.88	603.38
1	15	24	436.66	603.49
1	15	25	435.83	603.57
1	15	26	436.54	603.89
1	15	27	436.7	604.15
1	15	28	435.38	604.03
1	15	29	437.41	604.17
1	15	30	436.9	604.07
1	15	31	437.8	604.12
1	15	32	436.47	603.82
1	15	33	438.34	604
1	15	34	437.43	604.02
1	15	35	437.87	604.07
1	15	36	438.71	603.65
1	15	37	439.61	603.54
1	15	38	438.28	603.56
1	15	39	439.51	604.06
1	15	40	439.79	604.33
1	15	41	439.95	604.45
1	15	42	440.15	604.84
1	15	43	439.7	605.2
1	15	44	438.41	605.18
1	15	45	439.81	605.16
1	15	46	439.56	604.99
1	15	47	439.91	605.07
1	15	48	438.4	604.81
1	15	49	440.13	605.08
1	15	50	439.33	605.06
1	15	51	439.64	604.51
1	15	52	438.7	605.01
1	15	53	440.18	605.07
1	15	54	440.29	604.84
1	15	55	439.26	605
1	15	56	439.85	604.77
1	15	57	440.43	604.85
1	15	58	440.85	605.1
1	15	59	440.83	605.12
1	15	60	440.18	604.85
1	15	61	441.93	604.77
1	15	62	441.39	604.77
1	15	63	442.9	604.87
1	15	64	440.24	604.94
1	15	65	441.54	604.29
1	15	66	441.67	604.28
1	15	67	441.76	604.36
1	15	68	442.2	604.36
1	15	69	441.57	604.41
1	15	70	442.07	604.96
1	15	71	441.78	605.56
1	15	72	440.85	605.59
1	15	73	441.61	605.63
1	15	74	441.64	605.61
1	15	75	442.13	605.55
1	15	76	442.45	605.3
1	15	77	442.32	605.27
1	15	78	442.5	604.67
1	15	79	443.2	604.65
1	15	80	443.47	604.82
1	15	81	442.33	605.31
1	15	82	442.55	604.84
1	15	83	443.3	605.04
1	15	84	443.39	604.3
1	15	85	442.45	604.28
1	15	86	442.94	603.63
1	15	87	444.12	603.45
1	15	88	443.59	604.3
1	15	89	444.58	603.46
1	15	90	442.8	602.86
1	15	91	443.19	602.43
1	15	92	444.82	602.47
1	15	93	443.72	601.97
1	15	94	445.69	601.53
1	15	95	446.87	600.45
1	15	96	444.72	604.04
1	15	97	446.25	603.37
1	15	98	446.37	602.68
1	15	99	447	601.13
1	15	100	446.63	599.75
1	15	101	448	598.87
1	15	102	448.33	599.41
1	15	103	448.69	598.33
1	15	104	446.85	597.76
1	15	105	447	598.06
1	15	106	447.74	598.46
1	15	107	446	598.46
1	15	108	447.02	599.22
1	15	109	447.31	599.58
1	15	110	446.76	599.36
1	15	111	448.27	598.4
1	15	112	446.93	597.94
1	15	113	448.43	597.47
1	15	114	448.44	597.18
1	15	115	448.28	596.79
1	15	116	449.56	595.86
1	15	117	450.03	596.6
1	15	118	449.6	595.92
1	15	119	449.72	596.34
1	15	120	449.87	595.52
1	15	121	449.93	594.97
1	15	122	450.09	595.45
1	15	123	449.1	594.77
1	15	124	451.63	594.81
1	15	125	451.31	595.27
1	15	126	450.3	595.86
1	15	127	450.01	596.75
1	15	128	448.83	596.74
1	15	129	450.05	597.11
1	15	130	450.92	597.06
1	15	131	451.2	596.52
1	15	132	450.26	596.92
1	15	133	449.61	597.15
1	15	134	449.25	597.59
1	15	135	448.37	597.87
1	15	136	448.07	598.11
1	15	137	448.17	599.28
1	15	138	448.8	600.21
1	15	139	448.79	599.91
1	15	140	447.98	599.49
1	15	141	447.33	599.15
1	15	142	447.73	600.19
1	15	143	447.45	599.95
1	15	144	447.91	600.12
1	15	145	447.2	601.38
1	15	146	446.83	601.23
1	15	147	447.64	601.1
1	15	148	445.85	600.56
1	15	149	447.5	601.04
1	15	150	446.41	600.71
1	15	151	447.6	601.3
1	15	152	448.48	601.3
1	15	153	448.13	601.11
1	15	154	448.73	600.89
1	15	155	447.4	601.23
1	15	156	446.57	601.01
1	15	157	448.45	600.46
1	15	158	447.21	600.28
1	15	159	449.13	599.6
1	15	160	447.78	598.29
1	15	161	449.07	598.43
1	15	162	448.36	597.49
1	15	163	449.67	597.99
1	15	164	450.78	596.9
1	15	165	451.54	596.57
1	15	166	451.17	596.78
1	15	167	451.11	597.08
1	15	168	452.07	596.31
1	15	169	451.93	596.45
1	15	170	451.38	597.4
1	15	171	452.4	597.29
1	15	172	452.33	597.66
1	15	173	452.61	597.67
1	15	174	451.35	597.1
1	15	175	451.07	596.95
1	15	176	453.17	597.46
1	15	177	450.82	598.94
1	15	178	452.52	598.88
1	15	179	451.19	599.4
1	15	180	450.79	599.22
1	15	181	450.79	598.39
1	15	182	453.09	597.25
1	15	183	452.89	597.38
1	15	184	453.66	596.53
1	15	185	454.22	596.67
1	15	186	453.64	597.85
1	15	187	452.82	596.36
1	15	188	451.25	596.1
1	15	189	452.37	595.15
1	15	190	452.81	594.85
1	15	191	452.96	595.47
1	15	192	453.38	594.74
1	15	193	451.9	594.7
1	15	194	452.07	594.34
1	15	195	453.41	593.9
1	15	196	453.65	593.19
1	15	197	451.32	594.65
1	15	198	453.44	593.5
1	15	199	453.41	593.88
1	15	200	452.51	593.66
1	16	1	566.62	663.24
1	16	2	567.59	664.38
1	16	3	567.09	665.7
1	16	4	566.3	665.99
1	16	5	565.24	666.84
1	16	6	564.34	667.56
1	16	7	565.58	668.84
1	16	8	564.49	669.27
1	16	9	564.21	671.42
1	16	10	565.23	670.59
1	16	11	565	671.24
1	16	12	566.09	672.08
1	16	13	566.67	672.25
1	16	14	566.99	671.98
1	16	15	567.81	671.87
1	16	16	571.13	670.25
1	16	17	569.78	669.41
1	16	18	571.11	669.24
1	16	19	571.02	668.69
1	16	20	570.61	668.17
1	16	21	573.95	667.19
1	16	22	572.55	666.86
1	16	23	573.82	666.36
1	16	24	573.35	665.93
1	16	25	572.89	666.49
1	16	26	573.71	667.17
1	16	27	573.93	666.49
1	16	28	573.27	666.04
1	16	29	575.01	666.79
1	16	30	574.58	667.08
1	16	31	574.86	666.61
1	16	32	573.73	666.07
1	16	33	575.09	666.54
1	16	34	573.43	666.45
1	16	35	573.7	666.86
1	16	36	573.98	665.93
1	16	37	574.29	667.15
1	16	38	572.55	667.17
1	16	39	573.91	667.44
1	16	40	574.27	667.27
1	16	41	574.29	667.14
1	16	42	573.36	667.98
1	16	43	572.36	668.01
1	16	44	570.87	668.37
1	16	45	571.71	668.9
1	16	46	571.51	668.46
1	16	47	571.13	669.21
1	16	48	569.02	669.71
1	16	49	569.65	670.13
1	16	50	567.07	671.22
1	16	51	566.41	670.35
1	16	52	564.45	671
1	16	53	565.05	672.42
1	16	54	564.39	673.36
1	16	55	562.8	674.36
1	16	56	562.72	673.84
1	16	57	562.65	675.3
1	16	58	562.06	676.34
1	16	59	560.44	678.02
1	16	60	558.33	679.09
1	16	61	557.74	680.36
1	16	62	556.32	681.45
1	16	63	556.73	682.63
1	16	64	553.95	682.61
1	16	65	554.62	681.88
1	16	66	554.3	682.86
1	16	67	553.38	683.9
1	16	68	553.17	683.77
1	16	69	552.97	684.08
1	16	70	553.63	684.63
1	16	71	553.01	685.48
1	16	72	552.4	684.61
1	16	73	552.42	685.35
1	16	74	551.82	685.7
1	16	75	551.72	685.66
1	16	76	551.36	685.91
1	16	77	550.55	685.87
1	16	78	550.73	686.08
1	16	79	549.65	688.04
1	16	80	548.43	689.09
1	16	81	546.03	690.51
1	16	82	545.1	690.79
1	16	83	545.37	691.73
1	16	84	544.34	692.05
1	16	85	543.03	692.57
1	16	86	542.43	692.82
1	16	87	543.86	692.99
1	16	88	542.2	694.42
1	16	89	542.84	693.77
1	16	90	541.27	693.16
1	16	91	540.87	693.65
1	16	92	542.51	693.91
1	16	93	541.35	693.41
1	16	94	542.9	694.06
1	16	95	543.54	693.49
1	16	96	542.71	691.76
1	16	97	544.28	691.89
1	16	98	544.27	691.91
1	16	99	545.01	691.08
1	16	100	544.22	691.04
1	16	101	544.91	690.38
1	16	102	545.09	691.61
1	16	103	544.62	692.04
1	16	104	542.36	691.46
1	16	105	542.08	691.69
1	16	106	542.82	692.05
1	16	107	540.95	692
1	16	108	541.97	693.03
1	16	109	542.58	693.09
1	16	110	542.03	692.64
1	16	111	544.14	691.04
1	16	112	542.38	691.13
1	16	113	544.18	691.13
1	16	114	544.87	690.36
1	16	115	544.91	690.8
1	16	116	546.42	690.14
1	16	117	547.07	691.66
1	16	118	546.4	690.43
1	16	119	546.25	691.1
1	16	120	545.66	690.83
1	16	121	546.2	690.2
1	16	122	545.74	690.85
1	16	123	545.33	690.03
1	16	124	547.68	690.72
1	16	125	547.36	689.67
1	16	126	546	690.06
1	16	127	545.56	690.85
1	16	128	543.74	690.45
1	16	129	544.11	690.62
1	16	130	544.74	690.8
1	16	131	544.8	690.27
1	16	132	544.58	690.21
1	16	133	544.25	690.17
1	16	134	544.38	690.83
1	16	135	543.35	690.74
1	16	136	543	690.36
1	16	137	543.12	689.76
1	16	138	542.43	690.79
1	16	139	543.09	690.86
1	16	140	542.2	690.83
1	16	141	541.95	690.59
1	16	142	542.09	690.89
1	16	143	542.21	690.37
1	16	144	541.78	690.69
1	16	145	541.24	691.58
1	16	146	540.94	691.32
1	16	147	541.5	691.44
1	16	148	539.46	690.74
1	16	149	539.93	691.17
1	16	150	538.19	691.01
1	16	151	538.33	691.81
1	16	152	538.13	691.8
1	16	153	537.13	691.56
1	16	154	536.54	691.44
1	16	155	534.55	691.65
1	16	156	532.76	692.67
1	16	157	533.25	693.22
1	16	158	530.72	693.89
1	16	159	531.23	693.86
1	16	160	529.09	693.12
1	16	161	529.64	693.05
1	16	162	528	692.58
1	16	163	528.4	693.66
1	16	164	527.76	693.21
1	16	165	526.72	694.02
1	16	166	524.97	694.7
1	16	167	524.27	695.09
1	16	168	524.2	695.23
1	16	169	522.54	695.79
1	16	170	521.12	697.22
1	16	171	520.26	698.25
1	16	172	519.21	698.61
1	16	173	518.5	698.67
1	16	174	516.25	698.52
1	16	175	514.23	698.87
1	16	176	515.75	699.92
1	16	177	512.47	701.34
1	16	178	513.16	701.4
1	16	179	510.88	702.09
1	16	180	510.06	702.52
1	16	181	510.23	701.3
1	16	182	512.82	700.64
1	16	183	512.77	700.88
1	16	184	513.38	700.26
1	16	185	513.94	699.96
1	16	186	513.53	701.07
1	16	187	513.29	699.63
1	16	188	512.65	698.93
1	16	189	513.52	698.52
1	16	190	513.9	698.35
1	16	191	513.87	699
1	16	192	513.93	699.05
1	16	193	512.84	699.1
1	16	194	512.43	699.81
1	16	195	511.87	700.2
1	16	196	511.94	699.83
1	16	197	510.97	700.56
1	16	198	511.8	700.78
1	16	199	511.59	701.7
1	16	200	510.51	701.62
1	17	1	559.73	424.12
1	17	2	562.43	424.29
1	17	3	563.15	424.45
1	17	4	563.95	423.6
1	17	5	564.01	422.96
1	17	6	564.35	421.79
1	17	7	567.2	421.13
1	17	8	567.63	419.93
1	17	9	568.68	420.55
1	17	10	569.91	417.87
1	17	11	570.31	418.34
1	17	12	571.4	418.8
1	17	13	571.29	418.89
1	17	14	570.47	418.07
1	17	15	569.93	418.39
1	17	16	571.38	418.41
1	17	17	567.59	419.22
1	17	18	567.99	420.43
1	17	19	567.14	419.95
1	17	20	567.21	419.31
1	17	21	570.95	418.06
1	17	22	569.93	417.37
1	17	23	571.47	416.92
1	17	24	571.29	416.69
1	17	25	570.55	416.8
1	17	26	571.18	417.42
1	17	27	572.65	415.63
1	17	28	571.89	414.32
1	17	29	573.98	413.91
1	17	30	573.41	413.78
1	17	31	574.37	412.77
1	17	32	573.44	410.81
1	17	33	574.13	411.31
1	17	34	572.49	411.05
1	17	35	573.56	410.48
1	17	36	576.34	406.24
1	17	37	577.26	406.2
1	17	38	576.19	405.45
1	17	39	577.77	405.18
1	17	40	578.29	403.37
1	17	41	578.99	402.46
1	17	42	578.39	403.13
1	17	43	577.87	402.79
1	17	44	577.42	402.13
1	17	45	578.77	402.46
1	17	46	579.61	401.7
1	17	47	580.32	401.31
1	17	48	579.63	400.85
1	17	49	581.59	400.3
1	17	50	580.65	399.67
1	17	51	581.42	398.25
1	17	52	580.92	397.83
1	17	53	582.07	398.14
1	17	54	582.15	398.37
1	17	55	581.08	398.61
1	17	56	581.17	397.28
1	17	57	582.04	397.64
1	17	58	582.88	397.48
1	17	59	582.7	397.61
1	17	60	582.03	397.08
1	17	61	584.24	395.62
1	17	62	583.61	395
1	17	63	585.49	394.77
1	17	64	582.72	393.9
1	17	65	584.6	391.67
1	17	66	584.89	392.03
1	17	67	584.62	391.68
1	17	68	585.08	390.85
1	17	69	584.54	390.57
1	17	70	584.98	390.52
1	17	71	585.04	389.99
1	17	72	584.37	388.18
1	17	73	585.33	387.32
1	17	74	585.53	385.93
1	17	75	586	384.97
1	17	76	587.08	383.15
1	17	77	586.94	381.48
1	17	78	587.86	380.02
1	17	79	588.34	378.99
1	17	80	588.17	377.75
1	17	81	586.65	376.6
1	17	82	587.09	374.2
1	17	83	587.82	372.2
1	17	84	587.81	369.65
1	17	85	586.43	368.52
1	17	86	586.35	366.95
1	17	87	587.3	365.92
1	17	88	585.97	366
1	17	89	586.79	364.06
1	17	90	584.99	361.88
1	17	91	583.99	361.19
1	17	92	584.07	360.04
1	17	93	581.07	358.05
1	17	94	581.48	357.3
1	17	95	580.74	356.05
1	17	96	575.27	355.17
1	17	97	575.92	355.28
1	17	98	575.02	355.63
1	17	99	574.89	354.94
1	17	100	573.44	354.54
1	17	101	573.66	353.72
1	17	102	572.62	353.84
1	17	103	571.88	353.12
1	17	104	569.31	352.1
1	17	105	568.86	351.83
1	17	106	569.27	351.38
1	17	107	567.37	351.26
1	17	108	567.52	351.9
1	17	109	568.03	352.22
1	17	110	566.7	352.69
1	17	111	568.95	352.35
1	17	112	566.8	352.13
1	17	113	567.96	351.66
1	17	114	567.47	351.05
1	17	115	566.48	350.87
1	17	116	567.08	350.52
1	17	117	566.16	350.62
1	17	118	566.23	350.46
1	17	119	565.22	350.62
1	17	120	564.53	350.5
1	17	121	564.67	350.29
1	17	122	563.87	349.88
1	17	123	563.09	349.62
1	17	124	564.75	349.54
1	17	125	564.39	348.6
1	17	126	562.95	348.13
1	17	127	562.72	347.95
1	17	128	562.06	346.82
1	17	129	562.45	346.18
1	17	130	561.79	345.34
1	17	131	562.45	343.92
1	17	132	560.95	342.61
1	17	133	560.09	341.56
1	17	134	558.51	339.99
1	17	135	557.33	337.9
1	17	136	556.07	335.84
1	17	137	555.32	333.37
1	17	138	554.79	331.99
1	17	139	554.9	331.03
1	17	140	553.89	329.34
1	17	141	552.95	326.85
1	17	142	551.85	324.84
1	17	143	551.38	323.63
1	17	144	551.39	322.45
1	17	145	551.17	322.94
1	17	146	551.21	321.89
1	17	147	552.82	321.91
1	17	148	551.11	321.28
1	17	149	551.87	320.64
1	17	150	549.66	320.03
1	17	151	549.66	319.48
1	17	152	550.08	318.3
1	17	153	548.94	317.31
1	17	154	548.24	315.79
1	17	155	546.12	315.04
1	17	156	543.74	314.36
1	17	157	543.74	312.31
1	17	158	540.04	310.32
1	17	159	538.6	308.1
1	17	160	535.32	305.8
1	17	161	534.32	303.75
1	17	162	532.25	302.96
1	17	163	531.83	302.91
1	17	164	530.72	301.52
1	17	165	529.8	300.28
1	17	166	527.78	298.43
1	17	167	525.91	296.87
1	17	168	524.87	294.32
1	17	169	522.67	292.41
1	17	170	520.56	291.51
1	17	171	519.67	289.68
1	17	172	518.56	288.35
1	17	173	517.26	287.03
1	17	174	515.11	285.59
1	17	175	513.92	284.31
1	17	176	515.05	283.72
1	17	177	513.01	284.58
1	17	178	513.82	282.97
1	17	179	512.01	282.61
1	17	180	511.57	281.55
1	17	181	510.54	279.57
1	17	182	511.17	277.47
1	17	183	509.49	276.36
1	17	184	508.53	274.84
1	17	185	508.57	273.98
1	17	186	507.46	273.99
1	17	187	506.49	272.07
1	17	188	505.25	271.3
1	17	189	505.25	269.37
1	17	190	504.59	268.77
1	17	191	504.79	268.43
1	17	192	504.01	267.81
1	17	193	501.92	267.58
1	17	194	500.81	267.09
1	17	195	501.1	265.95
1	17	196	500.78	265.25
1	17	197	498.2	265.63
1	17	198	499.33	263.57
1	17	199	498.49	263.26
1	17	200	497.16	262.35
1	18	1	700.11	358.9
1	18	2	702	358.63
1	18	3	702.12	358.56
1	18	4	702.69	358.53
1	18	5	702.18	358.61
1	18	6	702.28	358.5
1	18	7	703.68	359.06
1	18	8	703.71	358.66
1	18	9	703.95	359.93
1	18	10	704.63	357.72
1	18	11	704.2	358.46
1	18	12	704.44	358.46
1	18	13	704.1	357.91
1	18	14	703.56	356.83
1	18	15	703.84	356.2
1	18	16	706.39	355.21
1	18	17	703.62	354.44
1	18	18	704.16	353.85
1	18	19	703.18	353.39
1	18	20	702.21	352.81
1	18	21	704.6	351.68
1	18	22	702.11	351.47
1	18	23	702.33	350.93
1	18	24	700.8	350.7
1	18	25	698.41	351.09
1	18	26	697.18	351.69
1	18	27	694.7	350.77
1	18	28	690.87	350.26
1	18	29	689.69	350.35
1	18	30	687.11	349.88
1	18	31	686.01	349.6
1	18	32	684.22	348.07
1	18	33	683.93	348.45
1	18	34	681.99	348.17
1	18	35	681.2	348.45
1	18	36	680.25	346.59
1	18	37	678.03	347.19
1	18	38	674.86	346.27
1	18	39	672.68	346.13
1	18	40	669.56	344.32
1	18	41	666.21	342.96
1	18	42	662.83	342.18
1	18	43	660.07	340.75
1	18	44	657.1	340.69
1	18	45	656.99	339.69
1	18	46	656.56	339.02
1	18	47	655.96	338.91
1	18	48	654.39	339.01
1	18	49	654.58	338.76
1	18	50	653.94	339.31
1	18	51	653.89	338.09
1	18	52	653.33	338.36
1	18	53	653.18	339.19
1	18	54	652.52	339.74
1	18	55	650.87	340.06
1	18	56	649.86	338.92
1	18	57	649.21	338.68
1	18	58	648.54	338.8
1	18	59	647.14	339.1
1	18	60	645.47	338.81
1	18	61	644.81	338.02
1	18	62	644	337.73
1	18	63	643.51	337.1
1	18	64	640.97	337.62
1	18	65	639.92	335.63
1	18	66	637.85	335.42
1	18	67	636.03	335.21
1	18	68	634.68	334.2
1	18	69	633.19	333.66
1	18	70	632.04	334.5
1	18	71	631.35	335.14
1	18	72	630.27	334.38
1	18	73	629.57	334.9
1	18	74	629.37	334.86
1	18	75	629.06	334.66
1	18	76	629.17	334.75
1	18	77	628.85	335.07
1	18	78	629.05	334.65
1	18	79	629.03	335.2
1	18	80	629.19	335.64
1	18	81	628.76	336.96
1	18	82	629.36	336.5
1	18	83	629.49	336.26
1	18	84	630	336.3
1	18	85	629.7	337.85
1	18	86	630.21	337.97
1	18	87	630.48	337.82
1	18	88	630.78	339.83
1	18	89	631.1	338.6
1	18	90	631.24	338.94
1	18	91	631.65	339.36
1	18	92	631.96	339.56
1	18	93	632.29	340.44
1	18	94	633.11	340.01
1	18	95	633.73	340.05
1	18	96	610.52	313.73
1	18	97	613.55	315.4
1	18	98	614.4	316.84
1	18	99	614.75	316.8
1	18	100	613.68	317.62
1	18	101	613.43	316.92
1	18	102	613.22	318.22
1	18	103	612.44	318.38
1	18	104	611.12	318.68
1	18	105	610.76	318.92
1	18	106	610.11	317.75
1	18	107	608.53	317.94
1	18	108	608.24	317.98
1	18	109	607.31	317.81
1	18	110	606.12	317.86
1	18	111	605.86	315.76
1	18	112	603.29	315.84
1	18	113	602.01	315.03
1	18	114	599.72	313.94
1	18	115	597.55	312.95
1	18	116	596.18	310.65
1	18	117	594.39	310.69
1	18	118	592.28	308.1
1	18	119	589.89	308.34
1	18	120	587.53	307.22
1	18	121	585.8	305.96
1	18	122	584.06	305.64
1	18	123	581.8	304.17
1	18	124	583.42	304.11
1	18	125	582.37	302.58
1	18	126	580.14	302.06
1	18	127	579.17	302.13
1	18	128	577.17	301.13
1	18	129	577.11	300.31
1	18	130	576.87	300.09
1	18	131	576.28	298.56
1	18	132	575.14	297.83
1	18	133	573.79	297
1	18	134	572.95	296.71
1	18	135	571.55	295.39
1	18	136	570.45	294.19
1	18	137	569.49	292.48
1	18	138	568.28	292.4
1	18	139	568.03	291.4
1	18	140	566.86	290.01
1	18	141	566.35	289.07
1	18	142	566.08	288.43
1	18	143	565.45	287.1
1	18	144	564.98	286.74
1	18	145	564.3	287.53
1	18	146	563.85	286.57
1	18	147	563.77	285.15
1	18	148	561.09	284.48
1	18	149	561.88	284.88
1	18	150	560.08	284.1
1	18	151	559.69	283.4
1	18	152	559.56	281.82
1	18	153	558.75	280.11
1	18	154	558.55	279.43
1	18	155	556.65	277.88
1	18	156	554.08	277.45
1	18	157	554.06	275.24
1	18	158	550.9	273.17
1	18	159	551.68	272.95
1	18	160	549.3	271.37
1	18	161	550.05	270.88
1	18	162	548	270.33
1	18	163	557.29	250.82
1	18	164	557.65	249.85
1	18	165	557.75	250.63
1	18	166	557.67	251.61
1	18	167	557.41	252.39
1	18	168	558.25	252.46
1	18	169	557.29	252.76
1	18	170	556.52	253.07
1	18	171	556	252.37
1	18	172	554.22	251.5
1	18	173	553.31	251.44
1	18	174	551.64	251.1
1	18	175	550.61	250.43
1	18	176	553.48	251.64
1	18	177	551.09	252.71
1	18	178	552.72	251.71
1	18	179	551.25	252.21
1	18	180	551.28	252.19
1	18	181	551.39	251.75
1	18	182	551.84	248.72
1	18	183	549.21	246.83
1	18	184	547.79	245.01
1	18	185	546.51	243.81
1	18	186	545.57	244.18
1	18	187	543.78	241.55
1	18	188	541.35	239.69
1	18	189	541.26	236.96
1	18	190	540.81	235.52
1	18	191	540.53	234.63
1	18	192	539.54	233.02
1	18	193	537.37	231.94
1	18	194	536.64	230.93
1	18	195	536.95	228.99
1	18	196	537.16	227.21
1	18	197	534.97	227.22
1	18	198	536.45	225.78
1	18	199	536.3	225.74
1	18	200	535.41	225.35
1	19	1	603.16	341.68
1	19	2	602.22	340.05
1	19	3	601.61	339.1
1	19	4	601.06	337.88
1	19	5	600.33	337.88
1	19	6	599.73	337.66
1	19	7	600.24	337.33
1	19	8	600.28	337.36
1	19	9	600.52	338.6
1	19	10	601.48	337.04
1	19	11	602.16	338.52
1	19	12	603.09	339.58
1	19	13	603.93	340.14
1	19	14	604.61	339.95
1	19	15	605.64	340.77
1	19	16	607.06	339.85
1	19	17	607.22	341.16
1	19	18	608.05	341.18
1	19	19	608.38	341.3
1	19	20	608.43	341.62
1	19	21	609.54	340.63
1	19	22	610	341.99
1	19	23	610.42	341.59
1	19	24	610.87	342.44
1	19	25	610.75	343.96
1	19	26	611.08	344.46
1	19	27	611.91	344
1	19	28	612.34	345.02
1	19	29	612.86	345.14
1	19	30	613.56	346.08
1	19	31	614.55	345.98
1	19	32	614.93	346.32
1	19	33	615.46	346.11
1	19	34	615.7	347.35
1	19	35	615.68	348.09
1	19	36	615.89	346.94
1	19	37	616.58	347.84
1	19	38	617.19	348.62
1	19	39	617.8	348.91
1	19	40	618.46	348.71
1	19	41	619.28	348.42
1	19	42	619.86	349.63
1	19	43	620.54	350.5
1	19	44	620.29	352.01
1	19	45	621.02	351.42
1	19	46	621.49	351.51
1	19	47	622.39	352.14
1	19	48	622.47	353.13
1	19	49	623.2	352.83
1	19	50	623.69	353.29
1	19	51	624.18	351.91
1	19	52	624.7	352.4
1	19	53	625.99	353.03
1	19	54	626.42	353.96
1	19	55	627.15	355.51
1	19	56	628.24	354.79
1	19	57	629.02	355.11
1	19	58	629.93	355.28
1	19	59	630.39	356.66
1	19	60	631.03	357.1
1	19	61	631.33	356.38
1	19	62	631.68	356.76
1	19	63	632.03	355.96
1	19	64	631.84	357.34
1	19	65	631.69	355.32
1	19	66	631.6	356.22
1	19	67	631.55	356.9
1	19	68	631.58	356.55
1	19	69	631.45	356.68
1	19	70	631.51	357.29
1	19	71	631.43	357.81
1	19	72	631.3	357.17
1	19	73	631.48	357.27
1	19	74	631.44	357.29
1	19	75	631.5	356.87
1	19	76	631.57	356.15
1	19	77	631.49	356.66
1	19	78	631.68	356.15
1	19	79	631.71	356.76
1	19	80	631.85	356.41
1	19	81	631.6	357.96
1	19	82	631.86	357.12
1	19	83	632.01	356.81
1	19	84	632.74	356.26
1	19	85	633.31	357.95
1	19	86	633.56	357.81
1	19	87	634.41	357.4
1	19	88	635.02	359.01
1	19	89	635.25	357.66
1	19	90	635.84	357.61
1	19	91	636.07	357.82
1	19	92	637.09	358.04
1	19	93	637.71	359.24
1	19	94	638.93	358.48
1	19	95	639.76	357.92
1	19	96	649.57	366.46
1	19	97	649.72	365.65
1	19	98	650.47	365.98
1	19	99	651.31	365.45
1	19	100	651.84	365.93
1	19	101	652.02	365.07
1	19	102	651.98	366.52
1	19	103	652.08	366
1	19	104	652.47	366.3
1	19	105	652.59	366.39
1	19	106	652.85	365.44
1	19	107	652.48	365.69
1	19	108	652.75	365.56
1	19	109	652.78	365.5
1	19	110	652.51	365.67
1	19	111	652.88	363.27
1	19	112	653.13	363.41
1	19	113	653.7	363.16
1	19	114	654.32	362.72
1	19	115	654.28	363.97
1	19	116	654.44	362.7
1	19	117	654.47	364.43
1	19	118	654.28	363.41
1	19	119	654.33	365.09
1	19	120	654.22	365.36
1	19	121	654.34	364.67
1	19	122	654.34	365.46
1	19	123	654.37	364.86
1	19	124	654.99	364.42
1	19	125	655.4	364.17
1	19	126	655.89	365.5
1	19	127	656.1	365.71
1	19	128	656.67	365.08
1	19	129	656.84	365.47
1	19	130	656.97	366.05
1	19	131	657.78	365.28
1	19	132	658.33	365.73
1	19	133	658.33	365.71
1	19	134	658.45	366.06
1	19	135	658.37	366.13
1	19	136	658.3	366.42
1	19	137	658.53	365.66
1	19	138	659.24	366.59
1	19	139	659.38	366.91
1	19	140	659.93	367.15
1	19	141	660.05	366.75
1	19	142	660.18	367.67
1	19	143	660.82	367.37
1	19	144	661.02	368.09
1	19	145	661.64	369.08
1	19	146	661.69	368.85
1	19	147	662.06	368.21
1	19	148	662.42	368.96
1	19	149	663.66	369.08
1	19	150	664.59	370.14
1	19	151	666.41	370.84
1	19	152	668.21	370.86
1	19	153	669.93	370.87
1	19	154	673.95	372.68
1	19	155	677.23	374.71
1	19	156	679	376.6
1	19	157	680.98	376.36
1	19	158	681.7	377.66
1	19	159	683.3	377.49
1	19	160	684.03	377.72
1	19	161	685.23	377.31
1	19	162	686.38	377.87
1	19	163	691.11	380.57
1	19	164	693.73	380.57
1	19	165	695.96	381.45
1	19	166	698	382.88
1	19	167	700.97	385.39
1	19	168	705.13	386.84
1	19	169	707.56	388.96
1	19	170	709.61	390.98
1	19	171	711.8	392.02
1	19	172	713.45	392.88
1	19	173	714.56	393.3
1	19	174	714.9	394.24
1	19	175	714.9	394.89
1	19	176	715.6	394.61
1	19	177	715.61	397.15
1	19	178	716.22	395.97
1	19	179	716.61	397.55
1	19	180	717.44	398.3
1	19	181	718.28	398.43
1	19	182	719.54	397.31
1	19	183	720.37	399.11
1	19	184	722.09	400.14
1	19	185	724.74	401.77
1	19	186	726.75	404.45
1	19	187	728.1	403.92
1	19	188	730	405.77
1	19	189	732.57	405.86
1	19	190	734.47	406.7
1	19	191	736.79	408.08
1	19	192	739.24	409.4
1	19	193	740.31	411.3
1	19	194	742.04	412.28
1	19	195	744.67	412.6
1	19	196	746.95	413.73
1	19	197	748.23	416.36
1	19	198	752.17	416.17
1	19	199	754.87	417.77
1	19	200	756.3	418.81
1	20	1	692.49	447.65
1	20	2	693.82	448.12
1	20	3	694.42	448.64
1	20	4	695.09	448.48
1	20	5	695.55	448.79
1	20	6	695.61	448.45
1	20	7	696.4	449.02
1	20	8	695.94	449.5
1	20	9	695.82	450.81
1	20	10	695.91	449.61
1	20	11	695.72	450.45
1	20	12	696.16	452.23
1	20	13	696.33	453.41
1	20	14	696.47	453.34
1	20	15	697.31	454.19
1	20	16	698.9	453.9
1	20	17	698.87	454.66
1	20	18	700.01	455.35
1	20	19	700.46	455.46
1	20	20	701.45	455.57
1	20	21	702.37	455.3
1	20	22	702.89	455.77
1	20	23	703.58	455.36
1	20	24	703.77	455.62
1	20	25	704.23	456.17
1	20	26	704.68	457.56
1	20	27	705.29	456.81
1	20	28	705.84	456.21
1	20	29	706.23	457.1
1	20	30	707.01	457.42
1	20	31	707.81	457.14
1	20	32	708.37	456.45
1	20	33	708.67	457.1
1	20	34	708.77	457.39
1	20	35	709.26	458.01
1	20	36	709.36	457.11
1	20	37	709.82	458.34
1	20	38	709.77	458.26
1	20	39	709.95	459
1	20	40	709.9	458.3
1	20	41	709.92	458.08
1	20	42	709.57	458.75
1	20	43	709.41	458.76
1	20	44	709.38	459.33
1	20	45	709.51	459.84
1	20	46	709.17	459.53
1	20	47	708.58	460.12
1	20	48	708.42	460.72
1	20	49	707.95	460.82
1	20	50	707.69	460.92
1	20	51	707.03	460.13
1	20	52	706.98	460.88
1	20	53	707.36	461.52
1	20	54	707.02	461.71
1	20	55	706.87	461.95
1	20	56	706.4	461.33
1	20	57	706.35	461.83
1	20	58	706.32	462.54
1	20	59	706.09	463.57
1	20	60	705.86	463.86
1	20	61	705.88	463.62
1	20	62	705.3	463.66
1	20	63	706	463.85
1	20	64	704.23	463.93
1	20	65	704.27	462.59
1	20	66	703.78	463.73
1	20	67	703.64	464.17
1	20	68	703.11	464.13
1	20	69	702.84	463.94
1	20	70	702.3	464.79
1	20	71	702	465.31
1	20	72	700.84	464.39
1	20	73	701.02	464.8
1	20	74	700.54	464.55
1	20	75	701.04	464.42
1	20	76	700.98	464.44
1	20	77	700.3	464.46
1	20	78	700.22	464.39
1	20	79	700.43	464.83
1	20	80	700.38	464.38
1	20	81	699.38	465.19
1	20	82	699.99	464.57
1	20	83	700.95	464.41
1	20	84	700.84	464.06
1	20	85	700.19	464.24
1	20	86	700.24	464.15
1	20	87	701.13	464.47
1	20	88	700.06	465.7
1	20	89	700.73	464.58
1	20	90	698.97	463.95
1	20	91	698.76	464.21
1	20	92	699.34	464.87
1	20	93	697.86	464.36
1	20	94	698.93	464.82
1	20	95	699.17	464.1
1	20	96	731.5	475.03
1	20	97	733.08	476.25
1	20	98	733.24	477.91
1	20	99	734.48	478.93
1	20	100	735.84	480.37
1	20	101	737.97	481.15
1	20	102	739.23	483.62
1	20	103	740.23	484.32
1	20	104	739.73	484.55
1	20	105	740.2	485.8
1	20	106	741.28	485.81
1	20	107	740.66	485.81
1	20	108	740.97	486.9
1	20	109	741.72	488.17
1	20	110	741.84	488.51
1	20	111	743.06	487.73
1	20	112	742.43	488.34
1	20	113	743.37	489.18
1	20	114	743.87	489.86
1	20	115	743.91	490.87
1	20	116	744.74	490.86
1	20	117	746.58	492.87
1	20	118	748.54	491.68
1	20	119	749.53	493.35
1	20	120	750.02	493.54
1	20	121	751.1	492.9
1	20	122	751.77	493.53
1	20	123	752.31	492.81
1	20	124	754.48	493.13
1	20	125	755.5	492.21
1	20	126	755.91	493
1	20	127	755.5	493.68
1	20	128	755.19	492.99
1	20	129	754.61	493.35
1	20	130	754.78	494.26
1	20	131	755.06	493.61
1	20	132	755.07	493.65
1	20	133	755.01	493.87
1	20	134	754.67	494.28
1	20	135	754.72	494.06
1	20	136	754.72	494.37
1	20	137	754.78	493.7
1	20	138	754.88	494.49
1	20	139	755.21	494.16
1	20	140	755.21	494.22
1	20	141	755.18	493.87
1	20	142	755.38	494
1	20	143	756.06	493.69
1	20	144	756.24	494.04
1	20	145	757.09	495.41
1	20	146	757.96	494.41
1	20	147	758.94	494.12
1	20	148	759.32	494.09
1	20	149	760.28	494.68
1	20	150	761.01	494.62
1	20	151	761.92	494.97
1	20	152	762.67	494.72
1	20	153	763.35	494.15
1	20	154	763.48	494.66
1	20	155	764.11	495.01
1	20	156	763.96	495.98
1	20	157	764.09	495.65
1	20	158	763.91	496.45
1	20	159	763.95	496.97
1	20	160	763.7	496.76
1	20	161	763.77	496.52
1	20	162	763.72	496.92
1	20	163	764.03	497.63
1	20	164	764.02	496.83
1	20	165	764.17	496.86
1	20	166	764.78	497.08
1	20	167	764.94	497.23
1	20	168	765.15	497.04
1	20	169	765.75	497.11
1	20	170	766.22	497.91
1	20	171	766.88	497.58
1	20	172	767.61	497.62
1	20	173	768.27	497.78
1	20	174	768.72	497.65
1	20	175	769	498.04
1	20	176	770.13	498.18
1	20	177	770.38	500.64
1	20	178	771.14	500.16
1	20	179	771.62	501.25
1	20	180	772.6	502.46
1	20	181	773.48	502.67
1	20	182	774.57	501.83
1	20	183	774.55	503.19
1	20	184	774.35	503.3
1	20	185	774.73	504.03
1	20	186	775.25	506.48
1	20	187	774.69	505.95
1	20	188	774.7	506.5
1	20	189	776	506.19
1	20	190	777.01	507.51
1	20	191	777.98	508.96
1	20	192	778.73	509.66
1	20	193	778.21	511.17
1	20	194	778.8	512.53
1	20	195	780.3	513.37
1	20	196	781.03	513.82
1	20	197	778.99	515.61
1	20	198	780.96	515.22
1	20	199	781.88	517.16
1	20	200	781.53	518.27
1	21	1	513.99	126.67
1	21	2	512.5	128.94
1	21	3	514.04	129.03
1	21	4	513.38	129.22
1	21	5	513.68	128.73
1	21	6	514.23	128.76
1	21	7	515.22	128.23
1	21	8	514.25	127.89
1	21	9	513.98	127.89
1	21	10	513.74	127.73
1	21	11	513.6	127.12
1	21	12	513.79	126.43
1	21	13	514.4	125.89
1	21	14	514.89	125.4
1	21	15	512.77	124.53
1	21	16	516.25	124
1	21	17	513.37	123.89
1	21	18	515.55	123.97
1	21	19	514.78	123.7
1	21	20	514.85	122.89
1	21	21	514.12	121.88
1	21	22	513.39	121.22
1	21	23	513.17	119.96
1	21	24	511.67	119.2
1	21	25	511.58	118.49
1	21	26	511.09	118.27
1	21	27	510.87	117.91
1	21	28	509.51	117.59
1	21	29	509.74	117.16
1	21	30	508.74	116.91
1	21	31	510.5	116.99
1	21	32	511.27	117.34
1	21	33	510.84	116.98
1	21	34	510.04	117.81
1	21	35	511.78	118.16
1	21	36	511.55	119.09
1	21	37	511.78	119.65
1	21	38	511.75	120.07
1	21	39	513.22	120.53
1	21	40	513.55	120.68
1	21	41	515.1	121.1
1	21	42	516.19	120.96
1	21	43	515.63	121.08
1	21	44	516.02	121.04
1	21	45	515.57	121
1	21	46	515.91	120.59
1	21	47	515.99	121.16
1	21	48	516.54	121.04
1	21	49	516.58	120.61
1	21	50	516.74	120.73
1	21	51	516.23	120.77
1	21	52	517.7	120.79
1	21	53	516.82	120.91
1	21	54	518.02	121.24
1	21	55	517.49	120.99
1	21	56	517.84	120.6
1	21	57	516.63	120.85
1	21	58	518.22	121.07
1	21	59	517.82	121.21
1	21	60	518.12	121.23
1	21	61	517.52	121.37
1	21	62	518.47	121.09
1	21	63	520.85	121.62
1	21	64	519.4	121.93
1	21	65	519.82	121.89
1	21	66	518.93	122.4
1	21	67	518.2	123.06
1	21	68	521.24	122.92
1	21	69	518.48	122.91
1	21	70	520.73	122.53
1	21	71	520.41	122.64
1	21	72	518.5	122.88
1	21	73	520.41	122.5
1	21	74	519.46	122.24
1	21	75	518.82	122.44
1	21	76	517.95	122.88
1	21	77	517.78	122.72
1	21	78	519.46	122.99
1	21	79	518.53	122.95
1	21	80	518.09	123.23
1	21	81	517.32	123.57
1	21	82	517.37	123.63
1	21	83	517.17	124.33
1	21	84	517.93	124.44
1	21	85	518.24	124.75
1	21	86	518.89	125.15
1	21	87	518.68	125.02
1	21	88	517.38	125.17
1	21	89	517.44	125.29
1	21	90	520.04	124.65
1	21	91	518.22	125.01
1	21	92	518.34	125.2
1	21	93	520.26	124.28
1	21	94	519.73	124.28
1	21	95	519.53	124.28
1	21	96	519.75	124.33
1	21	97	520	124.2
1	21	98	519.55	124.62
1	21	99	519.52	124.31
1	21	100	520.41	124.1
1	21	101	519.54	123.64
1	21	102	520.14	122.89
1	21	103	520.25	122.33
1	21	104	519.05	122.48
1	21	105	519.02	121.69
1	21	106	519.87	121.64
1	21	107	520.06	120.96
1	21	108	521.85	120.23
1	21	109	521.33	119.6
1	21	110	521.2	120.2
1	21	111	520.77	119.26
1	21	112	520.68	118.65
1	21	113	522.39	118.25
1	21	114	522.3	117.78
1	21	115	521.67	117.03
1	21	116	522.69	116.41
1	21	117	522.92	116.28
1	21	118	522.58	116
1	21	119	521.98	115.93
1	21	120	522.68	115.69
1	21	121	522.91	115.3
1	21	122	522.58	114.75
1	21	123	522.5	114.37
1	21	124	522.76	114.16
1	21	125	522	114.44
1	21	126	521.54	114.68
1	21	127	522.4	114.73
1	21	128	521.91	114.42
1	21	129	522.79	114.38
1	21	130	522.32	114.38
1	21	131	522.48	114.15
1	21	132	521.76	114.56
1	21	133	521.59	114.35
1	21	134	522.19	114.38
1	21	135	521.76	114.37
1	21	136	520.38	114.4
1	21	137	521.69	114.01
1	21	138	520.54	113.95
1	21	139	521.31	113.74
1	21	140	520.92	113.45
1	21	141	520.09	113.28
1	21	142	520.69	112.64
1	21	143	520.32	112.66
1	21	144	519.08	112.64
1	21	145	518.85	112.03
1	21	146	518.77	111.41
1	21	147	517.43	111.11
1	21	148	516.86	110.46
1	21	149	516	110.25
1	21	150	517.26	110.18
1	21	151	516.6	110.31
1	21	152	517.05	110.35
1	21	153	516.48	111.07
1	21	154	517.54	110.71
1	21	155	517.79	110.84
1	21	156	517.32	112.03
1	21	157	517.69	112.53
1	21	158	519.29	112.36
1	21	159	519.35	114.16
1	21	160	520.26	115.33
1	21	161	520.31	115.59
1	21	162	519.43	115.53
1	21	163	518.93	115.67
1	21	164	519.2	115.15
1	21	165	519.22	115.69
1	21	166	519.3	115.42
1	21	167	518.96	116.1
1	21	168	518.38	116.23
1	21	169	518.8	115.24
1	21	170	517.89	115.74
1	21	171	517.11	116.34
1	21	172	516.92	115.55
1	21	173	515.49	116.4
1	21	174	515.1	115.23
1	21	175	515.25	114.65
1	21	176	514.71	114.36
1	21	177	513.64	114.48
1	21	178	513.28	113.83
1	21	179	511.59	113.74
1	21	180	511.09	113.15
1	21	181	510.33	113.22
1	21	182	510.27	112.37
1	21	183	510.15	111.46
1	21	184	510.16	110.73
1	21	185	509.21	111.01
1	21	186	508.57	110.68
1	21	187	508.55	109.67
1	21	188	508	109.75
1	21	189	507.26	109.65
1	21	190	506.89	109.36
1	21	191	506.72	109.25
1	21	192	505.91	108.6
1	21	193	505.46	108.49
1	21	194	504.9	108.68
1	21	195	505.12	107.83
1	21	196	503.53	108.85
1	21	197	503.48	108.26
1	21	198	502.85	108.44
1	21	199	502.45	107.84
1	21	200	502.16	108.62
1	22	1	328.82	468.04
1	22	2	328.76	468.27
1	22	3	330.61	468.2
1	22	4	330.98	468.24
1	22	5	331.24	468.18
1	22	6	332.86	468.18
1	22	7	333.89	467.68
1	22	8	334.25	467.22
1	22	9	334.79	466.63
1	22	10	335.5	466.7
1	22	11	336.16	467.13
1	22	12	336.45	466.87
1	22	13	337.26	466.92
1	22	14	338.17	467.42
1	22	15	336.33	467.38
1	22	16	339.81	468.53
1	22	17	337.93	467.6
1	22	18	340.9	467.52
1	22	19	341.87	466.21
1	22	20	344.35	465.34
1	22	21	345.61	464.57
1	22	22	347.28	463.99
1	22	23	348.38	463.06
1	22	24	349.1	462.37
1	22	25	350.58	461.37
1	22	26	353.22	462.02
1	22	27	352.91	461.31
1	22	28	353.9	461.31
1	22	29	353.58	460.84
1	22	30	353.52	460.35
1	22	31	354.99	460.09
1	22	32	355.73	460.04
1	22	33	354.55	459.47
1	22	34	355.25	460.61
1	22	35	355.77	460.16
1	22	36	354.99	460.4
1	22	37	354.84	460.05
1	22	38	355.09	460
1	22	39	355.2	459.71
1	22	40	355.61	459.92
1	22	41	355.79	459.42
1	22	42	356.77	459.34
1	22	43	356.82	459.78
1	22	44	357.3	459.4
1	22	45	357.12	459.38
1	22	46	357.45	458.14
1	22	47	358.19	457.87
1	22	48	359.02	457.53
1	22	49	359.27	455.79
1	22	50	359.33	454.33
1	22	51	359.48	453.04
1	22	52	361.77	452.03
1	22	53	361.86	450.68
1	22	54	364.43	450.04
1	22	55	364.89	448.56
1	22	56	365.23	446.8
1	22	57	364.62	445.77
1	22	58	366.25	445.35
1	22	59	366.28	444.86
1	22	60	367.35	444.35
1	22	61	366.65	443.79
1	22	62	367.34	443.33
1	22	63	369.64	444.07
1	22	64	367.96	443.38
1	22	65	368.96	442.86
1	22	66	368.03	443.08
1	22	67	368.13	442.36
1	22	68	370.24	439.8
1	22	69	368.96	439.96
1	22	70	371.1	438.91
1	22	71	371.17	438.48
1	22	72	370.1	438.81
1	22	73	372.74	437.46
1	22	74	372.43	435.61
1	22	75	372.91	435.11
1	22	76	372.85	435.5
1	22	77	372.77	434.32
1	22	78	374.99	434.71
1	22	79	374.41	434.32
1	22	80	374.2	434.76
1	22	81	373.28	433.87
1	22	82	374.04	433.12
1	22	83	374.93	433.75
1	22	84	375.81	432.69
1	22	85	376.49	432.87
1	22	86	377.11	432.53
1	22	87	377.67	431.75
1	22	88	376.44	430.96
1	22	89	376.98	430.56
1	22	90	379.16	429.49
1	22	91	377.51	429.84
1	22	92	377.86	429.87
1	22	93	379.44	428.73
1	22	94	379.35	428.77
1	22	95	379.18	428.13
1	22	96	379.56	427.42
1	22	97	380.32	426.69
1	22	98	381.36	426.28
1	22	99	381	425.61
1	22	100	382.64	424.96
1	22	101	381.54	423.82
1	22	102	382.45	423.28
1	22	103	382.88	422.47
1	22	104	382.47	422.2
1	22	105	382.04	420.92
1	22	106	383.61	420.29
1	22	107	383.99	419.41
1	22	108	385.52	418.97
1	22	109	385.15	418.41
1	22	110	386.51	418.91
1	22	111	385.13	418.49
1	22	112	384.62	418.7
1	22	113	386.2	418.64
1	22	114	385.67	418.33
1	22	115	384.6	417.95
1	22	116	386.08	417.51
1	22	117	386.8	417.49
1	22	118	387.12	417.77
1	22	119	386.81	417.6
1	22	120	387.57	417.49
1	22	121	388.73	417.68
1	22	122	388.17	417.47
1	22	123	388.69	417.65
1	22	124	388.48	417.5
1	22	125	389.17	417.92
1	22	126	389.55	418.07
1	22	127	390.41	418.07
1	22	128	389.3	417.78
1	22	129	390.14	417.8
1	22	130	389.89	417.56
1	22	131	389.07	417.49
1	22	132	389.03	417.56
1	22	133	388.68	417.34
1	22	134	389.88	417.05
1	22	135	389.47	416.54
1	22	136	388.34	416.05
1	22	137	390.3	415.86
1	22	138	390.1	416.17
1	22	139	391.76	415.86
1	22	140	391.82	414.6
1	22	141	391.96	412.99
1	22	142	393.18	412.11
1	22	143	393.61	411.99
1	22	144	393.6	411.96
1	22	145	393.66	411.11
1	22	146	394.32	410.52
1	22	147	394.68	410.25
1	22	148	393.1	409.46
1	22	149	392.65	408.86
1	22	150	394.7	408.36
1	22	151	393.97	407.36
1	22	152	393.66	406.71
1	22	153	393.36	406.01
1	22	154	394.49	405.04
1	22	155	394.63	404.35
1	22	156	394.79	404.06
1	22	157	395.57	403.96
1	22	158	396.28	402.99
1	22	159	396.4	403.11
1	22	160	397.52	402.75
1	22	161	396.51	401.74
1	22	162	395.97	401.05
1	22	163	396.25	400.43
1	22	164	397.49	400.39
1	22	165	398.01	399.82
1	22	166	398.03	399.5
1	22	167	398.7	399.05
1	22	168	398.31	398.76
1	22	169	398.66	397.89
1	22	170	398.41	397.19
1	22	171	399.09	396.55
1	22	172	399.5	396.34
1	22	173	398.87	395.85
1	22	174	398.96	395.25
1	22	175	401.37	395
1	22	176	401.99	394.71
1	22	177	401.55	393.91
1	22	178	401.81	393.41
1	22	179	400.33	393.24
1	22	180	401.27	393.35
1	22	181	401.84	393.6
1	22	182	402.21	393.39
1	22	183	401.68	393.14
1	22	184	402.56	392.53
1	22	185	402.43	393.09
1	22	186	402.78	392.48
1	22	187	402.24	391.86
1	22	188	403.37	391.49
1	22	189	403.27	390.77
1	22	190	404.05	390.78
1	22	191	403.86	390.53
1	22	192	404.6	390.06
1	22	193	405.92	389.85
1	22	194	404.76	388.65
1	22	195	406.08	388.1
1	22	196	406.16	387.85
1	22	197	407.2	387.38
1	22	198	407.67	387.07
1	22	199	406.42	386.35
1	22	200	408.06	386.79
1	23	1	130.78	693.01
1	23	2	131	692.83
1	23	3	132.68	691.62
1	23	4	132.95	691.7
1	23	5	129.48	693.93
1	23	6	129.87	694.17
1	23	7	130.16	693.43
1	23	8	129.56	693.48
1	23	9	126.95	695.23
1	23	10	125.57	695.42
1	23	11	125.11	695.73
1	23	12	125.46	695
1	23	13	127.3	694.61
1	23	14	129.28	694.32
1	23	15	129.13	692.67
1	23	16	133.07	692.66
1	23	17	131.97	691.69
1	23	18	135.45	691.48
1	23	19	135.11	689.73
1	23	20	135.8	689.63
1	23	21	134.87	689.41
1	23	22	134.64	689.21
1	23	23	134.55	688.7
1	23	24	134.15	688.47
1	23	25	134.29	687.76
1	23	26	135.15	689.64
1	23	27	134.58	688.21
1	23	28	133.69	688.7
1	23	29	133.01	687.48
1	23	30	131.85	687.59
1	23	31	131.57	687.84
1	23	32	131.49	688.25
1	23	33	129.98	687.23
1	23	34	129.99	688.21
1	23	35	130.65	687.25
1	23	36	129.48	687.3
1	23	37	129.68	686.53
1	23	38	129.33	687.59
1	23	39	128.78	687.88
1	23	40	129.48	688.24
1	23	41	129.84	687.21
1	23	42	129.88	687.47
1	23	43	129.45	688.18
1	23	44	129.56	688.21
1	23	45	128.78	688.29
1	23	46	127.61	687.09
1	23	47	126.21	688.39
1	23	48	124.67	689.36
1	23	49	123.92	689.07
1	23	50	122.95	688.68
1	23	51	121.51	688.76
1	23	52	121.53	689.28
1	23	53	120.98	689.67
1	23	54	120.82	690.74
1	23	55	119.86	690.3
1	23	56	119.3	689.95
1	23	57	117.91	689.34
1	23	58	117.26	690.22
1	23	59	115.98	690.67
1	23	60	115.32	690.92
1	23	61	114.32	690.93
1	23	62	113.87	691.06
1	23	63	113.42	693.06
1	23	64	112.93	691.91
1	23	65	112.15	692.41
1	23	66	111.31	693.49
1	23	67	110.65	693.81
1	23	68	110.07	692.62
1	23	69	109.25	692.95
1	23	70	108.97	692.38
1	23	71	108.86	692.71
1	23	72	108.37	692.91
1	23	73	107.99	692.86
1	23	74	107.49	691.58
1	23	75	106.61	692
1	23	76	105.7	692.51
1	23	77	105.15	692.27
1	23	78	104.72	692.88
1	23	79	104.33	692.53
1	23	80	103.52	693.19
1	23	81	102.35	692.83
1	23	82	101.47	692.62
1	23	83	100.71	694.16
1	23	84	100.14	693.86
1	23	85	99.638	694.22
1	23	86	99.675	694.34
1	23	87	99.705	694.04
1	23	88	98.888	694.4
1	23	89	99.053	694.76
1	23	90	99.492	693.81
1	23	91	98.804	693.67
1	23	92	98.738	694.14
1	23	93	98.265	693.14
1	23	94	98.14	692.98
1	23	95	98.057	692.49
1	23	96	98.439	692.44
1	23	97	98.06	692.53
1	23	98	97.712	693.98
1	23	99	96.875	692.71
1	23	100	97.11	693.29
1	23	101	95.766	692.82
1	23	102	95.453	692.5
1	23	103	94.471	692.8
1	23	104	92.675	693.28
1	23	105	91.554	692.95
1	23	106	91.356	693.45
1	23	107	90.19	693.06
1	23	108	90.593	692.5
1	23	109	89.228	692.84
1	23	110	88.613	694.33
1	23	111	87.17	693.62
1	23	112	85.945	693.44
1	23	113	86.649	693.84
1	23	114	84.931	693.24
1	23	115	83.416	692.88
1	23	116	83.718	692.72
1	23	117	83.748	692.71
1	23	118	83.527	692.6
1	23	119	82.805	692.94
1	23	120	83.202	692.52
1	23	121	83.277	693.04
1	23	122	82.898	691.88
1	23	123	82.659	692.47
1	23	124	81.585	692.27
1	23	125	80.615	692.9
1	23	126	79.853	693.61
1	23	127	80.15	694.37
1	23	128	78.5	694.22
1	23	129	78.358	694.22
1	23	130	77.407	694.4
1	23	131	76.551	694.17
1	23	132	75.569	695.33
1	23	133	74.962	695.53
1	23	134	74.876	696.22
1	23	135	74.309	696.18
1	23	136	72.638	696.21
1	23	137	72.929	696.23
1	23	138	71.282	697.15
1	23	139	71.142	697.44
1	23	140	70.446	696.67
1	23	141	69.226	696.48
1	23	142	68.942	697.49
1	23	143	67.884	698.26
1	23	144	66.458	699.41
1	23	145	65.118	699.09
1	23	146	64.729	699.44
1	23	147	63.499	700.53
1	23	148	61.849	700.17
1	23	149	60.622	700.47
1	23	150	60.657	701.59
1	23	151	58.721	702.15
1	23	152	57.807	702.99
1	23	153	56.31	704.22
1	23	154	55.896	703.97
1	23	155	54.77	704.57
1	23	156	54.006	706.57
1	23	157	53.689	706.96
1	23	158	53.579	706.95
1	23	159	52.361	708.99
1	23	160	51.75	709.33
1	23	161	50.485	709.08
1	23	162	49.431	708.92
1	23	163	48.196	709.97
1	23	164	47.697	710.8
1	23	165	46.628	711.75
1	23	166	45.688	712.97
1	23	167	44.775	714.27
1	23	168	43.849	715.04
1	23	169	42.131	715.73
1	23	170	40.082	716.43
1	23	171	38.789	717.78
1	23	172	37.532	718
1	23	173	35.996	719.21
1	23	174	35.065	718.91
1	23	175	34.825	719.96
1	23	176	34.477	720.78
1	23	177	34.207	721.29
1	23	178	33.842	721.3
1	23	179	31.843	721.17
1	23	180	30.781	721.89
1	23	181	28.447	723.59
1	23	182	26.63	724.5
1	23	183	24.893	724.08
1	23	184	23.833	725.28
1	23	185	22.715	726.67
1	23	186	21.795	727
1	23	187	21.23	725.96
1	23	188	21.242	726.15
1	23	189	21.424	725.56
1	23	190	23.096	725.49
1	23	191	23.562	725.05
1	23	192	23.451	725.26
1	23	193	23.547	725.39
1	23	194	22.45	724.27
1	23	195	22.715	723.96
1	23	196	21.699	725.25
1	23	197	22.011	724.85
1	23	198	21.67	725.91
1	23	199	21.704	724.78
1	23	200	22.755	726.73
1	24	1	420.94	424.2
1	24	2	419.89	425.3
1	24	3	420.78	425.61
1	24	4	420.2	426.58
1	24	5	419.74	427.18
1	24	6	419.66	427.95
1	24	7	418.86	428.57
1	24	8	417.86	428.58
1	24	9	417.27	428.8
1	24	10	416.55	429.55
1	24	11	416.13	430.27
1	24	12	415.69	430.72
1	24	13	415.89	430.49
1	24	14	417.21	430.46
1	24	15	414.84	430.22
1	24	16	418.2	429.73
1	24	17	415.62	429.33
1	24	18	417.43	428.63
1	24	19	415.99	427.67
1	24	20	416.7	426.67
1	24	21	416.79	425.62
1	24	22	416.88	424.71
1	24	23	416.34	423.92
1	24	24	415.25	423.32
1	24	25	415.3	422.68
1	24	26	417.09	422.13
1	24	27	415.57	421.23
1	24	28	415.25	420.48
1	24	29	414.4	419.53
1	24	30	414.21	418.64
1	24	31	415.85	417.77
1	24	32	417.13	416.94
1	24	33	415.78	416.07
1	24	34	416.85	415.4
1	24	35	417.97	414.48
1	24	36	416.97	414.07
1	24	37	416.55	413.47
1	24	38	416.39	413.72
1	24	39	416.6	413.55
1	24	40	417.68	413.71
1	24	41	417.88	413.6
1	24	42	418.54	413.69
1	24	43	418.7	413.87
1	24	44	418.97	413.64
1	24	45	417.99	413.58
1	24	46	417.04	413.28
1	24	47	417.46	412.85
1	24	48	418.22	412.83
1	24	49	418.23	412.54
1	24	50	418.26	412.39
1	24	51	417.67	411.75
1	24	52	419.06	411.66
1	24	53	418.66	410.9
1	24	54	420.15	410.52
1	24	55	419.13	410.52
1	24	56	418.75	410.29
1	24	57	417.17	410.16
1	24	58	418.4	409.95
1	24	59	418.45	409.17
1	24	60	419.42	407.95
1	24	61	419.56	406.71
1	24	62	420.31	404.87
1	24	63	423	404.58
1	24	64	421.05	403.22
1	24	65	421.76	401.84
1	24	66	421	401.4
1	24	67	420.61	401.17
1	24	68	422.56	399.23
1	24	69	421.1	399.44
1	24	70	422.44	399.08
1	24	71	422.62	399.42
1	24	72	421.71	399.71
1	24	73	423.8	400.29
1	24	74	422.6	400.06
1	24	75	422.54	400.41
1	24	76	422.21	400.65
1	24	77	422.09	400.91
1	24	78	423.61	401.95
1	24	79	422.42	401.82
1	24	80	422.19	402.08
1	24	81	420.36	402.53
1	24	82	420.23	403.2
1	24	83	420.23	404.78
1	24	84	419.68	405.71
1	24	85	419.25	406.86
1	24	86	418.94	407.67
1	24	87	417.87	408.29
1	24	88	415.78	409.17
1	24	89	415.12	411.25
1	24	90	416.66	412.28
1	24	91	414.84	413.67
1	24	92	414.12	415.3
1	24	93	414.34	415.29
1	24	94	414	416.19
1	24	95	412.89	416.67
1	24	96	412.48	417.4
1	24	97	411.66	418.3
1	24	98	410.73	419.71
1	24	99	409.01	420.09
1	24	100	409.34	421.22
1	24	101	407.32	421.89
1	24	102	406.05	423.32
1	24	103	403.7	425.29
1	24	104	401.31	426.69
1	24	105	399.28	427.46
1	24	106	398.45	428.54
1	24	107	396.89	428.69
1	24	108	397.45	429.33
1	24	109	396.61	429.08
1	24	110	397.22	429.45
1	24	111	396.08	428.53
1	24	112	395.02	427.89
1	24	113	396.41	427.97
1	24	114	396.01	427.61
1	24	115	394.91	426.49
1	24	116	396.4	426.13
1	24	117	396.86	425.56
1	24	118	430.67	425.03
1	24	119	428.42	427.69
1	24	120	427.16	429.61
1	24	121	426.17	432.22
1	24	122	424.47	432.86
1	24	123	423.57	434.06
1	24	124	422.27	434.22
1	24	125	422.07	434.93
1	24	126	421.14	435.44
1	24	127	421.07	436.35
1	24	128	419.12	436.81
1	24	129	419.29	437.74
1	24	130	418.21	438.54
1	24	131	417.28	439.23
1	24	132	415.58	441.26
1	24	133	414.16	442.2
1	24	134	414.81	443.17
1	24	135	413.94	443.84
1	24	136	411.96	444.05
1	24	137	413.36	444.59
1	24	138	412.72	445.43
1	24	139	413.62	445.57
1	24	140	412.75	444.68
1	24	141	411.62	444.38
1	24	142	411.6	444.87
1	24	143	411.15	445.41
1	24	144	410.16	446.54
1	24	145	410.21	446.52
1	24	146	410.81	446.86
1	24	147	410.01	448
1	24	148	408.46	446.94
1	24	149	406.46	448.13
1	24	150	407.28	449.47
1	24	151	406.15	449.94
1	24	152	405.88	450.73
1	24	153	404.37	451.91
1	24	154	404.66	451.6
1	24	155	404.41	452.32
1	24	156	403.1	454.39
1	24	157	403.25	454.85
1	24	158	404.03	454.27
1	24	159	402.99	456.19
1	24	160	403.1	457.07
1	24	161	401.97	457.1
1	24	162	400.08	457.86
1	24	163	399.46	459.49
1	24	164	399.93	460.51
1	24	165	399.6	461.77
1	24	166	398.86	462.78
1	24	167	398.49	464.27
1	24	168	397.35	465.34
1	24	169	397.49	465.51
1	24	170	396.7	466.52
1	24	171	396.47	467.81
1	24	172	396.67	468.2
1	24	173	395.15	470.78
1	24	174	394.67	471.18
1	24	175	395.42	472.87
1	24	176	394.6	474.22
1	24	177	393	476.09
1	24	178	392.4	477.31
1	24	179	390.75	478.88
1	24	180	390.62	480.66
1	24	181	389.88	482.3
1	24	182	390.05	482.83
1	24	183	389.83	482.99
1	24	184	390.08	483.61
1	24	185	389.99	485.18
1	24	186	390.51	486.28
1	24	187	389.9	486.41
1	24	188	389.34	487.43
1	24	189	389.04	488
1	24	190	388.72	488.82
1	24	191	388	489.33
1	24	192	388.04	490.05
1	24	193	388.64	490.64
1	24	194	387.58	490.32
1	24	195	388.77	490.47
1	24	196	387.66	491.47
1	24	197	388.31	491.51
1	24	198	387.66	492.23
1	24	199	386.82	491.81
1	24	200	387.65	493.82
1	25	1	123.08	551.31
1	25	2	123.15	551.2
1	25	3	123.82	552.72
1	25	4	124.41	553.06
1	25	5	124.7	555.35
1	25	6	125.29	555.38
1	25	7	125.26	557.29
1	25	8	124.77	556.37
1	25	9	124.5	556.6
1	25	10	123.98	558.1
1	25	11	123.71	559.88
1	25	12	122.94	560.92
1	25	13	123.33	562.7
1	25	14	124.25	563.7
1	25	15	124.65	564.52
1	25	16	126.26	565.37
1	25	17	126.16	565.99
1	25	18	125.22	566.91
1	25	19	123.01	567.04
1	25	20	124.08	568.53
1	25	21	123.27	569.28
1	25	22	123.87	569.5
1	25	23	123.42	569.84
1	25	24	124.04	571.99
1	25	25	123.92	572.56
1	25	26	124.07	572.71
1	25	27	123.81	573.97
1	25	28	123.64	574.32
1	25	29	122.96	575.47
1	25	30	122.29	575.22
1	25	31	122.49	576.11
1	25	32	122.13	576.22
1	25	33	121.63	576.37
1	25	34	121.73	576.6
1	25	35	121.63	576.55
1	25	36	121.74	576.32
1	25	37	121.88	578.03
1	25	38	121.83	578.42
1	25	39	121.79	578.36
1	25	40	121.7	578.08
1	25	41	121.83	578.21
1	25	42	122.08	579.34
1	25	43	122.19	579.21
1	25	44	122.71	578.91
1	25	45	123.01	580.05
1	25	46	123.56	579.13
1	25	47	123.8	579.53
1	25	48	124.49	580.17
1	25	49	124.55	580.77
1	25	50	124.49	580.3
1	25	51	124.52	581.51
1	25	52	124.43	581.1
1	25	53	124.6	582.01
1	25	54	124.61	581.95
1	25	55	125.24	582.58
1	25	56	125.32	583.14
1	25	57	125.27	582.84
1	25	58	125.18	584.34
1	25	59	125.15	584.26
1	25	60	125.25	583.95
1	25	61	125.17	585.05
1	25	62	125.19	583.71
1	25	63	125.25	585.24
1	25	64	125.29	585
1	25	65	125.31	584.24
1	25	66	125.21	583.57
1	25	67	125.22	583.38
1	25	68	125.16	584.2
1	25	69	125.28	583.86
1	25	70	125.19	584.36
1	25	71	125.29	583.62
1	25	72	125.32	584.05
1	25	73	125.26	583.87
1	25	74	125.51	584.65
1	25	75	126.04	585.25
1	25	76	126.15	584.66
1	25	77	126.16	585.57
1	25	78	126.34	584.48
1	25	79	126.95	584.63
1	25	80	126.99	585.99
1	25	81	127.12	586.29
1	25	82	127.47	586.14
1	25	83	128.4	586.45
1	25	84	128.45	586.26
1	25	85	128.82	586.69
1	25	86	129.51	586.46
1	25	87	130.05	586.4
1	25	88	130.47	587.11
1	25	89	131.24	586.31
1	25	90	131.93	586.4
1	25	91	132.73	587.06
1	25	92	133.4	587.78
1	25	93	133.69	588.5
1	25	94	134.54	587.93
1	25	95	134.88	588.14
1	25	96	135.67	588.68
1	25	97	135.82	588.24
1	25	98	136.03	587.51
1	25	99	137.13	587.95
1	25	100	137.74	587.18
1	25	101	138.05	586.39
1	25	102	138.55	587.89
1	25	103	138.98	587.98
1	25	104	139.29	587.75
1	25	105	139.96	588.29
1	25	106	140.87	587.08
1	25	107	141.68	587.05
1	25	108	142.04	587.62
1	25	109	141.97	587.41
1	25	110	142.3	587.25
1	25	111	142.07	586.63
1	25	112	142.48	585.75
1	25	113	143.3	586.97
1	25	114	143.85	586.51
1	25	115	143.95	586.65
1	25	116	144.08	586.16
1	25	117	144.91	585.34
1	25	118	145.92	584.22
1	25	119	146.86	584.52
1	25	120	147.12	583.89
1	25	121	147.65	583.72
1	25	122	148.33	583.26
1	25	123	149.71	583.02
1	25	124	151.22	582.44
1	25	125	152.86	581.28
1	25	126	155.56	581.69
1	25	127	157.19	580.83
1	25	128	158.42	580.87
1	25	129	160.05	580.51
1	25	130	162.64	580.66
1	25	131	164.64	580.65
1	25	132	167.41	580.63
1	25	133	170.02	580.7
1	25	134	172.09	581.02
1	25	135	173.9	580.8
1	25	136	177.06	579.69
1	25	137	179.09	580.84
1	25	138	182.8	580.83
1	25	139	185.88	580.77
1	25	140	187.14	581.33
1	25	141	190.05	582.33
1	25	142	191.84	581.77
1	25	143	194.78	581.36
1	25	144	196.24	582.33
1	25	145	197.44	581.03
1	25	146	199.49	581.33
1	25	147	201.95	581.22
1	25	148	203.86	580.85
1	25	149	206.73	582.2
1	25	150	208.18	581.3
1	25	151	209.95	582.55
1	25	152	212.1	581.36
1	25	153	214.18	582.05
1	25	154	215.37	582.43
1	25	155	218.24	582.7
1	25	156	221.23	583.15
1	25	157	222.64	582.9
1	25	158	224.37	583.13
1	25	159	225.47	582.57
1	25	160	228.58	582.27
1	25	161	230.65	582.21
1	25	162	231.07	582.73
1	25	163	233.62	583.25
1	25	164	235.95	582.9
1	25	165	236.77	582.93
1	25	166	239.49	583.59
1	25	167	239.79	582.93
1	25	168	242.19	583.01
1	25	169	242.44	582.88
1	25	170	244.89	583.51
1	25	171	246.74	584.73
1	25	172	247.79	583.82
1	25	173	249.35	583.67
1	25	174	250.21	584.66
1	25	175	251.07	582.94
1	25	176	252.31	583.61
1	25	177	253.61	584.69
1	25	178	254.34	585.42
1	25	179	255.16	585.89
1	25	180	256.02	584.84
1	25	181	257.21	584.2
1	25	182	258.52	583.72
1	25	183	259.89	584.44
1	25	184	261.78	585.65
1	25	185	263.63	585.53
1	25	186	264.69	585.05
1	25	187	266.74	584.9
1	25	188	268.21	584.32
1	25	189	270.56	585.21
1	25	190	272.54	585.92
1	25	191	276.03	586.02
1	25	192	278.47	586.87
1	25	193	280.57	587.01
1	25	194	283.35	587.41
1	25	195	283.92	588.49
1	25	196	286.88	587.04
1	25	197	287.91	588
1	25	198	288.52	588.35
1	25	199	290.93	588.88
1	25	200	292.08	588.81
1	26	1	377.75	520.2
1	26	2	377.97	520.01
1	26	3	381.99	522.08
1	26	4	383.5	522.57
1	26	5	385.7	524.51
1	26	6	386.36	523.5
1	26	7	387.45	524.77
1	26	8	386.57	523.56
1	26	9	387.06	523.07
1	26	10	388.9	523.47
1	26	11	389.96	523.53
1	26	12	389.56	523.2
1	26	13	390.01	523.18
1	26	14	390.35	523.16
1	26	15	390.29	522.74
1	26	16	391.19	521.99
1	26	17	391.21	521.97
1	26	18	391.15	521.71
1	26	19	390.39	521.7
1	26	20	391.45	521.62
1	26	21	390.55	522.6
1	26	22	391.37	521.44
1	26	23	390.32	522.7
1	26	24	391.92	523.03
1	26	25	391.93	523.95
1	26	26	392.15	523.63
1	26	27	391.88	524.19
1	26	28	391.79	523.72
1	26	29	391.5	524.03
1	26	30	391.19	523.12
1	26	31	392.11	523.75
1	26	32	391.06	523.79
1	26	33	391.7	523.19
1	26	34	391.98	523.18
1	26	35	391.49	523.27
1	26	36	391.74	522.8
1	26	37	392.15	523.6
1	26	38	391.96	523.43
1	26	39	391.86	523.33
1	26	40	391.13	523.67
1	26	41	391.28	522.8
1	26	42	391.9	522.91
1	26	43	393.24	522.23
1	26	44	393.22	523.51
1	26	45	394	523.48
1	26	46	393.93	524.29
1	26	47	394.25	523.55
1	26	48	394.53	523.89
1	26	49	394.71	525.2
1	26	50	394.98	524.72
1	26	51	395.62	526.62
1	26	52	396.2	526.79
1	26	53	396.38	527.31
1	26	54	396.37	527.32
1	26	55	396.41	528.49
1	26	56	397.34	528.49
1	26	57	398.16	528.58
1	26	58	398.78	530.01
1	26	59	399.17	529.67
1	26	60	399.99	530.55
1	26	61	400.5	532.34
1	26	62	401.32	532.44
1	26	63	402.38	533.74
1	26	64	402.72	535.07
1	26	65	403.23	534.62
1	26	66	403.89	535.56
1	26	67	404.96	535.5
1	26	68	405.66	537.54
1	26	69	406.63	539.23
1	26	70	407.39	540.88
1	26	71	408.23	540.75
1	26	72	408.86	541.58
1	26	73	409.08	543.52
1	26	74	410.48	544.97
1	26	75	411.53	546.92
1	26	76	412.36	546.84
1	26	77	412.95	548.6
1	26	78	413.98	547.92
1	26	79	414.76	548.54
1	26	80	415.1	550.76
1	26	81	416.36	551.37
1	26	82	416.09	553.28
1	26	83	417.99	553.14
1	26	84	417.91	554.91
1	26	85	418.62	556.12
1	26	86	419.27	557.68
1	26	87	419.45	558.83
1	26	88	420.76	559.83
1	26	89	422.31	559.83
1	26	90	423.24	561.3
1	26	91	426.53	564.51
1	26	92	428.36	568
1	26	93	430.65	570.86
1	26	94	432.79	571.93
1	26	95	432.61	573.91
1	26	96	434.57	575.48
1	26	97	434.26	577.73
1	26	98	434.46	578.65
1	26	99	436.9	579.46
1	26	100	437.96	579.86
1	26	101	437.66	580.94
1	26	102	439.24	582.53
1	26	103	439.68	583.89
1	26	104	441.28	584.12
1	26	105	442.41	585.39
1	26	106	443.7	585.31
1	26	107	444.72	586.25
1	26	108	443.71	587.95
1	26	109	444.3	587.93
1	26	110	446.16	588.12
1	26	111	445.45	588.11
1	26	112	447.78	588.37
1	26	113	448.64	591.37
1	26	114	449.93	592.19
1	26	115	452.35	594.27
1	26	116	453.77	596.19
1	26	117	456.1	596.83
1	26	118	458.13	597.27
1	26	119	460.18	599.53
1	26	120	461.22	600.95
1	26	121	462.56	602.21
1	26	122	462.84	603.88
1	26	123	464.83	604.3
1	26	124	465.38	605.18
1	26	125	465.87	605.72
1	26	126	468.4	606.18
1	26	127	468.82	608.26
1	26	128	468.25	610.26
1	26	129	469.43	611.09
1	26	130	471.2	611.5
1	26	131	471.11	613.23
1	26	132	472.65	613.09
1	26	133	473.54	613.77
1	26	134	473.99	614.65
1	26	135	474.33	615.35
1	26	136	474.98	614.38
1	26	137	474.27	616.37
1	26	138	476.06	616.18
1	26	139	476.38	616.91
1	26	140	475.42	618.49
1	26	141	475.98	618.87
1	26	142	475.76	618.92
1	26	143	477.49	618.29
1	26	144	477.04	620.49
1	26	145	477.25	620.19
1	26	146	478.72	621.39
1	26	147	481.05	621.01
1	26	148	481.89	621.78
1	26	149	483.55	623.72
1	26	150	484.64	623.83
1	26	151	484.74	625.83
1	26	152	486.2	625.49
1	26	153	486.43	626.63
1	26	154	485.78	627.94
1	26	155	486.77	628.82
1	26	156	488.43	629.29
1	26	157	489.01	629.73
1	26	158	489.75	630.7
1	26	159	489.31	631.45
1	26	160	491.26	631.75
1	26	161	492.77	631.97
1	26	162	492.17	633.88
1	26	163	493.12	634.75
1	26	164	494.1	635.81
1	26	165	494.44	637.14
1	26	166	496.83	638.76
1	26	167	497.16	640.87
1	26	168	500.76	643.28
1	26	169	501.46	646.48
1	26	170	503.76	648.63
1	26	171	504.93	650.4
1	26	172	505.27	650.84
1	26	173	507.09	651.1
1	26	174	507.61	651.99
1	26	175	508.27	651.47
1	26	176	508.1	652.45
1	26	177	507.82	653.57
1	26	178	508.45	654.11
1	26	179	508.26	655.17
1	26	180	508.86	654.64
1	26	181	509.43	654.78
1	26	182	509.6	655.34
1	26	183	508.44	656.6
1	26	184	508.79	656.56
1	26	185	509.16	656.71
1	26	186	507.73	657.04
1	26	187	509.09	657.38
1	26	188	508.72	657.84
1	26	189	508.87	658.68
1	26	190	509.33	659.71
1	26	191	511.46	660.36
1	26	192	512.08	661.56
1	26	193	512.81	662.15
1	26	194	514.08	663.04
1	26	195	512.84	664.74
1	26	196	515.84	664.2
1	26	197	515.92	665.83
1	26	198	515.72	667.45
1	26	199	517.44	668.62
1	26	200	518.62	669.52
1	27	1	605.79	365.99
1	27	2	604.67	365.54
1	27	3	606.51	366.65
1	27	4	605.92	367.14
1	27	5	606.47	368.19
1	27	6	606.32	367.8
1	27	7	606.48	368.9
1	27	8	605.43	367.13
1	27	9	605.28	366.55
1	27	10	607.19	366.77
1	27	11	607.89	367.24
1	27	12	606.98	367.02
1	27	13	607.73	367.05
1	27	14	608.05	366.55
1	27	15	608.21	365.79
1	27	16	609.57	365.67
1	27	17	609.51	364.65
1	27	18	609.86	364.18
1	27	19	608.12	363.29
1	27	20	610.25	362.7
1	27	21	609.41	362.2
1	27	22	611.49	360.13
1	27	23	609.8	359.51
1	27	24	612.85	359.58
1	27	25	612.96	359.14
1	27	26	613.37	357.62
1	27	27	613.3	357.85
1	27	28	612.87	357.21
1	27	29	612.31	357.49
1	27	30	611.64	356.06
1	27	31	611.87	356.06
1	27	32	610.26	356.03
1	27	33	610.84	356.2
1	27	34	610.53	356.33
1	27	35	609.68	356.34
1	27	36	609.84	355.95
1	27	37	609.6	357.06
1	27	38	609.06	357.53
1	27	39	608.08	357.53
1	27	40	605.9	357.56
1	27	41	605.68	357.42
1	27	42	605.98	358.59
1	27	43	606.55	359.01
1	27	44	604.07	359.21
1	27	45	604.83	359.77
1	27	46	602.3	359.25
1	27	47	603.94	359.09
1	27	48	603.8	359.07
1	27	49	604.62	359.59
1	27	50	605.26	359.13
1	27	51	604.9	359.71
1	27	52	604.76	359.25
1	27	53	605.5	359.25
1	27	54	605.48	358.52
1	27	55	604.98	359.25
1	27	56	606.02	359.42
1	27	57	605.03	359.29
1	27	58	604.68	359.71
1	27	59	605.11	359
1	27	60	605.47	358.61
1	27	61	606.21	359.84
1	27	62	606.41	358.56
1	27	63	607.59	359.94
1	27	64	606.58	358.89
1	27	65	607.82	357.97
1	27	66	607.92	357.56
1	27	67	608.99	356.77
1	27	68	608.81	357.74
1	27	69	608.69	358.24
1	27	70	609	358.65
1	27	71	609.18	357.61
1	27	72	608.74	357.51
1	27	73	607.67	357.29
1	27	74	608.96	358.09
1	27	75	608.87	358.34
1	27	76	608.97	357.06
1	27	77	608.92	358.08
1	27	78	609.47	356.87
1	27	79	609.77	356.37
1	27	80	608.99	357.68
1	27	81	609.68	356.93
1	27	82	607.52	356.87
1	27	83	610.04	356.45
1	27	84	608.62	356.32
1	27	85	609.28	356.78
1	27	86	608.97	356.45
1	27	87	607.61	356.42
1	27	88	609.14	356.76
1	27	89	610.23	355.41
1	27	90	610.32	355.53
1	27	91	611.7	355.97
1	27	92	611.56	355.47
1	27	93	612.65	356.08
1	27	94	614.81	355.51
1	27	95	613.67	355.64
1	27	96	616.62	356.23
1	27	97	616.05	355.87
1	27	98	618.61	355.02
1	27	99	622.81	355.16
1	27	100	625.58	353.6
1	27	101	626.85	351.91
1	27	102	628.22	352.82
1	27	103	628.38	352.35
1	27	104	628.8	352.45
1	27	105	629.39	352.93
1	27	106	629.38	352.31
1	27	107	629.19	352.17
1	27	108	628.77	352.66
1	27	109	628.99	352.07
1	27	110	629.3	352.75
1	27	111	628.94	351.85
1	27	112	629.68	351.26
1	27	113	630.34	353
1	27	114	631.03	352.67
1	27	115	631.16	352.93
1	27	116	631.65	353.18
1	27	117	631.77	352.61
1	27	118	631.58	351.85
1	27	119	631.8	352.59
1	27	120	631.26	351.83
1	27	121	631.35	351.88
1	27	122	630.84	351.24
1	27	123	630.79	352.18
1	27	124	630.25	352.27
1	27	125	629.07	351.53
1	27	126	628.86	352.3
1	27	127	626.27	352.19
1	27	128	623.35	352.72
1	27	129	621.95	352.34
1	27	130	621.51	352.36
1	27	131	618.07	352.09
1	27	132	616.06	352.72
1	27	133	613.68	352.9
1	27	134	611.25	354.01
1	27	135	608.83	354.73
1	27	136	606.83	354.23
1	27	137	603.91	355.55
1	27	138	603.46	356.76
1	27	139	602.2	357.16
1	27	140	600.88	357.9
1	27	141	599.78	359.56
1	27	142	598.35	359.69
1	27	143	597.34	360.61
1	27	144	595.93	361.73
1	27	145	594.64	361.51
1	27	146	593.32	362.68
1	27	147	592.9	363.35
1	27	148	591.72	363.4
1	27	149	591.31	365.54
1	27	150	590.21	364.12
1	27	151	589.28	365.04
1	27	152	589.05	364.8
1	27	153	588.1	365.13
1	27	154	586.67	365.57
1	27	155	586.47	366.13
1	27	156	586.39	366.39
1	27	157	586.03	366.07
1	27	158	586.22	366.33
1	27	159	585.52	365.42
1	27	160	585.89	365.44
1	27	161	585.51	365.39
1	27	162	584.38	365.45
1	27	163	584.19	365.65
1	27	164	583.3	365.45
1	27	165	581.7	365.19
1	27	166	581.3	366.67
1	27	167	579.81	366.15
1	27	168	579.74	367.27
1	27	169	577.77	367.05
1	27	170	577.43	368.02
1	27	171	577.33	368.86
1	27	172	576.58	367.71
1	27	173	576.99	368.05
1	27	174	576.47	368.7
1	27	175	576.14	367.11
1	27	176	575.33	367.85
1	27	177	574.49	368.71
1	27	178	574	369.72
1	27	179	573.18	370.29
1	27	180	573.03	370.14
1	27	181	572.56	370.44
1	27	182	571.44	370.54
1	27	183	569.65	370.97
1	27	184	570.19	372.26
1	27	185	569.83	372.8
1	27	186	567.77	372.07
1	27	187	568.22	372.37
1	27	188	567.09	372.43
1	27	189	566.64	373.25
1	27	190	566.43	373.94
1	27	191	567.65	374.9
1	27	192	568.2	375.66
1	27	193	568.34	375.87
1	27	194	568.49	376.37
1	27	195	566.68	378.21
1	27	196	568.26	376.76
1	27	197	567.31	377.67
1	27	198	564.96	377.93
1	27	199	566.78	378.63
1	27	200	566.27	378.51
1	28	1	580.67	272.57
1	28	2	580.21	271.46
1	28	3	581.81	272.48
1	28	4	580.7	272.5
1	28	5	581.17	273.75
1	28	6	581.39	272.5
1	28	7	581.79	273.4
1	28	8	579.6	271.66
1	28	9	577.88	270.64
1	28	10	576.06	270.43
1	28	11	574.47	269.65
1	28	12	572.13	269.19
1	28	13	571.64	269.29
1	28	14	570.89	268.68
1	28	15	570.43	267.78
1	28	16	570.93	266.52
1	28	17	569.79	265.1
1	28	18	568.98	264.78
1	28	19	566.58	263.48
1	28	20	568.71	263.89
1	28	21	566.88	264.01
1	28	22	568.27	262.64
1	28	23	566.43	262.89
1	28	24	568.03	263.29
1	28	25	566	262.34
1	28	26	562.47	260.43
1	28	27	561.86	261.12
1	28	28	561.29	261.07
1	28	29	560.38	262.14
1	28	30	560.04	261.08
1	28	31	560.31	261.77
1	28	32	558.64	262.05
1	28	33	559	262.06
1	28	34	558.31	261.47
1	28	35	557	260.89
1	28	36	557.6	259.72
1	28	37	557.32	260.69
1	28	38	556.96	260.32
1	28	39	556.71	260.14
1	28	40	554.49	260.09
1	28	41	554.93	258.96
1	28	42	555.91	259.11
1	28	43	556.59	258.28
1	28	44	554.4	257.62
1	28	45	554.98	257.52
1	28	46	552.61	256.29
1	28	47	554.32	255.95
1	28	48	553.79	255.08
1	28	49	553.48	254.73
1	28	50	549.62	251.56
1	28	51	548.95	251.93
1	28	52	548.7	250.8
1	28	53	548.74	250.26
1	28	54	547.97	248.49
1	28	55	546.63	247.86
1	28	56	547.96	247.33
1	28	57	546.97	246.48
1	28	58	546.2	247.63
1	28	59	546.41	246.78
1	28	60	546.79	246.69
1	28	61	547.07	247.78
1	28	62	546.9	246.26
1	28	63	548.09	246.9
1	28	64	547.95	245.91
1	28	65	549.05	244.92
1	28	66	551.55	243.42
1	28	67	553.05	241.3
1	28	68	554.3	240.46
1	28	69	554.24	239.47
1	28	70	553.87	238.37
1	28	71	553.2	233.63
1	28	72	553.28	232.72
1	28	73	552.26	232.34
1	28	74	554.21	232.39
1	28	75	554.27	232.34
1	28	76	554.09	230.69
1	28	77	553.93	230.63
1	28	78	554.41	228.76
1	28	79	553.95	228.07
1	28	80	553.02	228.63
1	28	81	553.99	227.24
1	28	82	551.55	226.49
1	28	83	554.35	225.83
1	28	84	552.65	224.55
1	28	85	552.69	223.41
1	28	86	552.34	221.88
1	28	87	551.63	220.5
1	28	88	553.53	219.88
1	28	89	553.37	217.41
1	28	90	552.27	216.23
1	28	91	552.45	215
1	28	92	551.47	214.48
1	28	93	551.65	213.77
1	28	94	552.36	211.66
1	28	95	549.74	210.5
1	28	96	551.91	209.89
1	28	97	549.16	208.69
1	28	98	548.04	206.35
1	28	99	549.61	204.36
1	28	100	548.21	201.41
1	28	101	545.33	199.11
1	28	102	545.87	199.11
1	28	103	543.95	198.03
1	28	104	544.55	197.14
1	28	105	544.3	197.01
1	28	106	544.1	195.53
1	28	107	544.21	194.73
1	28	108	541.78	194.28
1	28	109	541.93	193.66
1	28	110	542.87	193.28
1	28	111	541.32	193.12
1	28	112	542.97	192.3
1	28	113	541.76	192.31
1	28	114	542.01	191.56
1	28	115	541.68	191.72
1	28	116	541.1	191.64
1	28	117	541.34	191.04
1	28	118	541.29	190.34
1	28	119	541.41	190.21
1	28	120	539.37	189.9
1	28	121	539.07	189.03
1	28	122	536.66	188.4
1	28	123	537.9	188.54
1	28	124	537.16	188.38
1	28	125	535.88	187.95
1	28	126	537.68	187.73
1	28	127	536.37	187.44
1	28	128	533.96	187.02
1	28	129	534.46	186.8
1	28	130	536.35	186.74
1	28	131	533.92	186.75
1	28	132	534.93	186.59
1	28	133	534.66	185.91
1	28	134	534.24	185.85
1	28	135	533.18	185.09
1	28	136	533.18	182.81
1	28	137	530.39	182.53
1	28	138	532.27	181.35
1	28	139	531.92	180.41
1	28	140	529.36	180.02
1	28	141	529.98	179.55
1	28	142	528.81	178.79
1	28	143	530.86	178.26
1	28	144	528.54	177.53
1	28	145	527.78	176.1
1	28	146	527.46	174.97
1	28	147	528.73	174.08
1	28	148	528.54	172.93
1	28	149	528.19	172.2
1	28	150	527.47	171.63
1	28	151	526.13	171.37
1	28	152	526.97	170.07
1	28	153	525.99	169.79
1	28	154	523.79	169.49
1	28	155	524.39	168.8
1	28	156	525.04	167.87
1	28	157	524.42	167.15
1	28	158	524.22	166.67
1	28	159	522.97	166.43
1	28	160	524.07	165.9
1	28	161	525.4	165.66
1	28	162	522.96	165.1
1	28	163	523.07	165.04
1	28	164	523.64	165.02
1	28	165	521.67	164.92
1	28	166	523.18	164.55
1	28	167	521.57	164.06
1	28	168	524.06	163.44
1	28	169	520.16	159.56
1	28	170	520.86	159.2
1	28	171	520.96	159.57
1	28	172	520.04	158.72
1	28	173	521.7	158.54
1	28	174	521.84	158.59
1	28	175	521.47	156.66
1	28	176	521.98	157.04
1	28	177	521.32	157.81
1	28	178	521.38	158.48
1	28	179	520.49	158.45
1	28	180	520.56	157.32
1	28	181	520.59	156.66
1	28	182	519.99	156.39
1	28	183	518.93	157.03
1	28	184	520.77	158.25
1	28	185	521.54	157.91
1	28	186	520.17	157.46
1	28	187	522.11	157.94
1	28	188	521.46	158.06
1	28	189	522.44	158.83
1	28	190	525.46	161.71
1	28	191	530	165.2
1	28	192	531.72	167.46
1	28	193	532.23	168.59
1	28	194	533.5	169.65
1	28	195	532.14	171.34
1	28	196	534.46	169.68
1	28	197	533.8	169.99
1	28	198	532.86	170.33
1	28	199	534.71	169.25
1	28	200	534.24	166.77
1	29	1	504.04	162.79
1	29	2	506.3	160.93
1	29	3	510.53	161.19
1	29	4	513.6	160.14
1	29	5	517.38	160.82
1	29	6	521.14	158.86
1	29	7	523.91	159.55
1	29	8	526.5	157.91
1	29	9	529.04	157.41
1	29	10	532.14	157.55
1	29	11	535.17	157.39
1	29	12	537.59	157.07
1	29	13	540.33	157.21
1	29	14	542.02	157.36
1	29	15	543.6	157.36
1	29	16	545.41	157.46
1	29	17	546.5	157.21
1	29	18	547.93	157.11
1	29	19	548.23	156.07
1	29	20	549.88	156.65
1	29	21	550.36	156.32
1	29	22	551.04	155.77
1	29	23	550.7	155.4
1	29	24	552.06	156.87
1	29	25	553.18	157.1
1	29	26	553.92	156.47
1	29	27	554.47	157.1
1	29	28	555.38	156.54
1	29	29	555.88	157.13
1	29	30	555.99	155.74
1	29	31	556.69	155.78
1	29	32	556.72	155.43
1	29	33	557.69	155.31
1	29	34	558.5	154.49
1	29	35	559.12	153.72
1	29	36	560.31	152.53
1	29	37	561.79	153.04
1	29	38	562.94	152.81
1	29	39	563.57	152.22
1	29	40	563.79	151.97
1	29	41	564.43	151.16
1	29	42	565.68	151.42
1	29	43	566.79	150.88
1	29	44	567.37	150.32
1	29	45	568.47	150.44
1	29	46	568.98	149.97
1	29	47	570.33	149.81
1	29	48	571.29	149.63
1	29	49	572.25	150.19
1	29	50	574.23	149.03
1	29	51	575.39	149.39
1	29	52	575.99	148.45
1	29	53	577.18	148.49
1	29	54	578.17	147.48
1	29	55	578.12	147.49
1	29	56	579.67	147.82
1	29	57	579.38	146.91
1	29	58	578.78	147.64
1	29	59	579.66	146.88
1	29	60	579.74	146.97
1	29	61	579.96	148.21
1	29	62	580.19	147.16
1	29	63	580.66	147.99
1	29	64	581.03	146.88
1	29	65	581.69	146.22
1	29	66	582.1	145.68
1	29	67	583.45	145.31
1	29	68	584.18	146.11
1	29	69	585.57	145.69
1	29	70	587.76	145.82
1	29	71	590.39	144.17
1	29	72	591.65	144.07
1	29	73	591.85	144.06
1	29	74	595.48	144.22
1	29	75	595.87	144.35
1	29	76	596.71	142.94
1	29	77	597.73	142.96
1	29	78	599.36	140.9
1	29	79	600.8	139.9
1	29	80	602.68	139.4
1	29	81	606.23	137.7
1	29	82	607.09	136.51
1	29	83	612.37	135.61
1	29	84	613.23	134.4
1	29	85	615.13	134.31
1	29	86	616.78	134.15
1	29	87	616.98	133.67
1	29	88	619.43	133.85
1	29	89	621.28	132.2
1	29	90	621.7	131.69
1	29	91	622.94	131.73
1	29	92	622.7	131.82
1	29	93	623.61	131.87
1	29	94	625.14	131.14
1	29	95	623.67	131.77
1	29	96	626.5	131.85
1	29	97	625.46	130.98
1	29	98	629.14	129.33
1	29	99	632.26	129.4
1	29	100	632.87	127.92
1	29	101	631.26	127.37
1	29	102	633.44	128.5
1	29	103	632.49	127.88
1	29	104	634.38	127.59
1	29	105	635.76	127.25
1	29	106	636.78	126
1	29	107	638.53	125.11
1	29	108	637.84	124.93
1	29	109	639.02	124
1	29	110	641.26	123.87
1	29	111	640.86	123.42
1	29	112	644	122.5
1	29	113	645.58	123.65
1	29	114	646.98	122.3
1	29	115	648.63	122.55
1	29	116	649.3	122.08
1	29	117	650.9	120.56
1	29	118	652.76	118.87
1	29	119	654.84	119.25
1	29	120	654.66	118.49
1	29	121	656.37	118.18
1	29	122	656.1	118
1	29	123	659.26	117.76
1	29	124	659.99	116.99
1	29	125	659.89	115.8
1	29	126	662.52	117.05
1	29	127	661.26	116.84
1	29	128	660.15	117.38
1	29	129	660.88	118.66
1	29	130	661.85	119.67
1	29	131	660.4	119.66
1	29	132	661.25	120.17
1	29	133	661.34	120.69
1	29	134	662.09	121.1
1	29	135	662.28	120.92
1	29	136	662.85	119.72
1	29	137	662.37	119.69
1	29	138	663.32	120.62
1	29	139	663.37	120.98
1	29	140	662.98	120.57
1	29	141	663.63	122.05
1	29	142	663.76	121.01
1	29	143	664.63	121.45
1	29	144	664.88	121.83
1	29	145	664.71	120.33
1	29	146	664.86	121.09
1	29	147	665.38	121.05
1	29	148	665.83	119.85
1	29	149	667.14	121.29
1	29	150	667.13	119.11
1	29	151	667.1	119.81
1	29	152	667.23	119.28
1	29	153	667.27	119.1
1	29	154	667.01	118.52
1	29	155	667.56	119.11
1	29	156	668.77	119.45
1	29	157	669.41	118.56
1	29	158	670.5	118
1	29	159	670.43	116.46
1	29	160	671.12	116.39
1	29	161	671.78	116.36
1	29	162	671.84	116.18
1	29	163	673.4	116.55
1	29	164	674.88	116.82
1	29	165	675.4	116.53
1	29	166	677.21	117.26
1	29	167	677.44	115.52
1	29	168	680.23	115.78
1	29	169	678.72	116.74
1	29	170	681.52	117.76
1	29	171	682.61	118.92
1	29	172	682.74	118.07
1	29	173	685.84	118.27
1	29	174	687.33	119.78
1	29	175	688.58	118.98
1	29	176	690.21	120.3
1	29	177	691.27	121.09
1	29	178	692.56	121.96
1	29	179	693.1	122.53
1	29	180	693.77	122.19
1	29	181	694.26	122.33
1	29	182	693.82	122.33
1	29	183	692.36	122.86
1	29	184	693.69	123.21
1	29	185	693.61	123
1	29	186	691.31	122.25
1	29	187	692.35	122.23
1	29	188	691.39	121.88
1	29	189	691.52	121.85
1	29	190	691.61	121.47
1	29	191	693.84	121.99
1	29	192	694.16	122.07
1	29	193	694.52	121.22
1	29	194	695.35	120.73
1	29	195	693.97	121.67
1	29	196	695.6	119.45
1	29	197	694.75	119.44
1	29	198	693.19	118.96
1	29	199	694.63	118.85
1	29	200	694.07	117.67
1	30	1	274.21	492.23
1	30	2	276.05	493.23
1	30	3	276.64	494.2
1	30	4	275.16	494.95
1	30	5	274.66	494.97
1	30	6	275.14	495.19
1	30	7	274.9	494.63
1	30	8	275.31	494.44
1	30	9	274.07	493.81
1	30	10	274.27	494.15
1	30	11	274.31	494.02
1	30	12	273.97	494.16
1	30	13	274.52	494.37
1	30	14	274.04	494.24
1	30	15	274.56	494.03
1	30	16	275.21	494.22
1	30	17	274.21	494.07
1	30	18	273.36	494.17
1	30	19	273.67	494.03
1	30	20	273.41	494.37
1	30	21	274.2	494.14
1	30	22	274.86	494.05
1	30	23	274.65	494.44
1	30	24	275.01	494.25
1	30	25	273.73	494.38
1	30	26	274.88	494.55
1	30	27	275.61	494.58
1	30	28	274.65	494.09
1	30	29	275.43	494.43
1	30	30	276.96	494.33
1	30	31	276.84	494.23
1	30	32	275.67	494.08
1	30	33	277.57	494.86
1	30	34	277.36	494.79
1	30	35	277.29	495.23
1	30	36	278.07	494.29
1	30	37	278.52	494.41
1	30	38	277.77	493.86
1	30	39	277.86	493.54
1	30	40	279.25	492.48
1	30	41	276.28	492.16
1	30	42	277.03	492.01
1	30	43	279.89	491.19
1	30	44	278.83	491.09
1	30	45	279.84	490.74
1	30	46	280.5	489.54
1	30	47	279.14	488.92
1	30	48	280.04	488.12
1	30	49	280.85	487.96
1	30	50	279.93	486.14
1	30	51	279.94	484.85
1	30	52	280	483.96
1	30	53	280.91	483.48
1	30	54	280.29	482.26
1	30	55	279.01	481.6
1	30	56	280.65	480.3
1	30	57	280.73	479.17
1	30	58	281.32	478.79
1	30	59	280.99	478.63
1	30	60	281.17	477.44
1	30	61	281.76	477.19
1	30	62	281.62	475.37
1	30	63	281.96	475.47
1	30	64	280.35	473.2
1	30	65	282.1	471.57
1	30	66	282.78	470.58
1	30	67	282.29	468.7
1	30	68	281.54	468.24
1	30	69	282.48	467.21
1	30	70	281.15	466.97
1	30	71	282.9	465.52
1	30	72	282.86	465.67
1	30	73	283.87	465.56
1	30	74	283.87	466.68
1	30	75	284.02	466.31
1	30	76	284.11	466.43
1	30	77	283.72	466.61
1	30	78	284.69	465.98
1	30	79	284.56	466.34
1	30	80	284.88	466.38
1	30	81	284.92	466.88
1	30	82	283.67	466.99
1	30	83	284.84	466.31
1	30	84	284.56	466.48
1	30	85	285.36	466.62
1	30	86	284.71	467.05
1	30	87	285.15	466.91
1	30	88	285.48	467.18
1	30	89	285.88	466.7
1	30	90	285.62	467.08
1	30	91	285.64	467.35
1	30	92	285.61	467.73
1	30	93	284.46	467.89
1	30	94	285.03	467.62
1	30	95	285.88	467.37
1	30	96	283.95	468.5
1	30	97	285.19	468.23
1	30	98	285.56	468.54
1	30	99	284.99	468.69
1	30	100	285.85	468.15
1	30	101	285.06	467.54
1	30	102	285.45	468.18
1	30	103	285.09	468.59
1	30	104	284.48	468.45
1	30	105	284.59	468.59
1	30	106	284.7	468.1
1	30	107	285.09	467.49
1	30	108	285.54	467.8
1	30	109	284.91	467.7
1	30	110	284.88	467.76
1	30	111	285.09	467.54
1	30	112	284.49	467.63
1	30	113	283.3	467.92
1	30	114	284.6	467.76
1	30	115	284.23	468
1	30	116	283.12	467.72
1	30	117	283.78	467.77
1	30	118	284.61	467.7
1	30	119	285.62	468.01
1	30	120	284.99	467.86
1	30	121	283.13	467.7
1	30	122	285.59	467.72
1	30	123	283.55	467.82
1	30	124	283.01	467.98
1	30	125	285.02	467.83
1	30	126	284.17	468.1
1	30	127	282.84	467.94
1	30	128	284.73	468
1	30	129	285.35	468.24
1	30	130	284.44	469.05
1	30	131	285.22	469.86
1	30	132	284.87	470.86
1	30	133	285.05	471.69
1	30	134	283.84	472.63
1	30	135	284.45	473.33
1	30	136	283.71	473.8
1	30	137	285.05	474.01
1	30	138	284.16	474.89
1	30	139	284.69	475.26
1	30	140	284.87	475.27
1	30	141	283.47	475.3
1	30	142	283.75	474.77
1	30	143	283.43	475.06
1	30	144	283.55	474.9
1	30	145	283.32	474.81
1	30	146	282.48	474.73
1	30	147	282.66	474.52
1	30	148	281.96	473.89
1	30	149	281.93	474.14
1	30	150	280.93	473.67
1	30	151	279.89	473.73
1	30	152	279.48	472.6
1	30	153	280.3	472.03
1	30	154	279.54	471.34
1	30	155	279.12	469.46
1	30	156	278.52	469
1	30	157	277.87	468.5
1	30	158	276.75	467.78
1	30	159	276.76	466.95
1	30	160	275.77	466.27
1	30	161	276.49	465.53
1	30	162	275.44	465.04
1	30	163	275.53	465.12
1	30	164	275.4	465.14
1	30	165	275.47	465
1	30	166	274.28	465.09
1	30	167	275.08	464.89
1	30	168	274.21	464.24
1	30	169	273.71	464.62
1	30	170	274.95	464.86
1	30	171	273.8	464.84
1	30	172	275.41	464.6
1	30	173	275	464.7
1	30	174	275.28	464.51
1	30	175	273.92	464.02
1	30	176	275.4	463.58
1	30	177	274.83	463.86
1	30	178	275.23	463.28
1	30	179	275.72	462.69
1	30	180	274.31	462.62
1	30	181	275.32	462.36
1	30	182	275.42	461.68
1	30	183	274.29	460.73
1	30	184	274.8	460.01
1	30	185	274.03	458.94
1	30	186	276.22	458.02
1	30	187	274.15	457.46
1	30	188	275.25	456.61
1	30	189	276.87	455.41
1	30	190	275.39	454.8
1	30	191	275.41	454.11
1	30	192	274.57	453.52
1	30	193	273.89	452.72
1	30	194	276.07	451.83
1	30	195	276.18	450.9
1	30	196	275.39	450.41
1	30	197	274.45	449.8
1	30	198	276.1	449.69
1	30	199	276.38	449.89
1	30	200	274.46	449.53
1	31	1	476.66	318.26
1	31	2	477.8	318.18
1	31	3	478.49	318.35
1	31	4	477.76	319.2
1	31	5	478.06	319.37
1	31	6	478.89	319.33
1	31	7	479.73	318.88
1	31	8	480.33	318.32
1	31	9	480.75	317.96
1	31	10	480.33	317.97
1	31	11	481.38	317.16
1	31	12	481.64	316.37
1	31	13	481.68	315.97
1	31	14	481.43	315.6
1	31	15	481.92	314.68
1	31	16	482.85	313.8
1	31	17	482.23	313.29
1	31	18	481.22	312.52
1	31	19	481.57	311.78
1	31	20	480.67	311.48
1	31	21	480.33	309.4
1	31	22	479.9	307.33
1	31	23	478.75	306.58
1	31	24	478.9	306.5
1	31	25	477.46	306.17
1	31	26	478.73	306.9
1	31	27	479.23	307.16
1	31	28	477.53	306.14
1	31	29	478.13	307.28
1	31	30	479.92	307.62
1	31	31	480.48	307.62
1	31	32	480.02	307
1	31	33	482.1	308.48
1	31	34	482.53	307.67
1	31	35	482.46	307.54
1	31	36	483.05	306.49
1	31	37	483.98	307.74
1	31	38	484	308.46
1	31	39	484.79	309.03
1	31	40	486.37	308.18
1	31	41	483.97	308.13
1	31	42	484.79	308.96
1	31	43	487.64	308.34
1	31	44	486.93	308.09
1	31	45	488.24	308.52
1	31	46	489.63	308.97
1	31	47	488.96	309.63
1	31	48	490.81	310.58
1	31	49	492.66	311.92
1	31	50	492.24	311.14
1	31	51	492.61	311.23
1	31	52	493.29	311.85
1	31	53	494.82	312.99
1	31	54	495.08	313.24
1	31	55	493.54	313.57
1	31	56	495.21	313.87
1	31	57	495.04	312.96
1	31	58	495.82	314.11
1	31	59	495.46	314.33
1	31	60	495.26	314.32
1	31	61	495.21	315.15
1	31	62	494.98	313.8
1	31	63	495.56	315.18
1	31	64	493.12	313.74
1	31	65	494.29	313.56
1	31	66	494.86	313.78
1	31	67	494.41	313.24
1	31	68	493.61	313.27
1	31	69	494.56	311.8
1	31	70	493.14	312.35
1	31	71	494.05	310.76
1	31	72	494.01	310.77
1	31	73	495.01	310.27
1	31	74	494.83	311.03
1	31	75	495.24	310.43
1	31	76	495.24	310.86
1	31	77	494.79	310.77
1	31	78	494.94	309.34
1	31	79	494.75	309.59
1	31	80	494.18	309.66
1	31	81	494.22	309.7
1	31	82	493.25	309.26
1	31	83	494.33	307.69
1	31	84	493.8	307.68
1	31	85	493.81	308.03
1	31	86	492.27	307.29
1	31	87	492.1	306.8
1	31	88	491.85	306.53
1	31	89	492.12	305.41
1	31	90	491.72	304.93
1	31	91	491.7	304.86
1	31	92	491.65	304.96
1	31	93	490.92	304.65
1	31	94	490.89	303.77
1	31	95	491.49	302.46
1	31	96	489.02	303.65
1	31	97	489.42	302.29
1	31	98	489.28	302.41
1	31	99	488.64	302.11
1	31	100	489.64	301.11
1	31	101	489.16	300.61
1	31	102	490.11	301.23
1	31	103	489.35	300.95
1	31	104	488.98	300.05
1	31	105	488.99	301.17
1	31	106	489.08	300.17
1	31	107	489.39	300.09
1	31	108	490.99	301.21
1	31	109	490.68	300.48
1	31	110	490.57	301
1	31	111	491.12	300.42
1	31	112	491.2	299.92
1	31	113	489.8	300.18
1	31	114	491.1	299.65
1	31	115	490.57	300.65
1	31	116	489.29	300.06
1	31	117	490.47	299.86
1	31	118	490.89	299.39
1	31	119	492.42	300.55
1	31	120	492.07	300.24
1	31	121	489.95	298.67
1	31	122	491.32	297.52
1	31	123	489.15	296.98
1	31	124	489.9	297.28
1	31	125	492.13	296.7
1	31	126	492.55	297.81
1	31	127	492.64	297.53
1	31	128	495.75	297.05
1	31	129	497.74	297.6
1	31	130	497.54	297.59
1	31	131	498.58	296.62
1	31	132	498.01	296.36
1	31	133	498.24	295.23
1	31	134	497.13	294.83
1	31	135	497.47	293.88
1	31	136	496.44	291.51
1	31	137	497.25	289.74
1	31	138	496.35	288.06
1	31	139	495.89	285.47
1	31	140	495.6	283.84
1	31	141	494.42	282.86
1	31	142	494.61	280.07
1	31	143	493.88	278.52
1	31	144	493.94	276.98
1	31	145	493	274.71
1	31	146	492.16	274.75
1	31	147	492.43	274.01
1	31	148	492.72	273.38
1	31	149	492.81	273.71
1	31	150	491.76	271.22
1	31	151	491.95	272.46
1	31	152	492.07	270.28
1	31	153	493.12	269.3
1	31	154	492.46	269.44
1	31	155	492.41	266.99
1	31	156	492.85	267.99
1	31	157	492.94	267.47
1	31	158	491.42	267.09
1	31	159	491.34	266.21
1	31	160	490.33	265.76
1	31	161	491.07	265.47
1	31	162	490	264.82
1	31	163	490.22	264.5
1	31	164	489.7	263.5
1	31	165	489.25	261.81
1	31	166	487.51	260.9
1	31	167	487.67	259.36
1	31	168	486.79	258.48
1	31	169	486.33	257.26
1	31	170	487.48	256.98
1	31	171	485.42	256.96
1	31	172	486.76	255.54
1	31	173	486.44	254.37
1	31	174	486.1	253.12
1	31	175	484.49	250.77
1	31	176	485.44	250.33
1	31	177	484.87	249.57
1	31	178	484.7	248.59
1	31	179	484.84	246.75
1	31	180	483.07	246.44
1	31	181	483.93	245.68
1	31	182	483.84	244.53
1	31	183	481.93	243.38
1	31	184	482.43	243.09
1	31	185	481.05	241.46
1	31	186	482.67	239.99
1	31	187	480.41	239.62
1	31	188	481.58	239.33
1	31	189	482.98	237.64
1	31	190	481.19	236.57
1	31	191	481.57	235.59
1	31	192	480.69	234.74
1	31	193	479.86	233.04
1	31	194	480.98	230.82
1	31	195	480.46	227.97
1	31	196	479.54	226.56
1	31	197	478.48	224.89
1	31	198	479.67	223.57
1	31	199	479.85	222.22
1	31	200	477.49	221.16
1	32	1	439.99	474.67
1	32	2	442.04	476.45
1	32	3	443.77	476.04
1	32	4	447.6	476.83
1	32	5	449.91	477.96
1	32	6	451.24	478.21
1	32	7	452.15	480.27
1	32	8	452.41	479.54
1	32	9	452.01	481.11
1	32	10	451.83	482.51
1	32	11	451.36	483.26
1	32	12	451.06	483.49
1	32	13	450.51	485.54
1	32	14	450.87	484.17
1	32	15	451.26	484.16
1	32	16	452.95	483.86
1	32	17	452.82	484.32
1	32	18	455.26	484.61
1	32	19	456.06	485.43
1	32	20	457.41	485.97
1	32	21	459.81	484.82
1	32	22	461.49	483.95
1	32	23	463.24	485.66
1	32	24	464.67	484.25
1	32	25	467.26	483.93
1	32	26	468.14	483.93
1	32	27	468.94	484.27
1	32	28	469.47	482.67
1	32	29	468.54	482.43
1	32	30	469.07	480.11
1	32	31	468.8	480.04
1	32	32	469.08	478.8
1	32	33	469.8	478.45
1	32	34	470.18	477.54
1	32	35	470.66	476.79
1	32	36	469.92	477.12
1	32	37	470.26	476.15
1	32	38	471.66	475.24
1	32	39	470.58	474.52
1	32	40	471.4	474.09
1	32	41	471.84	473.35
1	32	42	472.19	473.86
1	32	43	472.78	473.52
1	32	44	473.34	473.01
1	32	45	474.5	473.77
1	32	46	473.78	472.35
1	32	47	475.69	472.84
1	32	48	477.37	473.22
1	32	49	478.31	473.2
1	32	50	478.49	472.35
1	32	51	478.45	472.42
1	32	52	479.66	472.73
1	32	53	481	472.82
1	32	54	481.88	471.95
1	32	55	481.68	472.87
1	32	56	482.04	471.75
1	32	57	483.7	471.11
1	32	58	482.77	471.44
1	32	59	484.51	471.09
1	32	60	484.07	471.22
1	32	61	483.86	471.84
1	32	62	480.57	470.66
1	32	63	484.02	472.63
1	32	64	483.41	471.9
1	32	65	480.92	470.84
1	32	66	481.92	472.46
1	32	67	485.13	471.02
1	32	68	486.21	471.97
1	32	69	486.18	471.74
1	32	70	489.13	471.96
1	32	71	489.94	471.96
1	32	72	491.45	470.83
1	32	73	494.65	471.01
1	32	74	494	470.99
1	32	75	498.84	471.52
1	32	76	500.56	470.38
1	32	77	501.07	470.64
1	32	78	504.6	469.55
1	32	79	506.86	469.05
1	32	80	511.18	470.26
1	32	81	514.76	469.89
1	32	82	516.05	470.07
1	32	83	519.23	469.38
1	32	84	522.84	469.56
1	32	85	525.49	469.93
1	32	86	528.29	470.56
1	32	87	529.74	470.4
1	32	88	530.49	470.98
1	32	89	535.27	470.08
1	32	90	535.92	471.86
1	32	91	536.86	472.47
1	32	92	538.6	472.26
1	32	93	540.89	473.29
1	32	94	543.88	472.67
1	32	95	545.32	473.37
1	32	96	547.72	473.55
1	32	97	548.09	472.76
1	32	98	553.61	472.19
1	32	99	553.85	472.09
1	32	100	556.17	471.06
1	32	101	558.6	472.13
1	32	102	559.59	472.13
1	32	103	560.11	471.81
1	32	104	562.24	471.34
1	32	105	562.21	471.61
1	32	106	561.74	470.92
1	32	107	564.36	471.06
1	32	108	564.27	471.63
1	32	109	565.49	471.32
1	32	110	568.14	471.74
1	32	111	568.93	473.71
1	32	112	572.12	472.35
1	32	113	574.09	475.01
1	32	114	574.49	475.45
1	32	115	578.29	477.61
1	32	116	578.91	478.33
1	32	117	578.61	478.92
1	32	118	581.5	477.71
1	32	119	584.47	478.83
1	32	120	582.6	479.33
1	32	121	584.7	478.37
1	32	122	583.66	478.44
1	32	123	585.5	478.59
1	32	124	586.55	478.25
1	32	125	585.22	478.15
1	32	126	587.28	478.24
1	32	127	586.35	477.95
1	32	128	584.78	479.09
1	32	129	584.07	479.62
1	32	130	584.42	478.62
1	32	131	585.64	478.32
1	32	132	585.26	479.85
1	32	133	584.64	477.95
1	32	134	584.56	478.11
1	32	135	586.37	478.42
1	32	136	586.13	477.24
1	32	137	585.93	478.22
1	32	138	584.51	478.28
1	32	139	584.59	477.59
1	32	140	585.36	477.83
1	32	141	584.52	478.03
1	32	142	585.45	477.78
1	32	143	586.67	478.55
1	32	144	586.11	477.76
1	32	145	587.23	478.04
1	32	146	588.43	477.64
1	32	147	588.23	477.37
1	32	148	589.19	477.1
1	32	149	589.92	478.59
1	32	150	590.33	478.91
1	32	151	589.72	478.92
1	32	152	591.75	478.5
1	32	153	591.66	478.46
1	32	154	593.3	479.1
1	32	155	596	479.37
1	32	156	597.01	479.21
1	32	157	597.15	478.94
1	32	158	598.35	479.27
1	32	159	598.82	478.28
1	32	160	600.82	480.22
1	32	161	601.02	478.59
1	32	162	601.29	479.07
1	32	163	604.28	479.46
1	32	164	603.75	479.13
1	32	165	605.31	481.05
1	32	166	606.31	479.6
1	32	167	605.97	479
1	32	168	606.26	479.53
1	32	169	606.88	479.94
1	32	170	607.23	480.38
1	32	171	607.19	481.44
1	32	172	608.3	481.24
1	32	173	607.82	482.02
1	32	174	610.46	482.6
1	32	175	611.31	481.52
1	32	176	611.37	483.22
1	32	177	613.43	484.55
1	32	178	613.95	484.4
1	32	179	614.23	485.13
1	32	180	615.5	485.4
1	32	181	616.02	485.54
1	32	182	616.56	484.82
1	32	183	615.57	484.71
1	32	184	618.64	485.26
1	32	185	619.07	484.67
1	32	186	618.66	485.08
1	32	187	620.55	482.92
1	32	188	619.93	482.4
1	32	189	621.25	482.22
1	32	190	621.84	482.02
1	32	191	622.87	482.37
1	32	192	623.15	481.95
1	32	193	626.04	481.89
1	32	194	626.7	481.88
1	32	195	627.45	481.46
1	32	196	627.67	479.33
1	32	197	629.67	479.22
1	32	198	630.4	477.67
1	32	199	633.74	476.08
1	32	200	637.8	474.76
1	33	1	430.38	307.17
1	33	2	430.04	308.59
1	33	3	429.28	308.58
1	33	4	430.86	310.06
1	33	5	430.62	310.87
1	33	6	430.14	310.22
1	33	7	430.08	311.95
1	33	8	429.26	311.34
1	33	9	427.72	311.59
1	33	10	429.45	311.55
1	33	11	428.28	311.34
1	33	12	426.8	310.78
1	33	13	426.01	311.63
1	33	14	426.31	310.05
1	33	15	428.14	309.36
1	33	16	430.28	309.06
1	33	17	426.93	308.52
1	33	18	428.92	307.93
1	33	19	428.27	307.18
1	33	20	428.39	306.16
1	33	21	428.95	304.23
1	33	22	428.48	302.22
1	33	23	427.96	301.54
1	33	24	426.92	299.42
1	33	25	427.87	298.08
1	33	26	427.72	297.04
1	33	27	427.69	295.86
1	33	28	427.61	294.26
1	33	29	425.68	293.29
1	33	30	427.58	292.06
1	33	31	425.64	291.1
1	33	32	427.29	290.43
1	33	33	428.39	290.37
1	33	34	427.34	289.86
1	33	35	427.86	289.49
1	33	36	425.67	289.82
1	33	37	425.86	288.94
1	33	38	427.53	288.93
1	33	39	424.66	288.76
1	33	40	425.93	288.9
1	33	41	426.31	288.09
1	33	42	426.07	288.29
1	33	43	425.91	287.58
1	33	44	425.21	287.73
1	33	45	425.04	288.41
1	33	46	422.8	287.86
1	33	47	424.53	288.46
1	33	48	425.05	289.62
1	33	49	424.92	289.39
1	33	50	424.38	288.73
1	33	51	423.13	289.3
1	33	52	424.71	290.2
1	33	53	425.48	290.45
1	33	54	426.28	289.92
1	33	55	425.5	290.51
1	33	56	425.36	289.75
1	33	57	426.19	289.27
1	33	58	423.57	290.1
1	33	59	424.96	290.19
1	33	60	424.99	290.46
1	33	61	425.34	291.56
1	33	62	421.93	291.29
1	33	63	425.33	292.53
1	33	64	424.47	292.49
1	33	65	421.79	292.31
1	33	66	422.33	293.25
1	33	67	424.25	293.27
1	33	68	423.69	294.44
1	33	69	422.08	294.48
1	33	70	423.49	294.77
1	33	71	422.87	295
1	33	72	422.18	295.5
1	33	73	422.52	295.64
1	33	74	420.13	296.39
1	33	75	422.84	296.49
1	33	76	421.46	296.94
1	33	77	419.79	297.23
1	33	78	421.14	297.83
1	33	79	420.37	297.93
1	33	80	421.99	298.17
1	33	81	421.17	298.78
1	33	82	419.87	298.95
1	33	83	420.21	299.63
1	33	84	420.36	300.44
1	33	85	420.98	301.2
1	33	86	421.4	301.19
1	33	87	420.34	301.18
1	33	88	418.8	301.33
1	33	89	421.37	301.98
1	33	90	420.39	302.26
1	33	91	419.98	302.91
1	33	92	420.02	303.62
1	33	93	419.95	303.84
1	33	94	420.28	304.52
1	33	95	419.71	305.27
1	33	96	419.54	306.11
1	33	97	417.46	306.74
1	33	98	419.76	306.87
1	33	99	417.41	307.07
1	33	100	418.01	307.71
1	33	101	418.53	308.81
1	33	102	418.02	309.55
1	33	103	417.2	310.38
1	33	104	418.5	311.04
1	33	105	417.85	312.12
1	33	106	416.29	312.77
1	33	107	417.33	313.72
1	33	108	415.73	314.49
1	33	109	415.02	314.99
1	33	110	416.99	316.02
1	33	111	416.98	317.12
1	33	112	417.99	317.3
1	33	113	417.09	317.71
1	33	114	414.49	318.11
1	33	115	417.21	318.5
1	33	116	415.83	319.2
1	33	117	414.48	319.84
1	33	118	415.92	320.35
1	33	119	417.77	320.85
1	33	120	414.98	321.59
1	33	121	416.57	322.06
1	33	122	415.25	322.36
1	33	123	416.37	323.21
1	33	124	416.47	323.82
1	33	125	414.6	324.66
1	33	126	416.53	325.51
1	33	127	415.39	326.21
1	33	128	414	326.53
1	33	129	413.18	327.31
1	33	130	413.52	327.7
1	33	131	414.43	328.17
1	33	132	414.32	329.33
1	33	133	413.77	329.44
1	33	134	414.59	329.41
1	33	135	416.61	330.03
1	33	136	416.92	330.73
1	33	137	416.85	332.02
1	33	138	415.01	333.54
1	33	139	414.95	335.06
1	33	140	415.73	336.1
1	33	141	414.28	337.41
1	33	142	415.25	337.96
1	33	143	416.35	338.95
1	33	144	415.28	339.36
1	33	145	415.83	340.27
1	33	146	417	340.85
1	33	147	416	341.5
1	33	148	416.85	341.53
1	33	149	417.79	341.71
1	33	150	417.58	342.49
1	33	151	415.96	343.24
1	33	152	417.91	343.84
1	33	153	415.96	344.06
1	33	154	416.95	345.02
1	33	155	418.7	345.79
1	33	156	418.17	346.5
1	33	157	417.5	347.31
1	33	158	418.36	348.24
1	33	159	416.89	348.84
1	33	160	418.96	350.17
1	33	161	415.39	350.53
1	33	162	414.6	351.58
1	33	163	417.7	352.31
1	33	164	414.8	353.02
1	33	165	416.62	354.07
1	33	166	417.21	354.57
1	33	167	414.9	355.32
1	33	168	414.89	356.16
1	33	169	414.35	357.1
1	33	170	415.16	358.19
1	33	171	414.98	359.14
1	33	172	415.87	359.71
1	33	173	415.09	360.46
1	33	174	417.06	361.17
1	33	175	416.38	361.88
1	33	176	415.62	362.91
1	33	177	416.46	363.61
1	33	178	415.33	364.39
1	33	179	414.97	365.35
1	33	180	415.16	366.11
1	33	181	414.96	366.98
1	33	182	414.2	367.77
1	33	183	412.59	368.74
1	33	184	415.06	369.68
1	33	185	414.49	370.5
1	33	186	412.84	371.44
1	33	187	413.31	372.71
1	33	188	411.17	373.75
1	33	189	410.99	374.61
1	33	190	410.35	375.5
1	33	191	410.04	377.13
1	33	192	409.12	378.7
1	33	193	409.73	380.25
1	33	194	408.51	381.14
1	33	195	407.68	382.8
1	33	196	405.14	384.17
1	33	197	405.26	385.48
1	33	198	402.63	386.92
1	33	199	401.75	388.81
1	33	200	402.48	390.36
1	34	1	428.25	137.45
1	34	2	424.64	137.1
1	34	3	421.86	136.77
1	34	4	421.93	137.69
1	34	5	420.72	138.42
1	34	6	420	136.86
1	34	7	419.85	137.4
1	34	8	419.44	135.82
1	34	9	417.18	134.86
1	34	10	419.19	133.35
1	34	11	418.51	133.15
1	34	12	416.93	133.38
1	34	13	416.21	131.71
1	34	14	416.57	131.08
1	34	15	417.08	132.52
1	34	16	418.12	131.95
1	34	17	414.34	132.59
1	34	18	415.43	133.45
1	34	19	414.57	132.84
1	34	20	413.6	132.91
1	34	21	413.12	133.28
1	34	22	412.12	132.56
1	34	23	411.36	131.89
1	34	24	409.57	132.85
1	34	25	408.93	133.69
1	34	26	407.51	133.09
1	34	27	406.83	133.52
1	34	28	406.01	132.89
1	34	29	403.59	133.02
1	34	30	403.61	133.42
1	34	31	400.35	132.2
1	34	32	399.92	131.91
1	34	33	399.84	133.27
1	34	34	398.53	132
1	34	35	397.78	132.96
1	34	36	395.8	131.2
1	34	37	395.28	132.29
1	34	38	395.44	132.21
1	34	39	393.4	132.63
1	34	40	393.19	131.19
1	34	41	393.08	132.06
1	34	42	391.6	132.61
1	34	43	390.8	131.82
1	34	44	390.43	131.7
1	34	45	387.56	132.63
1	34	46	384.53	132.95
1	34	47	385.56	133.49
1	34	48	386.24	134.86
1	34	49	385.85	135.03
1	34	50	384.15	134.8
1	34	51	382.11	133.66
1	34	52	382.94	134.36
1	34	53	382.41	135.67
1	34	54	381.86	135.95
1	34	55	379.79	137.27
1	34	56	378.97	136.78
1	34	57	379.16	137.36
1	34	58	376.48	137.17
1	34	59	377.44	137.58
1	34	60	376.74	138.02
1	34	61	376.75	138.07
1	34	62	373.24	137.57
1	34	63	376.61	138.67
1	34	64	376.15	138.54
1	34	65	373.8	138.31
1	34	66	374.42	137.69
1	34	67	376.89	135.91
1	34	68	377.83	136.4
1	34	69	377.84	136.36
1	34	70	379.89	135.56
1	34	71	380.63	134.81
1	34	72	381.28	133.62
1	34	73	383.09	134.56
1	34	74	381.78	135.06
1	34	75	384.05	135.87
1	34	76	384.21	134.78
1	34	77	382.31	134.84
1	34	78	384.07	134.29
1	34	79	384.68	135.15
1	34	80	386.72	136.09
1	34	81	387.68	137.09
1	34	82	387.77	136.76
1	34	83	388.29	135.95
1	34	84	388.73	136.9
1	34	85	389.89	137.72
1	34	86	391.03	137.34
1	34	87	391.47	136.18
1	34	88	391.25	137.39
1	34	89	393.03	136.67
1	34	90	393.32	136.89
1	34	91	394.37	137.28
1	34	92	395	136.48
1	34	93	395.79	136.5
1	34	94	396.37	135.48
1	34	95	396.54	135.08
1	34	96	397.47	135.25
1	34	97	397.52	135.02
1	34	98	399.4	134.1
1	34	99	398.56	133.4
1	34	100	398.97	132.48
1	34	101	399.47	133.82
1	34	102	399.18	134.01
1	34	103	398.78	133.34
1	34	104	399.2	132.86
1	34	105	399.04	133.42
1	34	106	398.4	131.9
1	34	107	398.69	133.16
1	34	108	397.16	134.07
1	34	109	396.15	134.45
1	34	110	396.55	134.89
1	34	111	396.44	134.1
1	34	112	397.06	134.09
1	34	113	395.99	134.87
1	34	114	393.74	134.89
1	34	115	393.9	135.93
1	34	116	392.64	135.61
1	34	117	391.19	135.85
1	34	118	390.89	134.76
1	34	119	391.13	135.99
1	34	120	390.07	136.02
1	34	121	390.19	136.6
1	34	122	389.85	136.74
1	34	123	389.47	136.15
1	34	124	389.55	136.43
1	34	125	388.76	136.82
1	34	126	389.11	136.89
1	34	127	387.9	137.01
1	34	128	386.37	137.66
1	34	129	384.99	137.24
1	34	130	383.33	137.56
1	34	131	382.13	138.12
1	34	132	381.09	138.4
1	34	133	380.5	138.22
1	34	134	379.67	138.07
1	34	135	379.08	138.55
1	34	136	377.47	138.11
1	34	137	375.54	138.35
1	34	138	371.93	139.23
1	34	139	369.6	139.91
1	34	140	369.28	138.97
1	34	141	368.32	139.62
1	34	142	369.19	138.74
1	34	143	370.25	138.08
1	34	144	370.03	137.2
1	34	145	370.28	137.87
1	34	146	370.8	136.81
1	34	147	370.19	135.71
1	34	148	371.46	135.16
1	34	149	372.25	135.83
1	34	150	372.9	134.52
1	34	151	371.81	134.97
1	34	152	374.16	134.39
1	34	153	372.43	134.79
1	34	154	373.55	133.67
1	34	155	375.27	134.33
1	34	156	375.35	134.34
1	34	157	374.73	134.22
1	34	158	376.29	133.96
1	34	159	375.86	132.63
1	34	160	378.2	132.34
1	34	161	375.72	132.26
1	34	162	375.22	132.38
1	34	163	378.26	132.73
1	34	164	387.93	112.91
1	34	165	391.08	112.55
1	34	166	393.89	112.96
1	34	167	394.07	112.5
1	34	168	395.56	111.55
1	34	169	395.64	111.17
1	34	170	396.34	111.82
1	34	171	395.88	111.47
1	34	172	396.33	110.43
1	34	173	395.72	109.73
1	34	174	397.01	109.65
1	34	175	397.13	110.32
1	34	176	396.78	110.19
1	34	177	397.4	110.05
1	34	178	397.67	109.32
1	34	179	397.44	110.36
1	34	180	397.6	110.18
1	34	181	397.63	109.6
1	34	182	397.52	109.48
1	34	183	396.81	109.94
1	34	184	397.17	110.58
1	34	185	396.7	109.63
1	34	186	396.37	110.1
1	34	187	396.57	110.14
1	34	188	396.28	109.69
1	34	189	396.09	108.68
1	34	190	395.88	109.46
1	34	191	395.85	109.76
1	34	192	395.87	109.25
1	34	193	396.52	109.42
1	34	194	396.55	109.55
1	34	195	396.34	109.06
1	34	196	395.38	108.49
1	34	197	395.75	109.28
1	34	198	395.52	108.34
1	34	199	395.55	108.94
1	34	200	396.43	107.88
1	35	1	399.83	289.04
1	35	2	399.45	289.21
1	35	3	398.72	289.94
1	35	4	400.43	291.54
1	35	5	400.12	292.68
1	35	6	399.67	292.13
1	35	7	400.5	293.43
1	35	8	400.31	293.55
1	35	9	398.74	293.86
1	35	10	400.66	293.45
1	35	11	399.64	294.84
1	35	12	398.6	296.43
1	35	13	397.79	296.85
1	35	14	398.21	298.11
1	35	15	400.02	300.61
1	35	16	401.79	301.96
1	35	17	397.62	303.47
1	35	18	399.66	305.61
1	35	19	398.68	306.92
1	35	20	398.25	308.77
1	35	21	398.89	310.05
1	35	22	398.33	310.3
1	35	23	397.67	310.84
1	35	24	396.19	311.47
1	35	25	397.25	311.57
1	35	26	396.99	310.48
1	35	27	397.12	310.48
1	35	28	397.12	308.98
1	35	29	395.01	308.89
1	35	30	396.99	309.36
1	35	31	394.76	309.22
1	35	32	395.69	309.03
1	35	33	396.7	310.88
1	35	34	395.83	310.65
1	35	35	396.57	312.24
1	35	36	394.33	311.57
1	35	37	394.68	312.87
1	35	38	396.63	313.14
1	35	39	394.5	314.54
1	35	40	395.4	314.36
1	35	41	395.97	315.63
1	35	42	395.36	316.29
1	35	43	395.61	315.56
1	35	44	396.16	315.53
1	35	45	396.31	315.51
1	35	46	393.97	315.62
1	35	47	395.75	315.02
1	35	48	397.28	315.89
1	35	49	397.43	316.42
1	35	50	397.08	316.44
1	35	51	396.29	314.89
1	35	52	398.13	314.24
1	35	53	399.45	314.73
1	35	54	400.29	314.03
1	35	55	399.8	313.52
1	35	56	400.79	311.43
1	35	57	403.68	308.79
1	35	58	404.28	306.51
1	35	59	407	306.54
1	35	60	407.31	306.99
1	35	61	407.44	308.33
1	35	62	403.74	308.73
1	35	63	406.92	311.06
1	35	64	405.75	313.06
1	35	65	402.24	314.12
1	35	66	402.04	315.49
1	35	67	402.88	314.67
1	35	68	402.9	315.76
1	35	69	402.13	316.56
1	35	70	404.17	315.4
1	35	71	404.05	314.2
1	35	72	404.08	313.56
1	35	73	405.32	314.3
1	35	74	403.6	314.48
1	35	75	405.56	314.89
1	35	76	405.03	312.2
1	35	77	402.54	310.32
1	35	78	403.54	308.31
1	35	79	402.55	307.59
1	35	80	403.97	307.05
1	35	81	403.25	307.88
1	35	82	401.97	307.9
1	35	83	401.81	306.96
1	35	84	401.54	307.27
1	35	85	401.91	307.33
1	35	86	401.76	306.82
1	35	87	399.96	305.34
1	35	88	398.85	305.49
1	35	89	402.56	304.44
1	35	90	402	303.6
1	35	91	401.39	303.46
1	35	92	401.79	302.56
1	35	93	401.49	302.54
1	35	94	401.9	301.11
1	35	95	401.24	300.05
1	35	96	402.28	299.75
1	35	97	401.45	299.79
1	35	98	404.36	299.34
1	35	99	402.38	299.88
1	35	100	403.61	299.39
1	35	101	404.2	300.94
1	35	102	404.08	300.42
1	35	103	403.82	298.83
1	35	104	406.24	297.04
1	35	105	406.17	295.81
1	35	106	405.77	293.9
1	35	107	407.22	293.22
1	35	108	406.4	293.65
1	35	109	406.37	293.5
1	35	110	408.45	293.34
1	35	111	408.23	292.61
1	35	112	409.83	292.19
1	35	113	409.3	292.06
1	35	114	407.56	291.52
1	35	115	409.98	290.89
1	35	116	408.73	289.98
1	35	117	407.27	290.35
1	35	118	408.99	288.97
1	35	119	410.43	289.88
1	35	120	408.03	289.49
1	35	121	409.47	289.62
1	35	122	407.97	290.4
1	35	123	409.11	289.92
1	35	124	409.19	290.68
1	35	125	407.32	291.31
1	35	126	409.22	291.57
1	35	127	407.96	292.4
1	35	128	406.73	293.49
1	35	129	405.69	293.48
1	35	130	406.37	294.21
1	35	131	407.5	294.6
1	35	132	407.33	294.89
1	35	133	406.39	294.92
1	35	134	406.61	295.17
1	35	135	408.18	295.55
1	35	136	407.95	294.61
1	35	137	407.46	295
1	35	138	405.23	295.52
1	35	139	404.4	295.45
1	35	140	404.1	295.04
1	35	141	402.66	296.49
1	35	142	402.4	296.58
1	35	143	402.78	296.58
1	35	144	401.12	296.73
1	35	145	400.43	297.51
1	35	146	401.35	295.89
1	35	147	399.25	295.54
1	35	148	397.03	297.36
1	35	149	393.6	300.84
1	35	150	390.76	302.05
1	35	151	387.85	304.13
1	35	152	386.66	306.43
1	35	153	382.99	307.9
1	35	154	381.32	309.47
1	35	155	380.99	312.14
1	35	156	378.98	313.45
1	35	157	377.09	314.76
1	35	158	377.57	315.75
1	35	159	375.54	316.08
1	35	160	377.18	317.33
1	35	161	374.77	317.26
1	35	162	373.98	317.65
1	35	163	376.67	319.32
1	35	164	373.73	319.06
1	35	165	374.2	319.7
1	35	166	374.45	319.95
1	35	167	372.12	319.89
1	35	168	371.57	320.38
1	35	169	371.07	320.31
1	35	170	371.65	320.81
1	35	171	370.99	320.96
1	35	172	371.53	320.68
1	35	173	370.91	320.39
1	35	174	372.84	320.65
1	35	175	373.14	321.21
1	35	176	372.81	320.75
1	35	177	373.71	320.94
1	35	178	373.12	320.56
1	35	179	373.65	320.28
1	35	180	373.77	320.01
1	35	181	373.53	319.6
1	35	182	373.04	319.01
1	35	183	372.59	319.32
1	35	184	375.07	320.24
1	35	185	374.19	319.98
1	35	186	372.97	320.59
1	35	187	373.67	321.21
1	35	188	372.09	320.51
1	35	189	371.89	319.91
1	35	190	371.96	320.44
1	35	191	372.07	320.48
1	35	192	371.47	320.36
1	35	193	373.08	321.38
1	35	194	372.16	321.82
1	35	195	370.74	322
1	35	196	369.57	322.07
1	35	197	370.24	323.09
1	35	198	368.5	323.09
1	35	199	368.92	324.74
1	35	200	369.61	325.35
1	36	1	460.93	418.31
1	36	2	461.79	419.35
1	36	3	462.52	419.84
1	36	4	464.9	421.39
1	36	5	465.42	422.62
1	36	6	465.42	421.58
1	36	7	466.69	423.66
1	36	8	467.61	423.75
1	36	9	467.46	424.17
1	36	10	471.07	424.43
1	36	11	470.2	424.92
1	36	12	469.16	425.49
1	36	13	469.07	424.48
1	36	14	470.14	423.93
1	36	15	472.78	425.88
1	36	16	475.15	425.58
1	36	17	471.83	426.52
1	36	18	474.84	428.54
1	36	19	474.76	428.72
1	36	20	475.56	428.86
1	36	21	476.74	428.65
1	36	22	476.14	427.16
1	36	23	475.24	426.49
1	36	24	473.52	426.48
1	36	25	474.65	426.45
1	36	26	474.44	425.05
1	36	27	475.34	426.73
1	36	28	476.45	427.23
1	36	29	475.7	428.79
1	36	30	478.6	430.38
1	36	31	477.3	431.09
1	36	32	479.49	431.58
1	36	33	480.67	432.1
1	36	34	480.5	432.07
1	36	35	481.57	433.22
1	36	36	480.22	433.39
1	36	37	480.47	434.03
1	36	38	483.14	434.25
1	36	39	480.73	434.9
1	36	40	482.49	434.83
1	36	41	483.32	435.48
1	36	42	483.17	436.56
1	36	43	484.3	436.67
1	36	44	484.07	436.43
1	36	45	484.46	436.98
1	36	46	482.74	437.5
1	36	47	485.38	437.26
1	36	48	486.97	438.3
1	36	49	487.7	439
1	36	50	487.9	439.35
1	36	51	489.45	440.88
1	36	52	492.61	444.4
1	36	53	494.14	447.19
1	36	54	495.9	448.97
1	36	55	495.59	451.59
1	36	56	495.29	452.28
1	36	57	496.45	452.93
1	36	58	494.65	453.67
1	36	59	495.74	453.98
1	36	60	495.98	454.12
1	36	61	496.81	454.97
1	36	62	493.44	455.03
1	36	63	497.19	456.19
1	36	64	496.72	457.17
1	36	65	494.85	458.03
1	36	66	495.68	458.62
1	36	67	498.64	458.93
1	36	68	497.95	459.65
1	36	69	496.48	460.7
1	36	70	498.46	460.23
1	36	71	497.68	460.44
1	36	72	497.58	459.64
1	36	73	498.51	460.03
1	36	74	496.28	459.68
1	36	75	498.93	460.59
1	36	76	499.23	459.67
1	36	77	497.11	458.85
1	36	78	498.95	458.84
1	36	79	498.22	458.17
1	36	80	499.63	457.62
1	36	81	499.29	457.86
1	36	82	498.5	458.34
1	36	83	499.09	457.31
1	36	84	499.83	458.14
1	36	85	500.65	458.55
1	36	86	501.14	458.29
1	36	87	499.1	457.72
1	36	88	497.91	460.18
1	36	89	501.02	459.87
1	36	90	500.04	461.05
1	36	91	500.13	462.47
1	36	92	500.62	462.92
1	36	93	501.06	464.09
1	36	94	501.51	463.93
1	36	95	501.74	464.74
1	36	96	502.02	465.99
1	36	97	499.69	466.66
1	36	98	502.35	466.82
1	36	99	500.28	467.54
1	36	100	501.02	467.86
1	36	101	501.31	469.7
1	36	102	501.51	470.1
1	36	103	501.18	470.01
1	36	104	502.58	469.8
1	36	105	501.92	471.14
1	36	106	500.5	470.19
1	36	107	502.06	471.31
1	36	108	501.2	472.31
1	36	109	500.62	473.49
1	36	110	502.51	473.39
1	36	111	502.21	472.88
1	36	112	503.55	472.27
1	36	113	502.17	473.6
1	36	114	500.01	473.79
1	36	115	502.53	474.62
1	36	116	501.19	473.67
1	36	117	498.96	473.95
1	36	118	501.06	473.86
1	36	119	502.46	476.06
1	36	120	499.96	476.44
1	36	121	501.48	477.23
1	36	122	500.35	478.32
1	36	123	501.02	477.64
1	36	124	501.23	478.04
1	36	125	499.23	478.41
1	36	126	501.03	478.14
1	36	127	499.62	478.22
1	36	128	497.69	478.79
1	36	129	496.78	478.27
1	36	130	497.22	478.26
1	36	131	498.3	478.41
1	36	132	498.23	478.18
1	36	133	496.6	476.37
1	36	134	495.88	474.29
1	36	135	496.85	472.09
1	36	136	496.54	470.48
1	36	137	496.08	470.1
1	36	138	494.23	470.83
1	36	139	494.26	471.29
1	36	140	494.77	470.68
1	36	141	493.31	472.02
1	36	142	494.37	471.73
1	36	143	495.2	471.24
1	36	144	494.6	471.23
1	36	145	494.69	472.42
1	36	146	495.32	471.82
1	36	147	494.07	470.89
1	36	148	495.09	471.05
1	36	149	495.38	471.07
1	36	150	494.84	469.89
1	36	151	492.97	470.32
1	36	152	494.51	469.87
1	36	153	492.34	470.45
1	36	154	492.49	469.24
1	36	155	494.59	470.23
1	36	156	494.19	470.34
1	36	157	493.39	470.42
1	36	158	494.08	470.76
1	36	159	493.05	470.29
1	36	160	494.71	470.96
1	36	161	491.53	471.31
1	36	162	490.49	471.83
1	36	163	493.39	472.93
1	36	164	490.65	472.69
1	36	165	491.92	474.47
1	36	166	492.68	476.19
1	36	167	490.84	477.25
1	36	168	491.6	479.05
1	36	169	491.37	480.09
1	36	170	491.47	480.73
1	36	171	490.62	481.63
1	36	172	491.05	482.34
1	36	173	490.12	483.38
1	36	174	492.1	484.41
1	36	175	491.83	486.24
1	36	176	491.32	487.45
1	36	177	492.44	488.05
1	36	178	492.38	488.98
1	36	179	492.47	490.26
1	36	180	493.16	492.12
1	36	181	493.07	493.66
1	36	182	492.16	495.54
1	36	183	490.74	497.37
1	36	184	492.62	500.25
1	36	185	492.88	501.62
1	36	186	491.79	503.63
1	36	187	493.4	504.87
1	36	188	492.9	506.38
1	36	189	493.61	507.72
1	36	190	493.6	510.02
1	36	191	494.05	511.36
1	36	192	494.59	511.79
1	36	193	496.19	513.37
1	36	194	495.62	513.75
1	36	195	495.48	513.47
1	36	196	494.25	514.15
1	36	197	495.47	515.51
1	36	198	494.15	514.78
1	36	199	494.66	516.31
1	36	200	496.26	516.33
1	37	1	609.25	558.49
1	37	2	609.84	559.41
1	37	3	610.41	560.54
1	37	4	613.01	561.57
1	37	5	613.44	562.59
1	37	6	613.41	561.59
1	37	7	614	561.83
1	37	8	613.43	561.41
1	37	9	612.28	560.46
1	37	10	614.32	559.32
1	37	11	612.99	559.36
1	37	12	610.87	558.87
1	37	13	609.39	556.6
1	37	14	609.33	554.89
1	37	15	610.48	554.27
1	37	16	611.92	552.56
1	37	17	607.98	552.05
1	37	18	609.17	551.7
1	37	19	606.98	550.01
1	37	20	606.51	548.28
1	37	21	606.4	546.69
1	37	22	605.5	545.34
1	37	23	604.7	544.19
1	37	24	602.77	544.15
1	37	25	603.03	543.85
1	37	26	602.52	542.45
1	37	27	602.25	542.6
1	37	28	602.4	541.41
1	37	29	600.24	540.8
1	37	30	601.38	540.75
1	37	31	599.81	539.63
1	37	32	601.27	538.88
1	37	33	601.44	538.73
1	37	34	601.05	538.13
1	37	35	600.82	537.94
1	37	36	599.13	537.39
1	37	37	598.79	537.13
1	37	38	600.19	536.77
1	37	39	597.46	538.06
1	37	40	598.84	536.96
1	37	41	599.31	536.86
1	37	42	598.09	537.05
1	37	43	598.27	536.21
1	37	44	597.52	535.86
1	37	45	596.85	534.92
1	37	46	594.33	534.65
1	37	47	595.24	533.69
1	37	48	595.1	533.75
1	37	49	594.33	533.8
1	37	50	592.95	533.44
1	37	51	591.24	531.64
1	37	52	591.02	530.48
1	37	53	590.04	530.32
1	37	54	589.4	529.86
1	37	55	587.33	529.75
1	37	56	586.12	529.25
1	37	57	586.56	528.73
1	37	58	584.17	529.26
1	37	59	585.25	529.43
1	37	60	585.03	529.13
1	37	61	584.85	529.43
1	37	62	580.68	528.43
1	37	63	583.43	528.82
1	37	64	581.95	528.81
1	37	65	579.01	528.84
1	37	66	578.34	528.88
1	37	67	578.74	527.05
1	37	68	577.28	527.81
1	37	69	575.11	528.05
1	37	70	575.24	527.55
1	37	71	573.61	527.02
1	37	72	572.7	525.73
1	37	73	572.75	526.28
1	37	74	570.14	526.63
1	37	75	572.26	527.12
1	37	76	571.72	526.28
1	37	77	569.15	526.13
1	37	78	569.88	524.69
1	37	79	569.05	525.37
1	37	80	569.72	525.07
1	37	81	567.62	525.74
1	37	82	565.65	525.17
1	37	83	564.71	523.22
1	37	84	564.17	523.92
1	37	85	563.93	524.59
1	37	86	563.82	523.81
1	37	87	561.86	523.42
1	37	88	560.12	524.92
1	37	89	563.2	523.77
1	37	90	560.94	524.35
1	37	91	559.89	524.77
1	37	92	558.26	524.56
1	37	93	556.76	524.39
1	37	94	556.08	523.35
1	37	95	555.36	523.74
1	37	96	556.52	524.97
1	37	97	555.11	525.91
1	37	98	557.74	525.65
1	37	99	556.98	526.48
1	37	100	557.64	525.97
1	37	101	557.82	527.33
1	37	102	558	527.82
1	37	103	557.96	527.04
1	37	104	560.25	526.07
1	37	105	559.91	526.48
1	37	106	558.97	525.58
1	37	107	560.45	526.42
1	37	108	559.43	527.68
1	37	109	559.16	527.62
1	37	110	560.9	527.16
1	37	111	560.55	526.52
1	37	112	562.34	526.66
1	37	113	561.68	527.41
1	37	114	559.17	527.26
1	37	115	561.68	528.06
1	37	116	560.74	527.5
1	37	117	558.92	527.67
1	37	118	561.02	526.46
1	37	119	563.03	527.59
1	37	120	560.81	527.31
1	37	121	562.34	527.49
1	37	122	560.97	527.98
1	37	123	562.15	527.02
1	37	124	562.9	527.03
1	37	125	561.73	527.16
1	37	126	564.6	527.16
1	37	127	563.77	527.5
1	37	128	562.79	528.07
1	37	129	562.57	527.61
1	37	130	563.73	527.28
1	37	131	564.79	527.29
1	37	132	564.5	527.46
1	37	133	563.39	526.71
1	37	134	563.49	525.97
1	37	135	565.44	525.59
1	37	136	565.41	524.72
1	37	137	565.4	525.29
1	37	138	563.65	525.31
1	37	139	564.13	525.3
1	37	140	564.84	524.93
1	37	141	564.29	526.36
1	37	142	565.7	526.38
1	37	143	566.64	526.46
1	37	144	566.73	526.76
1	37	145	567.47	527.86
1	37	146	568.74	527.35
1	37	147	567.47	526.25
1	37	148	568.33	526.4
1	37	149	568.97	527.02
1	37	150	568.67	526.17
1	37	151	567.02	526.58
1	37	152	568.87	526.56
1	37	153	566.68	526.86
1	37	154	567.84	526.04
1	37	155	569.69	526.58
1	37	156	569.49	526.76
1	37	157	568.71	526.72
1	37	158	569.73	527.48
1	37	159	568.63	526.68
1	37	160	571.3	526.93
1	37	161	569.01	526.77
1	37	162	569.45	526.75
1	37	163	572.71	526.49
1	37	164	569.55	525.3
1	37	165	571.16	524.82
1	37	166	571.91	525.14
1	37	167	570.21	525.07
1	37	168	570.97	525.05
1	37	169	570.75	525.16
1	37	170	571.76	526.38
1	37	171	571.75	527.38
1	37	172	571.87	526.94
1	37	173	570.79	526.63
1	37	174	573.46	528.33
1	37	175	574.54	530.61
1	37	176	574.19	531.52
1	37	177	576.01	532.17
1	37	178	575.61	532.22
1	37	179	575.45	533.2
1	37	180	575.95	533.11
1	37	181	575.53	532.35
1	37	182	573.96	531.68
1	37	183	570.68	530.14
1	37	184	572.29	530.55
1	37	185	571.24	529.07
1	37	186	568.8	528.39
1	37	187	568.81	526.89
1	37	188	567.13	525.51
1	37	189	566.85	524.47
1	37	190	566.47	524.92
1	37	191	565.83	524.85
1	37	192	565.17	523.75
1	37	193	566.47	523.84
1	37	194	565.02	523.78
1	37	195	564.41	522.91
1	37	196	562.95	522.1
1	37	197	563.49	522.65
1	37	198	562.56	521.85
1	37	199	563.25	523.6
1	37	200	564.51	522.83
1	38	1	82.344	545.06
1	38	2	84.652	541.93
1	38	3	87.381	538.43
1	38	4	90.855	537.34
1	38	5	92.301	536.53
1	38	6	92.337	533.96
1	38	7	93.022	533.97
1	38	8	93.013	532.44
1	38	9	91.995	531.44
1	38	10	94.47	530.28
1	38	11	93.622	530.63
1	38	12	92.581	530.47
1	38	13	92.528	528.91
1	38	14	93.494	528.21
1	38	15	95.211	528.64
1	38	16	96.989	527.31
1	38	17	93.105	527.2
1	38	18	95.082	527.76
1	38	19	94.481	526.7
1	38	20	94.724	525.79
1	38	21	95.444	525.07
1	38	22	94.801	523.99
1	38	23	94.823	523.11
1	38	24	93.814	523.62
1	38	25	94.736	523.65
1	38	26	93.571	523.07
1	38	27	93.5	524.47
1	38	28	93.433	523.85
1	38	29	91.207	525.49
1	38	30	92.474	526.86
1	38	31	90.456	526.43
1	38	32	91.57	526.35
1	38	33	92.556	527.78
1	38	34	91.555	527.46
1	38	35	92.494	528.19
1	38	36	89.801	528.17
1	38	37	90.012	528.87
1	38	38	92.157	529.41
1	38	39	89.609	529.79
1	38	40	90.031	530.08
1	38	41	90.885	530.56
1	38	42	90.299	531.32
1	38	43	90.052	531.68
1	38	44	89.9	531.93
1	38	45	89.352	532.65
1	38	46	87.193	532.83
1	38	47	88.741	533.65
1	38	48	89.707	534.61
1	38	49	89.12	535.38
1	38	50	88.358	536.13
1	38	51	87.063	536.42
1	38	52	88.298	536.66
1	38	53	88.087	537.01
1	38	54	88.015	537.79
1	38	55	86.815	538.57
1	38	56	86.117	539.13
1	38	57	86.876	539.31
1	38	58	84.678	540.15
1	38	59	85.968	541
1	38	60	85.976	541.64
1	38	61	86.529	542.43
1	38	62	82.794	543.08
1	38	63	86.411	543.44
1	38	64	85.434	544.1
1	38	65	82.527	544.85
1	38	66	82.29	545.74
1	38	67	83.277	545.84
1	38	68	82.707	546.58
1	38	69	81.43	547.69
1	38	70	82.603	547.95
1	38	71	81.4	548.21
1	38	72	80.199	549.23
1	38	73	79.937	551.31
1	38	74	77.09	553.21
1	38	75	79.263	555.3
1	38	76	77.872	555.99
1	38	77	75.282	556.88
1	38	78	75.501	556.96
1	38	79	74.767	558.81
1	38	80	75.913	560.09
1	38	81	74.893	561.29
1	38	82	73.594	561.74
1	38	83	73.43	561.44
1	38	84	73.513	562.06
1	38	85	73.78	563.12
1	38	86	73.538	563.35
1	38	87	71.329	564.12
1	38	88	69.821	565.22
1	38	89	72.591	565.56
1	38	90	71.865	566.36
1	38	91	71.443	566.91
1	38	92	71.401	567.3
1	38	93	71.487	567.49
1	38	94	71.337	567.93
1	38	95	70.111	568.34
1	38	96	70.425	569.14
1	38	97	68.387	569.84
1	38	98	70.367	570.41
1	38	99	67.876	570.63
1	38	100	67.887	571.04
1	38	101	68.577	571.72
1	38	102	68.085	572.16
1	38	103	67.011	571.93
1	38	104	68.277	571.94
1	38	105	67.819	572.3
1	38	106	65.753	572.75
1	38	107	67.343	573.27
1	38	108	66.776	574.14
1	38	109	66.533	574.77
1	38	110	67.694	575.44
1	38	111	67.108	576.17
1	38	112	67.944	576.19
1	38	113	67.35	576.45
1	38	114	65.299	577
1	38	115	68.106	577.11
1	38	116	66.275	577.66
1	38	117	64.405	577.9
1	38	118	65.478	578.25
1	38	119	66.998	578.86
1	38	120	64.121	579.47
1	38	121	65.697	580.42
1	38	122	63.791	581.31
1	38	123	64.283	581.72
1	38	124	64.72	582.37
1	38	125	62.973	583.18
1	38	126	64.842	583.38
1	38	127	63.425	583.89
1	38	128	62.319	584.58
1	38	129	60.833	585.32
1	38	130	60.804	586.28
1	38	131	61.284	586.73
1	38	132	61.223	587.51
1	38	133	60.117	587.11
1	38	134	60.668	587.26
1	38	135	62.284	587.42
1	38	136	62.005	586.96
1	38	137	61.898	587.5
1	38	138	60.387	587.59
1	38	139	60.24	588.35
1	38	140	60.278	589.23
1	38	141	59.705	590.53
1	38	142	59.693	591.04
1	38	143	59.953	592.03
1	38	144	58.537	592.89
1	38	145	59.036	594.06
1	38	146	58.778	595.23
1	38	147	56.696	596.12
1	38	148	56.61	597.06
1	38	149	56.54	597.92
1	38	150	55.572	598.27
1	38	151	53.548	599.16
1	38	152	54.704	599.76
1	38	153	52.692	600.37
1	38	154	52.508	599.97
1	38	155	54.377	600.22
1	38	156	53.512	600.13
1	38	157	52.145	600.21
1	38	158	53.076	600.29
1	38	159	51.315	600.14
1	38	160	53.595	600.16
1	38	161	50.365	600.11
1	38	162	49.042	600.34
1	38	163	52.387	600.65
1	38	164	49.097	601.18
1	38	165	50.286	601.05
1	38	166	50.474	601.22
1	38	167	48.358	601.11
1	38	168	48.194	601.22
1	38	169	47.44	601.2
1	38	170	47.979	601.47
1	38	171	46.494	601.84
1	38	172	46.643	601.62
1	38	173	44.999	601.6
1	38	174	46.862	601.79
1	38	175	46.536	602.22
1	38	176	45.434	602.65
1	38	177	45.759	602.78
1	38	178	44.854	602.67
1	38	179	44.726	602.98
1	38	180	44.081	603.58
1	38	181	43.35	603.5
1	38	182	42.036	603.46
1	38	183	40.092	603.61
1	38	184	42.445	604.03
1	38	185	41.379	604.22
1	38	186	39.418	604.33
1	38	187	40.233	604.26
1	38	188	38.21	604.1
1	38	189	37.593	603.95
1	38	190	37.468	604.41
1	38	191	36.909	604.42
1	38	192	36.713	604.02
1	38	193	38.663	604.65
1	38	194	37.582	605.44
1	38	195	36.738	605.79
1	38	196	35.557	605.95
1	38	197	36.252	606.78
1	38	198	34.557	606.12
1	38	199	34.776	607.9
1	38	200	36.229	608
1	39	1	371.2	194.12
1	39	2	370.92	196.12
1	39	3	372.06	196.57
1	39	4	372.12	197.35
1	39	5	372.17	198.04
1	39	6	370.42	198.41
1	39	7	372.81	198.29
1	39	8	372.55	197.76
1	39	9	372.21	196.15
1	39	10	372.44	194.78
1	39	11	374.04	194.31
1	39	12	374.36	192.98
1	39	13	375.21	190.58
1	39	14	375.37	187.7
1	39	15	375.8	185.27
1	39	16	379.28	182.7
1	39	17	378.08	180.09
1	39	18	380.73	177.36
1	39	19	381.48	173.69
1	39	20	382.86	170.25
1	39	21	384.24	167.09
1	39	22	385.71	163.83
1	39	23	386.67	160.6
1	39	24	386.92	157.53
1	39	25	386.62	154.97
1	39	26	388	151.5
1	39	27	389.86	150.88
1	39	28	388.1	147.89
1	39	29	389.4	146.43
1	39	30	389.31	145.96
1	39	31	391.44	142.91
1	39	32	392.46	140.44
1	39	33	393.69	139.16
1	39	34	392.84	138.16
1	39	35	394.02	137.17
1	39	36	395.21	135.15
1	39	37	395.66	134.98
1	39	38	396.46	133.73
1	39	39	397.83	133.6
1	39	40	397.98	132.17
1	39	41	397.93	131.52
1	39	42	399	129.99
1	39	43	399.99	128.39
1	39	44	398.35	127.11
1	39	45	400.84	126.32
1	39	46	402.16	125.59
1	39	47	404.46	124.2
1	39	48	403.19	122.64
1	39	49	406.34	120.25
1	39	50	407.97	118.52
1	39	51	406.95	115.9
1	39	52	407.8	114.44
1	39	53	410.69	113.24
1	39	54	411.94	111.63
1	39	55	411.12	110.37
1	39	56	410.71	109.82
1	39	57	410.9	109.1
1	39	58	410.92	107.85
1	39	59	411.16	107.34
1	39	60	412.98	106.33
1	39	61	412.33	105.74
1	39	62	411.71	104.96
1	39	63	411.69	104.16
1	39	64	412.66	103.06
1	39	65	412.72	102.51
1	39	66	413.06	101.66
1	39	67	411.75	100.44
1	39	68	414.02	100.49
1	39	69	412.23	100.14
1	39	70	413.52	99.552
1	39	71	411.85	98.787
1	39	72	411.38	97.836
1	39	73	411.73	97.246
1	39	74	411.97	97.201
1	39	75	411.23	96.952
1	39	76	411.52	96.087
1	39	77	411.45	95.34
1	39	78	411.21	94.27
1	39	79	411.18	93.686
1	39	80	410.22	92.849
1	39	81	410.93	92.359
1	39	82	412.16	92.089
1	39	83	411.78	91.202
1	39	84	411.75	90.316
1	39	85	412.79	89.714
1	39	86	412.97	88.638
1	39	87	412.99	87.818
1	39	88	413.55	87.31
1	39	89	413.85	85.697
1	39	90	412.99	84.463
1	39	91	413.57	83.761
1	39	92	414.86	82.162
1	39	93	413.54	80.013
1	39	94	416.13	78.164
1	39	95	417.1	75.636
1	39	96	417.07	72.158
1	39	97	419.21	69.183
1	39	98	420.3	67.248
1	39	99	421.2	66.155
1	39	100	421.85	64.886
1	39	101	421.11	63.242
1	39	102	421.94	61.822
1	39	103	422.51	61.583
1	39	104	422.08	59.596
1	39	105	421.58	58.406
1	39	106	423.4	57.231
1	39	107	422.57	56.959
1	39	108	424.28	57.557
1	39	109	424.16	56.578
1	39	110	424.85	55.555
1	39	111	426.18	54.657
1	39	112	425.13	53.812
1	39	113	425.44	53.754
1	39	114	425.95	53.172
1	39	115	425.24	52.47
1	39	116	425.09	52.564
1	39	117	424.8	51.757
1	39	118	424.54	50.964
1	39	119	425.42	50.399
1	39	120	424.49	50.105
1	39	121	423.38	49.83
1	39	122	423.44	50.31
1	39	123	423.38	48.6
1	39	124	423.65	48.392
1	39	125	423.88	47.158
1	39	126	423.21	47.389
1	39	127	423.98	46.469
1	39	128	424.54	46.168
1	39	129	425.42	43.424
1	39	130	425.93	41.499
1	39	131	426.39	41.363
1	39	132	426.83	40.397
1	39	133	426.93	39.169
1	39	134	426.53	39.431
1	39	135	425.83	38.747
1	39	136	426.39	37.639
1	39	137	426.25	37.569
1	39	138	426.26	37.475
1	39	139	427.4	35.97
1	39	140	426.68	35.691
1	39	141	425.43	35.288
1	39	142	424.08	35.225
1	39	143	425.27	34.736
1	39	144	423.08	34.979
1	39	145	422.78	34.326
1	39	146	421.62	35.183
1	39	147	420.51	34.959
1	39	148	417.89	34.699
1	39	149	416.95	33.009
1	39	150	414.96	32.709
1	39	151	415.11	32.927
1	39	152	415.71	32.911
1	39	153	414.17	31.511
1	39	154	414.57	30.854
1	39	155	413.13	29.664
1	39	156	412.95	28.862
1	39	157	412.34	28.564
1	39	158	412.77	27.62
1	39	159	412.46	26.834
1	39	160	411.07	26.486
1	39	161	410.76	25.977
1	39	162	408.89	24.658
1	39	163	410.41	25.432
1	39	164	409.51	25.869
1	39	165	409.53	25.055
1	39	166	409.18	24.917
1	39	167	408.01	24.74
1	39	168	407.13	24.61
1	39	169	406.67	25.501
1	39	170	406.11	25.835
1	39	171	405.79	25.733
1	39	172	405.26	25.207
1	39	173	404.38	25.149
1	39	174	404.63	24.508
1	39	175	404.35	23.918
1	39	176	403.69	24.33
1	39	177	404.36	25.341
1	39	178	403.85	26.057
1	39	179	402.87	26.409
1	39	180	404.25	26.994
1	39	181	402	26.893
1	39	182	401.23	26.972
1	39	183	401.5	27.167
1	39	184	401.11	27.864
1	39	185	401.45	29.197
1	39	186	401.72	30.072
1	39	187	400.7	31.919
1	39	188	400.13	33.229
1	39	189	400.18	34.429
1	39	190	399.94	35.493
1	39	191	400.22	36.191
1	39	192	399.92	36.607
1	39	193	397.97	36.875
1	39	194	397.79	37.164
1	39	195	398.69	37.114
1	39	196	397.81	37.278
1	39	197	397.77	37.115
1	39	198	397.74	37.263
1	39	199	398.5	37.356
1	39	200	396.99	36.996
1	40	1	628.24	538.55
1	40	2	627.23	539.11
1	40	3	627.77	537.26
1	40	4	626.69	536.9
1	40	5	625.49	537.81
1	40	6	623.15	537.97
1	40	7	624.92	538.41
1	40	8	624.03	538.1
1	40	9	622.69	536.61
1	40	10	621.29	536.26
1	40	11	620.9	537.12
1	40	12	620.04	537.26
1	40	13	619.66	536.64
1	40	14	618.28	536.31
1	40	15	617.88	536.16
1	40	16	619.43	536.04
1	40	17	615.98	535.9
1	40	18	615.39	535.72
1	40	19	613.16	533.97
1	40	20	612.02	533.8
1	40	21	611.37	533.6
1	40	22	610.96	533.11
1	40	23	610.14	532.42
1	40	24	608.92	532.12
1	40	25	606.56	532.27
1	40	26	605.8	530.38
1	40	27	605.7	531.07
1	40	28	603.26	529.11
1	40	29	604	529.29
1	40	30	602.77	529.42
1	40	31	602.86	528.06
1	40	32	602.42	527.04
1	40	33	602.13	527.24
1	40	34	601.11	526.43
1	40	35	601.41	526.84
1	40	36	601.49	525.29
1	40	37	600.75	525.07
1	40	38	600.56	524.72
1	40	39	600.41	525.54
1	40	40	598.97	523.61
1	40	41	597.24	523.36
1	40	42	596.14	522.74
1	40	43	593.87	520.8
1	40	44	589.35	520.14
1	40	45	589.34	519
1	40	46	588.47	518.27
1	40	47	588.57	517.04
1	40	48	585.94	516.17
1	40	49	587.24	515.04
1	40	50	586.75	515.11
1	40	51	585.76	513.84
1	40	52	585.19	513.6
1	40	53	586.2	513.99
1	40	54	586.62	513.44
1	40	55	585.94	513.45
1	40	56	586.13	513.79
1	40	57	586.66	513.28
1	40	58	586.75	512.27
1	40	59	586.82	512.66
1	40	60	587.63	512.31
1	40	61	587.46	512.49
1	40	62	586.76	512.29
1	40	63	586.9	512.39
1	40	64	587.27	511.69
1	40	65	586.43	511.47
1	40	66	586.1	511.3
1	40	67	585.54	509.93
1	40	68	585.63	510.83
1	40	69	584.79	510.47
1	40	70	585.28	510.99
1	40	71	584.69	511.55
1	40	72	584.39	510.6
1	40	73	584.9	510.45
1	40	74	584.35	511.6
1	40	75	584.22	511.35
1	40	76	584.19	510.95
1	40	77	584	511.22
1	40	78	584.08	510.72
1	40	79	583.87	510.63
1	40	80	583.37	510.78
1	40	81	582.98	511.56
1	40	82	583.7	510.59
1	40	83	583.86	510.11
1	40	84	583.62	510.43
1	40	85	583.95	511.02
1	40	86	583.91	511.02
1	40	87	583.75	511.26
1	40	88	583.76	512.62
1	40	89	583.86	511.83
1	40	90	583.52	512.49
1	40	91	583.65	512.64
1	40	92	583.73	513.02
1	40	93	582.44	512.23
1	40	94	582.58	512.6
1	40	95	582.2	512.15
1	40	96	580.08	512.37
1	40	97	579.22	512.24
1	40	98	578.02	511.41
1	40	99	577.55	511.69
1	40	100	577.15	510.55
1	40	101	575.86	509.55
1	40	102	576.06	509.6
1	40	103	576.13	510.31
1	40	104	575.24	509.37
1	40	105	575.17	509
1	40	106	577.16	508.5
1	40	107	576.7	508.74
1	40	108	577.99	509.68
1	40	109	578.23	509.28
1	40	110	578.59	508.41
1	40	111	579.41	507.26
1	40	112	578.67	506.71
1	40	113	579.56	506.52
1	40	114	580.13	505.75
1	40	115	579.97	504.77
1	40	116	580.55	504.85
1	40	117	581.03	504.24
1	40	118	580.84	503.38
1	40	119	581.2	503.4
1	40	120	581.57	503.1
1	40	121	581.41	503.16
1	40	122	581.65	503.79
1	40	123	581.52	502.89
1	40	124	581.73	503.47
1	40	125	581.68	502.36
1	40	126	581.47	503.03
1	40	127	581.71	502.8
1	40	128	581.65	502.11
1	40	129	581.68	502.24
1	40	130	581.67	501.5
1	40	131	581.74	502.45
1	40	132	581.66	502.08
1	40	133	581.68	501.76
1	40	134	581.65	501.92
1	40	135	581.48	501.14
1	40	136	581.84	500.46
1	40	137	581.63	500.77
1	40	138	581.71	501.01
1	40	139	581.71	500.64
1	40	140	581.61	500.54
1	40	141	581.55	500.59
1	40	142	581.52	500.41
1	40	143	581.56	499.96
1	40	144	581.27	500.48
1	40	145	581.4	500.54
1	40	146	581.25	501.06
1	40	147	581.28	500.16
1	40	148	581.11	500.04
1	40	149	581.21	499.48
1	40	150	580.94	498.95
1	40	151	580.38	498.94
1	40	152	580.44	499.55
1	40	153	580.15	498.1
1	40	154	579.35	497.95
1	40	155	578.37	496.98
1	40	156	577.75	496.14
1	40	157	576.96	495.7
1	40	158	576.38	495.55
1	40	159	576.26	494.02
1	40	160	576.17	493.58
1	40	161	575.36	492.82
1	40	162	574.02	490.95
1	40	163	573.68	491.87
1	40	164	572.66	491.92
1	40	165	572.06	491.35
1	40	166	571.29	491.03
1	40	167	570.43	490.61
1	40	168	569.65	489.75
1	40	169	569.02	489.92
1	40	170	569.06	489.42
1	40	171	568.95	489.32
1	40	172	568.08	489.22
1	40	173	567.38	489.8
1	40	174	567.53	489.39
1	40	175	567.48	488.98
1	40	176	567.39	488.88
1	40	177	567.59	489.35
1	40	178	567.37	489.96
1	40	179	567.28	490.38
1	40	180	567.02	490.57
1	40	181	566.29	489.3
1	40	182	565.81	489.3
1	40	183	565.97	489.65
1	40	184	565.69	489.34
1	40	185	565.1	490.08
1	40	186	565.18	489.94
1	40	187	564.92	489.92
1	40	188	564	488.44
1	40	189	563.23	489.36
1	40	190	562.07	489.82
1	40	191	561.2	490.07
1	40	192	560.21	490.24
1	40	193	557.69	491.06
1	40	194	555.9	490.43
1	40	195	554.92	490.32
1	40	196	553.28	491.56
1	40	197	552.13	491.75
1	40	198	550.95	492.87
1	40	199	549.57	494.43
1	40	200	547.72	493.58
1	41	1	271.32	728.18
1	41	2	270.31	730.02
1	41	3	270.85	730
1	41	4	270.49	730.97
1	41	5	269.14	732.71
1	41	6	266.83	734.45
1	41	7	268.5	736.23
1	41	8	267.6	736.87
1	41	9	266.91	736.41
1	41	10	266.07	736.59
1	41	11	266.61	737.51
1	41	12	266.08	737.48
1	41	13	265.96	737.08
1	41	14	265.02	737.41
1	41	15	264.51	737.46
1	41	16	266.17	737.49
1	41	17	263.28	737.49
1	41	18	263.27	738.22
1	41	19	261.74	737.34
1	41	20	261.33	737.74
1	41	21	260.58	738.2
1	41	22	260.43	737.84
1	41	23	260.36	738.12
1	41	24	259.62	738.09
1	41	25	257.89	738.19
1	41	26	258.5	736.68
1	41	27	259.45	737.51
1	41	28	256.88	736.24
1	41	29	257.6	736.96
1	41	30	255.52	737.98
1	41	31	255.57	737.32
1	41	32	255.35	736.41
1	41	33	254.75	737.13
1	41	34	253.33	735.86
1	41	35	253.45	735.2
1	41	36	253.26	733.49
1	41	37	252.79	732.63
1	41	38	251.97	731.2
1	41	39	251.6	730.88
1	41	40	251.12	727.93
1	41	41	249.86	726.76
1	41	42	250.33	725.34
1	41	43	249.97	723.46
1	41	44	247.13	722.88
1	41	45	248.06	722.35
1	41	46	248.59	722.18
1	41	47	249.28	721.51
1	41	48	246.96	721.58
1	41	49	248.25	721.17
1	41	50	248.27	721.07
1	41	51	246.09	720.18
1	41	52	245.16	720.22
1	41	53	246.21	720.55
1	41	54	246.39	720.33
1	41	55	245.26	720.08
1	41	56	244.01	720.32
1	41	57	244.42	720.14
1	41	58	244.48	719.82
1	41	59	243.45	720.4
1	41	60	244.91	720.03
1	41	61	244.13	720.24
1	41	62	243.58	720.08
1	41	63	243.42	720.39
1	41	64	244.34	720
1	41	65	243.59	720.45
1	41	66	243.3	720.28
1	41	67	242.48	719.31
1	41	68	243.98	720.01
1	41	69	242.6	719.99
1	41	70	243.73	720.21
1	41	71	241.64	720.31
1	41	72	241.66	719.73
1	41	73	242.55	719.43
1	41	74	242.56	719.87
1	41	75	242.13	720.09
1	41	76	242.3	719.44
1	41	77	241.95	719.15
1	41	78	242.03	718.49
1	41	79	241.63	718.33
1	41	80	240.48	718.5
1	41	81	239.9	719.11
1	41	82	240.24	718.83
1	41	83	239.72	718.24
1	41	84	238.83	718.21
1	41	85	238.88	718.33
1	41	86	238.66	717.62
1	41	87	238.4	717.05
1	41	88	238.28	717.14
1	41	89	237.97	716.27
1	41	90	236.82	716.19
1	41	91	237.06	716.4
1	41	92	237.27	716.18
1	41	93	235.51	715.97
1	41	94	236.69	716.5
1	41	95	236.73	715.91
1	41	96	235.34	716.1
1	41	97	236.02	716.2
1	41	98	236.47	716.18
1	41	99	236.31	716.44
1	41	100	236.74	716.15
1	41	101	235.88	716.25
1	41	102	235.61	716.24
1	41	103	235.22	716.48
1	41	104	234.44	716.13
1	41	105	233.82	716.24
1	41	106	234.9	716.33
1	41	107	233.28	716.85
1	41	108	234.09	718.02
1	41	109	233.27	718.53
1	41	110	232.7	718.85
1	41	111	233.59	718.72
1	41	112	232.46	718.7
1	41	113	231.91	719.22
1	41	114	231.85	719.52
1	41	115	230.68	718.82
1	41	116	230.83	718.49
1	41	117	230.27	718.15
1	41	118	229.87	717.55
1	41	119	230.58	718.11
1	41	120	230.22	718.29
1	41	121	228.65	719.26
1	41	122	228.73	720.46
1	41	123	228.34	719.86
1	41	124	228.15	720.93
1	41	125	228.07	720.36
1	41	126	227.07	721.26
1	41	127	227.41	720.71
1	41	128	227.47	720.7
1	41	129	227.2	721.01
1	41	130	227.37	719.89
1	41	131	227.48	720.88
1	41	132	226.91	720.45
1	41	133	226.25	719.86
1	41	134	226.08	720.43
1	41	135	224.91	719.79
1	41	136	225.45	718.35
1	41	137	224.9	717.09
1	41	138	223.74	715.52
1	41	139	222.71	712.66
1	41	140	220.71	710.2
1	41	141	219.14	707.67
1	41	142	217.87	704.45
1	41	143	217.53	701.35
1	41	144	214.82	700
1	41	145	213.96	698.22
1	41	146	212.6	697.15
1	41	147	212.3	696.02
1	41	148	210.77	695.57
1	41	149	210.86	694.62
1	41	150	209.03	694.41
1	41	151	209.46	694.51
1	41	152	210	694.4
1	41	153	208.99	693.95
1	41	154	209.13	693.31
1	41	155	207.96	694.03
1	41	156	208.45	694.64
1	41	157	208.03	694.79
1	41	158	209.67	694.71
1	41	159	209.94	694.01
1	41	160	209.56	694.38
1	41	161	209.26	694.3
1	41	162	208.49	693.96
1	41	163	210.99	695.31
1	41	164	211.14	696.55
1	41	165	211.77	697.01
1	41	166	212.17	696.97
1	41	167	212.29	696.93
1	41	168	212.61	696.94
1	41	169	213.91	697.7
1	41	170	214.84	697.99
1	41	171	215.56	698.41
1	41	172	216.03	698.76
1	41	173	216.55	699.16
1	41	174	217.94	699.13
1	41	175	218.38	699.07
1	41	176	218.63	699.57
1	41	177	219.47	699.76
1	41	178	219.61	700.5
1	41	179	219.07	701.63
1	41	180	220.41	701.38
1	41	181	219.77	701.55
1	41	182	220.17	701.55
1	41	183	220.76	701.35
1	41	184	221.01	701.92
1	41	185	221.36	702.15
1	41	186	221.2	701.74
1	41	187	221.06	702.42
1	41	188	221.14	701.45
1	41	189	221.34	702.14
1	41	190	221.18	702.97
1	41	191	221.22	703.51
1	41	192	221.09	703.05
1	41	193	220.24	704.78
1	41	194	220.55	703.56
1	41	195	221.06	702.54
1	41	196	220.89	703.8
1	41	197	221.22	703.36
1	41	198	221.21	704.12
1	41	199	221.3	705.45
1	41	200	220.85	705.13
1	42	1	138.8	78.444
1	42	2	137.83	79.229
1	42	3	137.76	78.088
1	42	4	137.39	78.353
1	42	5	136.5	79.318
1	42	6	135.01	79.389
1	42	7	135.03	79.907
1	42	8	134.47	79.505
1	42	9	134.22	78.853
1	42	10	133.69	79.012
1	42	11	134.1	80.036
1	42	12	133.96	79.955
1	42	13	134.02	79.438
1	42	14	133.7	78.926
1	42	15	133.83	78.907
1	42	16	134.91	79.072
1	42	17	133.99	78.715
1	42	18	134.24	79.71
1	42	19	133.9	78.951
1	42	20	133.93	79.334
1	42	21	134.31	79.03
1	42	22	135.33	78.615
1	42	23	135.76	78.358
1	42	24	135	78.55
1	42	25	133.44	78.64
1	42	26	134.4	78.026
1	42	27	136.62	79.469
1	42	28	134.94	78.756
1	42	29	136.26	79.504
1	42	30	135.4	80.631
1	42	31	135.76	80.2
1	42	32	135.65	79.441
1	42	33	134.62	80.815
1	42	34	133.09	79.817
1	42	35	133.42	80.263
1	42	36	132.97	79.739
1	42	37	132.43	80.525
1	42	38	131.65	80.745
1	42	39	131.3	81.693
1	42	40	130.68	79.924
1	42	41	128.72	80.478
1	42	42	127.52	80.896
1	42	43	126.15	79.957
1	42	44	122.15	79.958
1	42	45	122.22	79.93
1	42	46	121.72	80.087
1	42	47	121.98	79.59
1	42	48	118.98	79.999
1	42	49	118.2	79.604
1	42	50	117.07	80.374
1	42	51	114.01	79.479
1	42	52	112.15	80.06
1	42	53	112.66	80.412
1	42	54	112.72	80.61
1	42	55	110.79	80.389
1	42	56	109.33	80.551
1	42	57	109.54	80.133
1	42	58	109.32	79.096
1	42	59	108.6	79.411
1	42	60	109.71	78.596
1	42	61	107.91	78.377
1	42	62	106.17	78.268
1	42	63	105.04	78.315
1	42	64	104.87	77.844
1	42	65	103.65	78.415
1	42	66	103.25	78.059
1	42	67	101.85	76.639
1	42	68	101.66	77.804
1	42	69	100.38	77.014
1	42	70	99.829	77.342
1	42	71	98.586	77.321
1	42	72	97.919	76.558
1	42	73	97.418	76.547
1	42	74	97.271	77.498
1	42	75	96.995	77.338
1	42	76	96.912	76.834
1	42	77	96.431	76.451
1	42	78	96.859	75.871
1	42	79	96.368	75.821
1	42	80	95.069	75.693
1	42	81	94.554	76.597
1	42	82	94.5	75.816
1	42	83	94.084	75.004
1	42	84	93.515	74.846
1	42	85	92.959	75.487
1	42	86	92.293	75.268
1	42	87	91.442	74.686
1	42	88	90.927	75.869
1	42	89	90.785	74.478
1	42	90	90.107	74.15
1	42	91	89.878	74.456
1	42	92	89.339	74.271
1	42	93	88.248	73.332
1	42	94	88.655	73.829
1	42	95	88.919	73.254
1	42	96	88.068	73.753
1	42	97	88.683	73.617
1	42	98	88.902	72.883
1	42	99	89.172	73.32
1	42	100	90.111	72.713
1	42	101	89.861	71.989
1	42	102	90.366	72
1	42	103	91.234	72.843
1	42	104	91.213	71.927
1	42	105	91.455	71.549
1	42	106	92.653	71.767
1	42	107	92.28	72.13
1	42	108	93.363	72.99
1	42	109	93.301	73.338
1	42	110	93.299	73.407
1	42	111	93.868	72.929
1	42	112	92.782	72.448
1	42	113	92.478	72.977
1	42	114	92.686	72.256
1	42	115	92.394	72.081
1	42	116	92.728	72.057
1	42	117	92.511	71.556
1	42	118	92.258	71.518
1	42	119	91.933	71.842
1	42	120	91.516	71.864
1	42	121	90.651	72.17
1	42	122	90.089	72.624
1	42	123	89.804	71.704
1	42	124	89.242	72.117
1	42	125	89.37	70.839
1	42	126	88.82	71.932
1	42	127	88.304	71.347
1	42	128	87.421	70.692
1	42	129	86.559	70.956
1	42	130	85.622	70.022
1	42	131	84.816	71.078
1	42	132	83.697	70.84
1	42	133	82.736	70.606
1	42	134	81.8	71.423
1	42	135	80.306	71.403
1	42	136	79.628	71.051
1	42	137	78.642	70.977
1	42	138	77.797	71.057
1	42	139	76.557	70.37
1	42	140	75.772	69.846
1	42	141	75.11	69.735
1	42	142	74.376	68.787
1	42	143	73.904	67.858
1	42	144	73.629	68.405
1	42	145	73.107	67.954
1	42	146	73.146	67.866
1	42	147	73.11	67.1
1	42	148	72.981	66.811
1	42	149	72.473	65.884
1	42	150	72.16	66.155
1	42	151	71.668	65.652
1	42	152	71.736	65.668
1	42	153	71.5	64.857
1	42	154	71.568	64.469
1	42	155	71.248	64.824
1	42	156	70.448	64.5
1	42	157	69.472	64.725
1	42	158	69.011	64.115
1	42	159	68.755	63.141
1	42	160	68.019	62.963
1	42	161	67.353	62.863
1	42	162	67.287	61.812
1	42	163	66.865	62.578
1	42	164	66.803	63.568
1	42	165	66.862	63.449
1	42	166	66.989	63.937
1	42	167	67.048	63.682
1	42	168	66.951	63.277
1	42	169	66.99	63.185
1	42	170	67.173	62.734
1	42	171	67.07	62.745
1	42	172	67.049	62.663
1	42	173	66.947	63.404
1	42	174	67.167	63.281
1	42	175	67.256	62.423
1	42	176	67.418	62.465
1	42	177	68.355	62.517
1	42	178	69.173	63.33
1	42	179	69.727	64.234
1	42	180	69.975	64.41
1	42	181	70.451	64.057
1	42	182	70.508	63.627
1	42	183	70.514	63.551
1	42	184	70.433	63.904
1	42	185	70.418	64.139
1	42	186	70.391	63.953
1	42	187	70.287	64.231
1	42	188	70.38	63.355
1	42	189	70.333	64.1
1	42	190	70.17	63.818
1	42	191	70.257	63.788
1	42	192	70.287	63.292
1	42	193	69.966	63.787
1	42	194	70.251	62.345
1	42	195	70.231	61.225
1	42	196	70.068	62.235
1	42	197	70.163	61.216
1	42	198	70.093	61.714
1	42	199	70.161	63.189
1	42	200	70.031	61.949
1	43	1	136.1	284.17
1	43	2	138.05	283.64
1	43	3	138.93	282.75
1	43	4	138.92	282.49
1	43	5	139.58	281.68
1	43	6	137.65	281.7
1	43	7	139.84	279.93
1	43	8	139.53	279.08
1	43	9	139.42	277.8
1	43	10	139.12	276.76
1	43	11	138.81	276.21
1	43	12	138.77	275.26
1	43	13	139.33	274.75
1	43	14	138.14	274.74
1	43	15	138.71	274.75
1	43	16	139.22	274.44
1	43	17	139.2	274.17
1	43	18	138.73	273.52
1	43	19	139.44	273.25
1	43	20	138.48	272.89
1	43	21	139.9	271.84
1	43	22	138.6	271.74
1	43	23	138.92	271.05
1	43	24	138.7	272.05
1	43	25	136.87	270.99
1	43	26	138.99	271.96
1	43	27	137.68	271.5
1	43	28	138.58	271.23
1	43	29	139.42	271.1
1	43	30	138.18	270.73
1	43	31	138.84	270.87
1	43	32	136.95	271.68
1	43	33	139.46	270.86
1	43	34	138.24	271.08
1	43	35	138.54	270.11
1	43	36	138.72	269.84
1	43	37	138.26	270.2
1	43	38	137.12	270.87
1	43	39	138.63	269.48
1	43	40	137.94	269.38
1	43	41	136.87	268.29
1	43	42	138.1	268.38
1	43	43	136.04	267.88
1	43	44	137.88	268.15
1	43	45	137.42	267.39
1	43	46	137.57	266.92
1	43	47	136.55	266.65
1	43	48	136.38	266.55
1	43	49	136.73	266.15
1	43	50	136.73	265.28
1	43	51	137.06	265.96
1	43	52	135.09	264.71
1	43	53	136.24	264.45
1	43	54	134.6	264.97
1	43	55	134.12	264.63
1	43	56	135.21	263.78
1	43	57	134.94	263.67
1	43	58	134.11	264.31
1	43	59	134.35	264.45
1	43	60	135.45	264.78
1	43	61	135.02	263.9
1	43	62	134.28	263.77
1	43	63	133.36	264.06
1	43	64	133.15	263.55
1	43	65	133.24	264.29
1	43	66	133.18	263.77
1	43	67	132.18	263.96
1	43	68	131.46	262.61
1	43	69	132.62	263.27
1	43	70	130.65	262.15
1	43	71	131.79	262.03
1	43	72	131.21	261.81
1	43	73	131.07	261.63
1	43	74	131.25	261.5
1	43	75	131.36	260.33
1	43	76	129.71	259.93
1	43	77	130.66	259.47
1	43	78	129.25	259.18
1	43	79	128.15	257.1
1	43	80	127.6	256.83
1	43	81	127.81	255.46
1	43	82	127.14	254.15
1	43	83	126.16	253.2
1	43	84	123.68	250.14
1	43	85	122.2	246.76
1	43	86	122.82	243.01
1	43	87	121.08	239.07
1	43	88	119.75	235.74
1	43	89	118.8	233.59
1	43	90	117.9	232.78
1	43	91	117.65	232.4
1	43	92	117.81	231.93
1	43	93	116.49	231.02
1	43	94	115.78	229.91
1	43	95	117.28	229.1
1	43	96	116.19	228.76
1	43	97	116.48	228.37
1	43	98	115.39	228.86
1	43	99	116.08	227
1	43	100	116.27	225.98
1	43	101	116.27	226.28
1	43	102	115.46	226.61
1	43	103	116.87	226.33
1	43	104	116.75	227.31
1	43	105	116.92	226.78
1	43	106	117.2	226.53
1	43	107	115.62	226.55
1	43	108	115.24	226.74
1	43	109	116.61	226.37
1	43	110	116.71	226.57
1	43	111	116.44	225.12
1	43	112	115.3	224.29
1	43	113	115.25	224.41
1	43	114	115.92	223.64
1	43	115	115.84	222.23
1	43	116	114.58	222.99
1	43	117	114.53	220.4
1	43	118	114.87	218.87
1	43	119	113.3	219.05
1	43	120	113.08	218.3
1	43	121	111.83	219.84
1	43	122	113.48	218.42
1	43	123	113.42	218.03
1	43	124	112.36	216.96
1	43	125	113.15	216.87
1	43	126	112.63	216.21
1	43	127	112.65	217.83
1	43	128	113.01	216.19
1	43	129	113.7	216.7
1	43	130	113.72	216.19
1	43	131	113.53	216.06
1	43	132	114.95	216.82
1	43	133	114.45	217.13
1	43	134	114.83	216.19
1	43	135	113.95	216.61
1	43	136	112.25	213.49
1	43	137	112.1	213.72
1	43	138	111.82	212.09
1	43	139	111.69	210.95
1	43	140	109.39	210.85
1	43	141	109.25	208.64
1	43	142	109.94	206.64
1	43	143	109.13	204.51
1	43	144	108.89	203.13
1	43	145	108.28	201.41
1	43	146	106.44	200
1	43	147	107.49	197.85
1	43	148	107.83	195.6
1	43	149	107.49	194.93
1	43	150	104.98	194.12
1	43	151	105.7	193.58
1	43	152	104.63	193.07
1	43	153	105.86	192.59
1	43	154	105.37	192.05
1	43	155	104.85	191.5
1	43	156	103.3	191.19
1	43	157	104.5	190.77
1	43	158	103.71	190.87
1	43	159	104.8	190.43
1	43	160	104.05	189.69
1	43	161	103.28	188.6
1	43	162	102.6	188.21
1	43	163	101.72	187.55
1	43	164	101.98	187.66
1	43	165	100.49	186.81
1	43	166	100.14	186.88
1	43	167	101.15	186.55
1	43	168	100.9	185.07
1	43	169	99.834	183.75
1	43	170	100.58	183.88
1	43	171	100.74	183.44
1	43	172	100.21	182.97
1	43	173	100.03	183.1
1	43	174	99.934	183.68
1	43	175	100.88	183.71
1	43	176	100.49	183.19
1	43	177	99.471	183.64
1	43	178	100.07	183.92
1	43	179	100.16	183.64
1	43	180	98.847	183.78
1	43	181	100.09	183.42
1	43	182	98.985	182.5
1	43	183	99.594	182.28
1	43	184	99.816	181.78
1	43	185	99.447	181.52
1	43	186	100.39	181.46
1	43	187	99.677	180.34
1	43	188	100.1	179.72
1	43	189	99.192	178.91
1	43	190	99.185	177.18
1	43	191	100.45	176.55
1	43	192	100.6	176.64
1	43	193	100.15	175.12
1	43	194	99.026	173.69
1	43	195	100.06	172.28
1	43	196	100.02	172.53
1	43	197	98.049	172.13
1	43	198	97.541	172.58
1	43	199	98.34	171.11
1	43	200	97.873	171.15
1	44	1	178.88	486.19
1	44	2	179.59	488.53
1	44	3	179.88	490.3
1	44	4	179.75	491.22
1	44	5	180.5	492.23
1	44	6	178.78	493.63
1	44	7	180.41	494.12
1	44	8	180.53	494.92
1	44	9	180.51	495.69
1	44	10	180.35	496.32
1	44	11	181.05	497.11
1	44	12	180.52	497.74
1	44	13	180.98	498.53
1	44	14	179.08	499.63
1	44	15	179.67	500.94
1	44	16	180.12	501.65
1	44	17	179.58	502.87
1	44	18	178.83	504.07
1	44	19	179.7	505.32
1	44	20	178.75	506.62
1	44	21	180.17	507.34
1	44	22	179.06	508.54
1	44	23	179.05	509.48
1	44	24	179.69	511.31
1	44	25	177.46	511.59
1	44	26	179.62	512.51
1	44	27	178.38	512.48
1	44	28	178.67	512.48
1	44	29	179.9	512.98
1	44	30	178.51	513.33
1	44	31	179.22	513.54
1	44	32	177.61	514.72
1	44	33	179.32	514.21
1	44	34	178.18	514.99
1	44	35	178.58	515.22
1	44	36	178.38	515.66
1	44	37	178.2	515.88
1	44	38	177.94	516.9
1	44	39	179.12	516.7
1	44	40	178.62	517.5
1	44	41	177.23	517.78
1	44	42	178.64	518.34
1	44	43	177.37	518.61
1	44	44	179.26	519.37
1	44	45	178.22	520.34
1	44	46	178.59	521.41
1	44	47	177.08	522.9
1	44	48	177.99	523.53
1	44	49	179.11	524.28
1	44	50	178.98	524.55
1	44	51	179.67	525.36
1	44	52	178.53	525.28
1	44	53	179.88	525.43
1	44	54	178.68	525.43
1	44	55	178.9	525.12
1	44	56	180.55	524.74
1	44	57	180.46	525.03
1	44	58	180.56	525.68
1	44	59	181.6	525.9
1	44	60	182.28	525.87
1	44	61	181.9	525.57
1	44	62	182.12	525.96
1	44	63	182.25	526.39
1	44	64	182.57	526.16
1	44	65	183.09	526.23
1	44	66	183.8	525.07
1	44	67	183.44	526.23
1	44	68	182.47	524.62
1	44	69	183.91	525.64
1	44	70	182.54	524.47
1	44	71	183.91	524
1	44	72	184.18	524.05
1	44	73	184.29	524.27
1	44	74	185.17	525.16
1	44	75	186.01	523.61
1	44	76	185.36	523.34
1	44	77	187.29	523.62
1	44	78	187.01	523.72
1	44	79	186.9	522.13
1	44	80	187.51	522.84
1	44	81	187.91	522.73
1	44	82	187.84	522.17
1	44	83	187.96	523.39
1	44	84	186.49	522.63
1	44	85	186.72	522.85
1	44	86	188.75	522.58
1	44	87	188.84	522.61
1	44	88	189.08	523
1	44	89	189.05	522.17
1	44	90	188.6	521.44
1	44	91	189.61	521.99
1	44	92	190.17	521.69
1	44	93	189.56	520.9
1	44	94	189.65	520.48
1	44	95	191.13	519.31
1	44	96	191.03	519
1	44	97	192.01	518.81
1	44	98	191.79	519.94
1	44	99	193.11	518.11
1	44	100	193.01	516.93
1	44	101	192.94	517
1	44	102	192.19	516.67
1	44	103	193.37	516.63
1	44	104	193.27	517.01
1	44	105	193.64	516.24
1	44	106	193.8	516.32
1	44	107	192.42	516.16
1	44	108	192.91	516.29
1	44	109	194.25	516.13
1	44	110	194.52	517.26
1	44	111	194.32	517.1
1	44	112	193.8	517.3
1	44	113	193.62	517.69
1	44	114	194.52	517.45
1	44	115	194.61	516.9
1	44	116	193.51	517.63
1	44	117	193.9	516.34
1	44	118	194.39	515.98
1	44	119	193.78	517.25
1	44	120	193.88	515.99
1	44	121	192.56	518.29
1	44	122	194.32	517.96
1	44	123	194.21	518.43
1	44	124	193.23	520.09
1	44	125	195.06	522.77
1	44	126	195.02	523.01
1	44	127	195.25	524.67
1	44	128	195.26	523.93
1	44	129	196.02	524.35
1	44	130	195.92	523.59
1	44	131	195.78	523.19
1	44	132	197.05	523.75
1	44	133	195.83	523.52
1	44	134	196.21	523.52
1	44	135	195.96	524.17
1	44	136	195.35	523.78
1	44	137	195.58	524.22
1	44	138	195.94	523.86
1	44	139	195.79	523.61
1	44	140	194.49	524.11
1	44	141	194.22	524.23
1	44	142	195.85	524.28
1	44	143	195.7	524.47
1	44	144	196.08	524.9
1	44	145	195.55	525.25
1	44	146	193.83	525.27
1	44	147	194.69	525.19
1	44	148	194.8	525.1
1	44	149	194.98	525.88
1	44	150	193.04	526.19
1	44	151	193.78	526.17
1	44	152	192.79	526.62
1	44	153	194.24	527.81
1	44	154	194.23	528.22
1	44	155	193.67	529.61
1	44	156	192.36	531.97
1	44	157	194.4	533.37
1	44	158	193.58	534.58
1	44	159	194.79	535.92
1	44	160	194.66	537.27
1	44	161	194.02	538.17
1	44	162	194.15	539.07
1	44	163	194.02	539.88
1	44	164	195.09	541.1
1	44	165	194.62	544.44
1	44	166	193.91	546.25
1	44	167	194.93	547.92
1	44	168	194.95	549.25
1	44	169	193.85	550.6
1	44	170	193.95	552.51
1	44	171	193.2	554.05
1	44	172	172.59	587.13
1	44	173	173.12	587.96
1	44	174	173.67	588.75
1	44	175	174.67	589.57
1	44	176	175.02	590.65
1	44	177	173.98	591.63
1	44	178	175.27	592.95
1	44	179	175.44	593.8
1	44	180	174.87	594.39
1	44	181	175.94	595.05
1	44	182	174.95	596.01
1	44	183	175.52	596.82
1	44	184	176.66	597.61
1	44	185	176.27	598.3
1	44	186	178.01	599.17
1	44	187	178.12	599.74
1	44	188	178.39	600.92
1	44	189	177.67	601.76
1	44	190	177.75	603.21
1	44	191	179.01	604.69
1	44	192	179.2	606.32
1	44	193	178.84	607.25
1	44	194	178.39	607.93
1	44	195	179.52	608.64
1	44	196	180.27	609.75
1	44	197	179.33	610.22
1	44	198	178.63	611.53
1	44	199	179.65	611.66
1	44	200	179.77	611.89
1	45	1	240.93	394.19
1	45	2	240.49	397.16
1	45	3	239.14	398.86
1	45	4	238.44	400.89
1	45	5	239.05	402.35
1	45	6	236.89	403.84
1	45	7	238.49	404.5
1	45	8	238.86	405.29
1	45	9	238.74	405.96
1	45	10	237.89	406.25
1	45	11	238.12	407.79
1	45	12	237.47	408.9
1	45	13	237.83	409.1
1	45	14	235.94	410.15
1	45	15	236.63	411.03
1	45	16	236.26	411.31
1	45	17	235.96	411.76
1	45	18	235.43	411.78
1	45	19	236.24	412.16
1	45	20	235.28	411.62
1	45	21	236.42	411.13
1	45	22	235.69	411.25
1	45	23	235.7	410.66
1	45	24	235.64	412.27
1	45	25	233.51	410.61
1	45	26	235.56	411.88
1	45	27	234.36	411.05
1	45	28	234.91	410.87
1	45	29	235.31	411.11
1	45	30	233.89	411.1
1	45	31	234.53	411.68
1	45	32	232.84	412.41
1	45	33	234.74	411.24
1	45	34	233.42	411.57
1	45	35	233.43	410.29
1	45	36	233.19	410.32
1	45	37	232.87	410.5
1	45	38	232.48	411.05
1	45	39	233.21	409.36
1	45	40	232.59	409.68
1	45	41	231.19	408.82
1	45	42	232.65	408.77
1	45	43	230.53	408.03
1	45	44	232.89	407.4
1	45	45	233.59	404.94
1	45	46	236.02	401.71
1	45	47	235.96	400.05
1	45	48	236.92	399.08
1	45	49	238.01	398.55
1	45	50	237.8	397.54
1	45	51	238.11	398.82
1	45	52	236.03	398.77
1	45	53	237.87	398.46
1	45	54	236.5	398.68
1	45	55	235.82	398.44
1	45	56	236.77	397.96
1	45	57	236.49	397.96
1	45	58	235.87	398.56
1	45	59	235.94	399.04
1	45	60	236.84	399.85
1	45	61	236.34	400.22
1	45	62	235.82	400.43
1	45	63	235.3	401.43
1	45	64	235.19	401.87
1	45	65	236.11	402.54
1	45	66	235.93	402.84
1	45	67	235.88	403.48
1	45	68	233.98	403.22
1	45	69	235.42	404.09
1	45	70	233.23	404.13
1	45	71	234.13	404.29
1	45	72	233.49	404.57
1	45	73	233.59	405.26
1	45	74	233.85	405.72
1	45	75	233.25	405.86
1	45	76	231.56	406.32
1	45	77	232.83	407.19
1	45	78	232.69	408.42
1	45	79	231.83	408.69
1	45	80	231.66	410.2
1	45	81	231.99	411.19
1	45	82	231.59	411.7
1	45	83	231.19	412.51
1	45	84	229.1	412.81
1	45	85	229.03	413.81
1	45	86	230.06	414.52
1	45	87	229.62	415.33
1	45	88	229.98	416.3
1	45	89	229.99	416.56
1	45	90	229.26	416.63
1	45	91	230.15	417.48
1	45	92	230.49	418.12
1	45	93	229.5	417.93
1	45	94	229.84	417.95
1	45	95	231.14	417.96
1	45	96	231.21	418.45
1	45	97	232.07	418.96
1	45	98	232.5	419.84
1	45	99	232.38	419.68
1	45	100	231.76	419.5
1	45	101	231.54	419.85
1	45	102	230.4	420.28
1	45	103	231.68	420.03
1	45	104	231.1	420.36
1	45	105	231.05	420.26
1	45	106	230.31	420.74
1	45	107	228.91	421.6
1	45	108	228.55	422.47
1	45	109	228.94	422.73
1	45	110	229.21	423.02
1	45	111	229.37	422.52
1	45	112	228.87	422.54
1	45	113	229.49	422.83
1	45	114	230.54	422.97
1	45	115	230.67	422.42
1	45	116	229.7	423.75
1	45	117	230.61	422.35
1	45	118	232.63	422.03
1	45	119	232.61	422.33
1	45	120	232.98	422.16
1	45	121	232.77	423.31
1	45	122	234.45	422.88
1	45	123	234.26	423.17
1	45	124	232.56	422.84
1	45	125	233.24	422.91
1	45	126	232.85	422.4
1	45	127	233.28	424.18
1	45	128	232.85	423.11
1	45	129	234.03	423.65
1	45	130	233.91	422.88
1	45	131	233.45	422.78
1	45	132	234.17	423.41
1	45	133	233.25	423.81
1	45	134	233.32	423.46
1	45	135	233.23	425.35
1	45	136	233.02	423.59
1	45	137	234.03	424.86
1	45	138	234.52	424.01
1	45	139	234.69	423.99
1	45	140	233.62	424.97
1	45	141	234.12	424.76
1	45	142	235.57	424.86
1	45	143	235.63	425.09
1	45	144	235.83	425.39
1	45	145	235.73	425.08
1	45	146	234.4	425.12
1	45	147	236.36	424.74
1	45	148	237.68	423.91
1	45	149	238.35	424.9
1	45	150	237.52	424.84
1	45	151	239.63	424.79
1	45	152	239.66	425.08
1	45	153	241.27	426.2
1	45	154	241.03	425.54
1	45	155	240.63	425.67
1	45	156	239.47	426.75
1	45	157	241.25	426.49
1	45	158	240	427.01
1	45	159	241.32	426.54
1	45	160	240.8	426.76
1	45	161	240.35	426.47
1	45	162	240.11	426.82
1	45	163	240.31	426.85
1	45	164	240.98	427.06
1	45	165	240	427.14
1	45	166	239.93	427.68
1	45	167	240.7	427.41
1	45	168	240.4	426.67
1	45	169	239.2	426.1
1	45	170	240.6	425.77
1	45	171	240.45	425.51
1	45	172	245.1	419.4
1	45	173	243.9	420.73
1	45	174	242.89	421.56
1	45	175	243.28	421.68
1	45	176	243.38	421.15
1	45	177	242.44	420.82
1	45	178	243.83	420.48
1	45	179	244.43	419.1
1	45	180	243.88	418.16
1	45	181	244.47	416.78
1	45	182	243.27	416.15
1	45	183	244.16	415.38
1	45	184	245.07	414.37
1	45	185	244.82	413.67
1	45	186	246.79	413.13
1	45	187	246.49	412.01
1	45	188	246.84	411.38
1	45	189	246.24	410.71
1	45	190	246.06	409.18
1	45	191	247.45	408.41
1	45	192	247.84	408.22
1	45	193	246.56	407.5
1	45	194	245.75	406.76
1	45	195	246.84	405.69
1	45	196	246.97	405.78
1	45	197	245.62	404.36
1	45	198	245.52	404.55
1	45	199	246.42	402.47
1	45	200	246.58	401.97
1	46	1	339.43	324.26
1	46	2	342.51	325.41
1	46	3	345.26	325.61
1	46	4	346.71	326.64
1	46	5	348.85	327.57
1	46	6	348.33	328.71
1	46	7	351.13	328.29
1	46	8	351.31	327.88
1	46	9	351.97	328.09
1	46	10	351.77	328.09
1	46	11	352.07	328.93
1	46	12	352.63	329.33
1	46	13	352.98	328.96
1	46	14	352.07	329.55
1	46	15	353.27	329.87
1	46	16	353.82	329.44
1	46	17	354.1	329.73
1	46	18	353.3	329.48
1	46	19	354.16	330.12
1	46	20	353.14	329.63
1	46	21	354.82	329.47
1	46	22	354.68	330.42
1	46	23	355.22	330.06
1	46	24	355.25	331.45
1	46	25	353.03	330.29
1	46	26	355.37	331.87
1	46	27	354.56	330.5
1	46	28	355.71	329.89
1	46	29	356.53	330.3
1	46	30	355.28	330.67
1	46	31	357.14	331.03
1	46	32	355.8	331.63
1	46	33	357.97	330.13
1	46	34	357.16	330.5
1	46	35	358.05	329.79
1	46	36	358.27	329.92
1	46	37	358.14	330.5
1	46	38	357.58	331.82
1	46	39	358.85	329.61
1	46	40	358.61	330.53
1	46	41	358.26	329.88
1	46	42	359.43	330.34
1	46	43	358.02	330.12
1	46	44	360.05	330.64
1	46	45	359.54	330.39
1	46	46	360.76	330.43
1	46	47	359.85	330.89
1	46	48	360.99	331.1
1	46	49	362.75	331.44
1	46	50	363.43	330.86
1	46	51	364.55	331.9
1	46	52	363.65	331.53
1	46	53	365.79	331.14
1	46	54	365.37	331.97
1	46	55	365.11	331.74
1	46	56	366.95	330.34
1	46	57	366.81	330.49
1	46	58	366.94	331.28
1	46	59	368.39	331.95
1	46	60	370.09	332.51
1	46	61	370.35	331.49
1	46	62	370.39	331.49
1	46	63	370.12	332.04
1	46	64	370.64	331.99
1	46	65	371.89	333.14
1	46	66	372.03	332.02
1	46	67	371.66	333.8
1	46	68	371.69	332.53
1	46	69	372.54	332.04
1	46	70	370.26	329.54
1	46	71	370.62	328.11
1	46	72	370.7	327.35
1	46	73	371.35	327.39
1	46	74	371.58	328.36
1	46	75	372.48	327.19
1	46	76	372.37	328.27
1	46	77	375.52	329.99
1	46	78	376.78	331.92
1	46	79	377.6	332.4
1	46	80	379.13	334.69
1	46	81	381.2	336.22
1	46	82	382.57	336.89
1	46	83	383.59	340.13
1	46	84	384.31	341.44
1	46	85	386.68	343.47
1	46	86	389.55	345.53
1	46	87	391.17	347.53
1	46	88	393.43	351.16
1	46	89	395.76	352.81
1	46	90	396.65	353.91
1	46	91	398.23	356.23
1	46	92	399.22	357.53
1	46	93	398.45	357.19
1	46	94	399.11	357.69
1	46	95	400.95	358.25
1	46	96	401.06	359.47
1	46	97	401.9	360.58
1	46	98	401.7	363.27
1	46	99	402.89	362.13
1	46	100	403.5	362.44
1	46	101	403.34	363.37
1	46	102	402.43	364.2
1	46	103	404	364.53
1	46	104	403.71	365.32
1	46	105	404.13	364.95
1	46	106	404.22	365.42
1	46	107	403.12	365.75
1	46	108	403.74	366.6
1	46	109	405.74	367.18
1	46	110	406.09	368.04
1	46	111	406.92	368.03
1	46	112	407.28	368.65
1	46	113	407.96	370.49
1	46	114	409.37	371.89
1	46	115	410.18	373.07
1	46	116	409.73	376.71
1	46	117	410.44	377.02
1	46	118	411.34	377.72
1	46	119	410.54	379.39
1	46	120	410.72	379.6
1	46	121	409.41	382.73
1	46	122	411.46	383.05
1	46	123	411.32	383.93
1	46	124	410.16	384.27
1	46	125	411.56	384.34
1	46	126	411.18	384.82
1	46	127	411.08	387.01
1	46	128	411.31	385.98
1	46	129	411.85	387.3
1	46	130	411.8	387.01
1	46	131	411.44	387.39
1	46	132	412.24	388.25
1	46	133	410.94	389
1	46	134	411.52	388.8
1	46	135	410.93	390.58
1	46	136	410.58	388.89
1	46	137	410.82	390.23
1	46	138	410.54	389.77
1	46	139	410.31	389.33
1	46	140	408.85	390.54
1	46	141	408.92	390.58
1	46	142	410.31	390.26
1	46	143	410.1	390.59
1	46	144	409.4	390.16
1	46	145	409.25	390.55
1	46	146	408.16	391.16
1	46	147	409.85	391.76
1	46	148	410.89	392.04
1	46	149	410.8	393.56
1	46	150	408.74	394.23
1	46	151	410.13	394.67
1	46	152	409.94	395.18
1	46	153	411.35	396.89
1	46	154	411.61	396.65
1	46	155	410.89	397.05
1	46	156	409.54	398.39
1	46	157	411.27	398.45
1	46	158	410.76	399.08
1	46	159	411.78	399.38
1	46	160	411.58	399.91
1	46	161	411.23	399.44
1	46	162	411.23	400.06
1	46	163	411.07	400.79
1	46	164	412.14	401.86
1	46	165	411.18	402.1
1	46	166	410.42	403.27
1	46	167	411.5	403.82
1	46	168	409.82	402.02
1	46	169	407.62	400.35
1	46	170	408.02	401.42
1	46	171	408.1	401.94
1	46	172	406.58	400.79
1	46	173	406.39	400.5
1	46	174	406.04	400.54
1	46	175	406.4	400.56
1	46	176	406.26	400.74
1	46	177	404.83	400.91
1	46	178	405.58	401.26
1	46	179	405.77	401.83
1	46	180	404.36	402.05
1	46	181	404.85	403.18
1	46	182	403.88	404.09
1	46	183	404.47	404.77
1	46	184	405.61	405.69
1	46	185	405.44	406.99
1	46	186	406.9	408.03
1	46	187	407.25	408.24
1	46	188	407.17	408.38
1	46	189	406.48	408.56
1	46	190	406.74	409.26
1	46	191	407.72	409.55
1	46	192	407.72	410.47
1	46	193	407.9	410.76
1	46	194	407.28	410.95
1	46	195	408.38	411.49
1	46	196	408.05	411.87
1	46	197	406.73	412.61
1	46	198	405.65	413.91
1	46	199	407.48	414.3
1	46	200	407.1	415.27
1	47	1	452.59	197.65
1	47	2	453.99	197.72
1	47	3	454.86	197.39
1	47	4	454.56	198.01
1	47	5	455.03	199.39
1	47	6	452.04	201.44
1	47	7	452.85	201.88
1	47	8	452.96	202.03
1	47	9	453.41	201.98
1	47	10	452.86	201.01
1	47	11	452.98	201.58
1	47	12	452.79	202.06
1	47	13	452.02	203.37
1	47	14	449.27	204.2
1	47	15	449	204.48
1	47	16	448.42	205.39
1	47	17	447.07	207.12
1	47	18	445.15	207.6
1	47	19	445.04	207.92
1	47	20	443.49	208.27
1	47	21	444.34	208.31
1	47	22	443.12	208.98
1	47	23	442.55	208.66
1	47	24	442.23	210.97
1	47	25	439.44	210.32
1	47	26	441.26	211.61
1	47	27	439.59	210.3
1	47	28	439.81	209.67
1	47	29	439.93	210.39
1	47	30	437.62	210.33
1	47	31	438.51	210.7
1	47	32	436.39	211.52
1	47	33	437.26	209.76
1	47	34	434.9	209.92
1	47	35	434.74	208.61
1	47	36	434.46	209.05
1	47	37	433.94	209.32
1	47	38	433.03	210.86
1	47	39	434.27	208.28
1	47	40	433.14	208.77
1	47	41	432.11	208.1
1	47	42	433.43	208.55
1	47	43	431.45	208.53
1	47	44	433.23	209.67
1	47	45	432.82	209.34
1	47	46	433.87	209.47
1	47	47	432.64	209.65
1	47	48	432.53	209.88
1	47	49	432.8	209.5
1	47	50	432.75	209.15
1	47	51	433.23	210.05
1	47	52	431.19	208.98
1	47	53	433.04	208.84
1	47	54	431.42	209.23
1	47	55	429.24	208.49
1	47	56	428.24	207.46
1	47	57	427.55	207.33
1	47	58	426.81	208.23
1	47	59	426.91	208.43
1	47	60	427.19	208.22
1	47	61	426.95	207.42
1	47	62	426.07	207.37
1	47	63	425.4	208.06
1	47	64	424.99	207.76
1	47	65	425.39	209.11
1	47	66	425.1	208.3
1	47	67	424.21	209.44
1	47	68	423.34	208.34
1	47	69	424.85	209.49
1	47	70	423.28	208.64
1	47	71	424.71	208.78
1	47	72	424.84	208.9
1	47	73	424.97	208.96
1	47	74	425.02	209.67
1	47	75	425.02	208.48
1	47	76	423.92	208.85
1	47	77	411.31	176.62
1	47	78	412.63	177.02
1	47	79	412.73	174.59
1	47	80	412.1	173.92
1	47	81	410.76	172.41
1	47	82	408.15	170.45
1	47	83	406.15	170.41
1	47	84	404.93	168.51
1	47	85	404.41	167.68
1	47	86	403.62	166.15
1	47	87	402.48	165.26
1	47	88	401.81	164.48
1	47	89	401.03	163.21
1	47	90	400.45	161.92
1	47	91	400.6	162.06
1	47	92	400.96	161.7
1	47	93	400.86	160.48
1	47	94	400.88	159.84
1	47	95	401.45	158.79
1	47	96	402.04	159.34
1	47	97	403.14	159.7
1	47	98	403.61	161.34
1	47	99	404.19	159.37
1	47	100	405.28	159.41
1	47	101	406.38	160.13
1	47	102	406.62	160.21
1	47	103	407.04	159.53
1	47	104	407.31	159.94
1	47	105	407.48	159.1
1	47	106	407.83	158.7
1	47	107	408.32	159.16
1	47	108	408.5	159.02
1	47	109	409.61	158.4
1	47	110	410.21	158.62
1	47	111	410.64	158.09
1	47	112	410.49	157.94
1	47	113	410.49	158.4
1	47	114	410.55	157.76
1	47	115	410.51	157.61
1	47	116	410.25	158.78
1	47	117	410.32	157.21
1	47	118	410.45	156.67
1	47	119	410.2	157.47
1	47	120	410.28	156.41
1	47	121	410	158.49
1	47	122	409.66	157.33
1	47	123	409.56	157.27
1	47	124	409.29	156.95
1	47	125	408.68	157.06
1	47	126	408.54	156.83
1	47	127	408.43	158.34
1	47	128	407.82	156.32
1	47	129	407.93	156.89
1	47	130	407.69	156.71
1	47	131	407.68	156.33
1	47	132	406.96	156.76
1	47	133	406.75	156.76
1	47	134	406.1	155.85
1	47	135	406.15	157.21
1	47	136	406.02	155.63
1	47	137	405.38	156.79
1	47	138	405.37	155.19
1	47	139	405.25	154.15
1	47	140	404.42	154.8
1	47	141	403.69	154.45
1	47	142	403.87	154.07
1	47	143	403.71	153.92
1	47	144	403.72	153.99
1	47	145	403.6	153.95
1	47	146	402.7	154.26
1	47	147	402.23	153.33
1	47	148	402.28	152.16
1	47	149	402.35	153.27
1	47	150	401.95	153.55
1	47	151	401.77	152.7
1	47	152	401.72	152.78
1	47	153	402.21	153.14
1	47	154	402.92	152.14
1	47	155	403.76	152.21
1	47	156	404.41	153.56
1	47	157	405.04	152.31
1	47	158	405.82	152.52
1	47	159	406.89	151.81
1	47	160	408.06	152.02
1	47	161	408.59	150.82
1	47	162	409.1	151.01
1	47	163	409.06	151.16
1	47	164	409.28	151.1
1	47	165	408.79	150.79
1	47	166	408.68	151.49
1	47	167	409.4	151.24
1	47	168	409.81	150.63
1	47	169	409.28	150.47
1	47	170	409.02	151.01
1	47	171	409.11	150.29
1	47	172	413.75	152.51
1	47	173	413.08	151.99
1	47	174	412.37	151.4
1	47	175	411.88	150.61
1	47	176	411.57	150.05
1	47	177	410.58	150.69
1	47	178	410.29	150.15
1	47	179	410.3	149.56
1	47	180	409.78	149.4
1	47	181	409.82	148.49
1	47	182	409.36	148.31
1	47	183	409.58	148.18
1	47	184	409.76	147.84
1	47	185	409.48	147.93
1	47	186	410.09	147.49
1	47	187	409.88	147.03
1	47	188	409.88	146.83
1	47	189	409.69	147.11
1	47	190	409.79	145.9
1	47	191	410.28	145.81
1	47	192	410.66	147.22
1	47	193	410.41	146.94
1	47	194	410.19	146.73
1	47	195	410.87	145.9
1	47	196	410.79	146.94
1	47	197	410.23	147.07
1	47	198	410.44	148.14
1	47	199	410.98	146.98
1	47	200	411.4	147.65
1	48	1	590.76	198.04
1	48	2	591.35	196.04
1	48	3	591.92	194.74
1	48	4	591.87	193.86
1	48	5	592.84	194.51
1	48	6	590.81	194.89
1	48	7	593.03	194.43
1	48	8	592.79	194.38
1	48	9	592.76	194.05
1	48	10	592.44	193.78
1	48	11	592.83	193.91
1	48	12	592.97	194.1
1	48	13	593.31	194.69
1	48	14	592.2	194.65
1	48	15	592.78	194.61
1	48	16	593.21	194.23
1	48	17	593.18	194.47
1	48	18	592.06	194.12
1	48	19	592.66	194.53
1	48	20	591.81	194.34
1	48	21	593.23	194.13
1	48	22	592.6	194.39
1	48	23	592.92	193.96
1	48	24	592.48	194.64
1	48	25	590.8	193.95
1	48	26	592.59	193.85
1	48	27	591.5	193.41
1	48	28	591.61	193.26
1	48	29	592.25	193.65
1	48	30	590.15	193.21
1	48	31	590.89	193.4
1	48	32	588.98	193.81
1	48	33	591.04	193.14
1	48	34	589.57	193.19
1	48	35	589.93	193.32
1	48	36	589.33	193.77
1	48	37	589.21	194.27
1	48	38	588.78	195.55
1	48	39	590.37	194.21
1	48	40	589.52	194.68
1	48	41	588.81	194.24
1	48	42	590	195.19
1	48	43	588.97	195.79
1	48	44	591.05	198.45
1	48	45	591.77	200.37
1	48	46	593.11	201.42
1	48	47	592.09	202.71
1	48	48	592.71	203.4
1	48	49	593.81	203.68
1	48	50	593.75	203.94
1	48	51	594.07	205.56
1	48	52	593.19	205.42
1	48	53	595.57	205.91
1	48	54	594.04	206.32
1	48	55	594.08	206.05
1	48	56	595.69	204.76
1	48	57	595.59	205.11
1	48	58	595.07	206.4
1	48	59	596.2	207.55
1	48	60	597.1	208.17
1	48	61	596.53	207.34
1	48	62	596.53	207.33
1	48	63	596.6	207.99
1	48	64	596.85	207.57
1	48	65	597.37	208.45
1	48	66	597.81	207.33
1	48	67	596.94	208.55
1	48	68	596.01	207.66
1	48	69	597.34	208.55
1	48	70	595.82	207.73
1	48	71	597.01	207.15
1	48	72	596.48	206.82
1	48	73	596.55	206.16
1	48	74	596.66	206.56
1	48	75	596.88	205.19
1	48	76	595.39	204.51
1	48	77	596.71	205.14
1	48	78	596.47	205.49
1	48	79	596.43	204.35
1	48	80	596.93	204.81
1	48	81	597.64	205.17
1	48	82	597.39	204.1
1	48	83	597.01	205.02
1	48	84	595.25	203.59
1	48	85	595.47	203.55
1	48	86	596.55	202.93
1	48	87	596.59	202.85
1	48	88	596.89	203.18
1	48	89	596.97	202.81
1	48	90	596.24	201.97
1	48	91	596.27	201.71
1	48	92	596.09	201.75
1	48	93	594.85	201.4
1	48	94	594.96	201.43
1	48	95	596.28	201.29
1	48	96	595.37	201.57
1	48	97	595.61	201.63
1	48	98	595.24	202.16
1	48	99	596.13	201.75
1	48	100	595.86	201.25
1	48	101	595.78	201.62
1	48	102	595.09	201.13
1	48	103	596.37	200.38
1	48	104	595.42	200.07
1	48	105	595.12	199.6
1	48	106	595.59	199.43
1	48	107	594.04	199.52
1	48	108	594.54	199.77
1	48	109	595.77	200.02
1	48	110	596.06	200.36
1	48	111	595.97	199.41
1	48	112	595.47	198.99
1	48	113	595.27	199.49
1	48	114	596.03	199.36
1	48	115	596.04	199.01
1	48	116	594.92	200.71
1	48	117	595.62	199.51
1	48	118	596.87	198.99
1	48	119	596.14	200.25
1	48	120	596.33	199.59
1	48	121	595.19	201.14
1	48	122	596.85	199.93
1	48	123	596.79	200.41
1	48	124	595.5	199.97
1	48	125	596.41	200.49
1	48	126	595.91	200.92
1	48	127	595.96	203.03
1	48	128	596.17	201.83
1	48	129	596.84	202.51
1	48	130	596.83	202.22
1	48	131	596.74	202.62
1	48	132	598.1	203.22
1	48	133	597.61	203.65
1	48	134	598.16	203.69
1	48	135	598.46	205.81
1	48	136	598.17	203.91
1	48	137	599.06	205.38
1	48	138	599.56	204.04
1	48	139	599.36	203.13
1	48	140	598.02	203.41
1	48	141	597.89	202.44
1	48	142	599.54	201.44
1	48	143	599.5	200.6
1	48	144	600.05	199.81
1	48	145	600.29	198.48
1	48	146	599.5	196.7
1	48	147	601.37	194.51
1	48	148	603.21	191.68
1	48	149	604.22	190.41
1	48	150	603.16	187.96
1	48	151	605.6	185.57
1	48	152	605.96	183.88
1	48	153	608.12	183
1	48	154	608.52	181.18
1	48	155	608.57	180.33
1	48	156	608.1	180.55
1	48	157	609.44	180
1	48	158	608.98	179.26
1	48	159	609.9	178.5
1	48	160	609.28	177.86
1	48	161	608.41	177.3
1	48	162	608.11	176.84
1	48	163	607.86	176.17
1	48	164	608.81	175.63
1	48	165	607.8	175.19
1	48	166	607.56	174.79
1	48	167	608.37	174.52
1	48	168	607.72	173.5
1	48	169	606.63	172.61
1	48	170	606.92	172.14
1	48	171	606.92	170.9
1	48	172	606.41	169.99
1	48	173	606.34	169.15
1	48	174	606.25	168.51
1	48	175	607.26	167.49
1	48	176	606.72	166.45
1	48	177	605.02	165.65
1	48	178	605.59	164.68
1	48	179	605.59	164.03
1	48	180	604.33	163.27
1	48	181	604.69	162.42
1	48	182	603.67	161.5
1	48	183	604.53	160.77
1	48	184	605.42	159.89
1	48	185	605.14	159.14
1	48	186	606.3	158.3
1	48	187	606.15	157.25
1	48	188	606.54	156.52
1	48	189	605.84	155.66
1	48	190	605.62	154.68
1	48	191	607.17	154
1	48	192	607.48	153.16
1	48	193	606.75	152.01
1	48	194	605.59	150.31
1	48	195	606.76	148.59
1	48	196	607.03	147.07
1	48	197	605.8	145.51
1	48	198	605.36	144.23
1	48	199	606.54	143.13
1	48	200	606.21	141.98
1	49	1	707.21	559.51
1	49	2	708.4	560.03
1	49	3	708.68	560.15
1	49	4	708.73	561.1
1	49	5	709.36	561.9
1	49	6	707.54	562.58
1	49	7	709.09	562.99
1	49	8	708.73	563.04
1	49	9	708.84	562.9
1	49	10	708.52	562.81
1	49	11	708.75	562.81
1	49	12	708.75	562.74
1	49	13	709.22	562.68
1	49	14	707.25	562.68
1	49	15	707.83	562.73
1	49	16	708.27	562.47
1	49	17	707.69	561.92
1	49	18	706.35	561.75
1	49	19	706.97	561.89
1	49	20	705.97	561.55
1	49	21	706.67	560.9
1	49	22	705.44	560.37
1	49	23	705.74	560.03
1	49	24	705.17	559.43
1	49	25	702.74	559.14
1	49	26	704.04	558.95
1	49	27	702.63	558.46
1	49	28	702.92	557.81
1	49	29	703.81	558.02
1	49	30	702.52	557.65
1	49	31	703.19	556.99
1	49	32	701.28	557.29
1	49	33	703.8	556.73
1	49	34	702.62	556.19
1	49	35	702.91	555.99
1	49	36	702.99	555.3
1	49	37	702.61	555.23
1	49	38	701.47	554.62
1	49	39	702.99	554.17
1	49	40	702.23	553.66
1	49	41	701.43	552.71
1	49	42	702.53	552.06
1	49	43	700.57	551.92
1	49	44	702.25	551.31
1	49	45	701.85	551.14
1	49	46	702.18	550.37
1	49	47	701.14	549.68
1	49	48	700.93	549.61
1	49	49	701.42	548.9
1	49	50	701.38	548.79
1	49	51	701.59	548.24
1	49	52	700.18	547.92
1	49	53	701.76	547.28
1	49	54	700.01	547.29
1	49	55	699.7	547.12
1	49	56	701.48	546.35
1	49	57	701.19	545.65
1	49	58	700.14	545.7
1	49	59	700.63	545.7
1	49	60	701.5	545.68
1	49	61	701.3	545.57
1	49	62	701.08	544.86
1	49	63	700.22	544.86
1	49	64	699.98	544.77
1	49	65	700.19	544.28
1	49	66	700.25	544.05
1	49	67	699.03	544.12
1	49	68	698.43	543.85
1	49	69	699.52	543.41
1	49	70	697.54	543.07
1	49	71	698.8	542.41
1	49	72	698.06	542.33
1	49	73	698.2	541.63
1	49	74	698.13	541.62
1	49	75	698.5	541.27
1	49	76	697.03	540.57
1	49	77	698.2	539.85
1	49	78	697.86	539.06
1	49	79	697.22	538.04
1	49	80	697.59	537.54
1	49	81	698.22	537.35
1	49	82	698.09	536.24
1	49	83	697.65	535.8
1	49	84	696.01	534.19
1	49	85	696.08	532.91
1	49	86	697.21	531.53
1	49	87	696.46	529.73
1	49	88	696.57	528.27
1	49	89	696.7	525.88
1	49	90	695.93	523.44
1	49	91	696.12	521.76
1	49	92	695.84	519.5
1	49	93	694.55	516.35
1	49	94	693.91	513.45
1	49	95	694.47	510.84
1	49	96	693.6	508.5
1	49	97	693.96	506.27
1	49	98	692.76	505.62
1	49	99	693.07	501.99
1	49	100	692.35	499
1	49	101	691.53	497.43
1	49	102	690.01	495.21
1	49	103	691.57	493.48
1	49	104	690.69	492.86
1	49	105	690.51	491.67
1	49	106	690.69	491.32
1	49	107	689.19	490.89
1	49	108	689.76	490.71
1	49	109	690.86	489.87
1	49	110	691.2	489.78
1	49	111	691.07	488.62
1	49	112	690.76	488.11
1	49	113	690.87	487.61
1	49	114	692.44	485.82
1	49	115	693.21	483.25
1	49	116	692.86	482.61
1	49	117	693.06	480.67
1	49	118	693.65	479.82
1	49	119	693.34	479.17
1	49	120	693.79	478.35
1	49	121	693.23	478.52
1	49	122	695.35	477.53
1	49	123	695.43	477.05
1	49	124	694.28	476.92
1	49	125	695.95	476.23
1	49	126	696.14	475.27
1	49	127	696.75	475.18
1	49	128	696.82	474.35
1	49	129	698.05	474.02
1	49	130	698.89	473.79
1	49	131	699.54	473.29
1	49	132	700.93	473.29
1	49	133	700.45	473.18
1	49	134	701.41	473.03
1	49	135	702.28	473.35
1	49	136	702.11	472.74
1	49	137	703.54	472.33
1	49	138	703.62	472
1	49	139	703.46	471.06
1	49	140	702.37	470.55
1	49	141	702.91	469.67
1	49	142	705.45	469.15
1	49	143	706.25	469.13
1	49	144	707.44	468.96
1	49	145	707.79	468.11
1	49	146	707.3	467.39
1	49	147	708.88	467.05
1	49	148	709.74	465.99
1	49	149	709.76	465.61
1	49	150	707.86	464.52
1	49	151	709.49	463.69
1	49	152	709.36	462.91
1	49	153	711.31	462.48
1	49	154	711.28	461.53
1	49	155	710.89	460.98
1	49	156	709.97	461.18
1	49	157	711.49	460.93
1	49	158	710.82	461
1	49	159	711.9	460.95
1	49	160	711.87	461.05
1	49	161	712.3	460.97
1	49	162	712.76	461.26
1	49	163	713.6	461.36
1	49	164	716.69	461.48
1	49	165	717.13	461.01
1	49	166	717.82	461.33
1	49	167	720.44	461.7
1	49	168	720.89	461.77
1	49	169	720.55	462.63
1	49	170	721.74	463.96
1	49	171	722.02	464.95
1	49	172	721.34	466.42
1	49	173	721.28	467.69
1	49	174	721.01	469.56
1	49	175	721.82	471.19
1	49	176	721.54	472.69
1	49	177	720.86	474.45
1	49	178	722.15	475.62
1	49	179	722.05	477.1
1	49	180	720.77	478.62
1	49	181	721.91	479.41
1	49	182	720.8	480.1
1	49	183	721.51	480.96
1	49	184	722.34	481.71
1	49	185	722.24	482.55
1	49	186	724.3	483.39
1	49	187	724.2	483.96
1	49	188	724.69	485.14
1	49	189	724.67	486.91
1	49	190	725.29	488.5
1	49	191	726.56	490.37
1	49	192	727.15	492.19
1	49	193	727.04	493.24
1	49	194	725.98	494.66
1	49	195	727.06	495.43
1	49	196	728.23	496.55
1	49	197	726.88	498.04
1	49	198	726.66	499.95
1	49	199	727.56	501.07
1	49	200	727.37	502.29
1	50	1	663.84	377.28
1	50	2	665.39	377.42
1	50	3	666.2	377.2
1	50	4	666.19	377.73
1	50	5	666.92	377.92
1	50	6	665.01	379.71
1	50	7	666.66	381.21
1	50	8	666.62	382.94
1	50	9	666.95	383.53
1	50	10	666.58	384.32
1	50	11	667.45	385.51
1	50	12	668.04	386.19
1	50	13	668.56	387.23
1	50	14	667.15	388.68
1	50	15	667.82	389.99
1	50	16	668.5	390.5
1	50	17	669.11	390.75
1	50	18	669.13	391.24
1	50	19	671.1	390.99
1	50	20	670.55	390.89
1	50	21	672.09	390.9
1	50	22	671.75	391.28
1	50	23	672.36	391.05
1	50	24	673.8	392.12
1	50	25	671.47	391.69
1	50	26	674.59	392.91
1	50	27	672.82	393.27
1	50	28	673.28	393.88
1	50	29	674.72	394.11
1	50	30	674.1	394.46
1	50	31	676.06	394.22
1	50	32	675.03	394.77
1	50	33	677.53	393.55
1	50	34	676.79	394.31
1	50	35	677.48	393.88
1	50	36	677.72	394.51
1	50	37	677.49	395.51
1	50	38	676.78	397.07
1	50	39	677.22	396.29
1	50	40	675.73	398.39
1	50	41	672.75	401.01
1	50	42	672.34	403.82
1	50	43	669.76	405.85
1	50	44	670.64	407.69
1	50	45	670.16	409.03
1	50	46	671.11	408.91
1	50	47	670.42	408.47
1	50	48	671.13	407.84
1	50	49	672.26	407.88
1	50	50	672.88	407.74
1	50	51	673.59	409.12
1	50	52	672.1	408.84
1	50	53	674.13	409.23
1	50	54	673.53	409.39
1	50	55	674.1	409.39
1	50	56	676.81	408.4
1	50	57	677.74	407.74
1	50	58	678.39	409.1
1	50	59	680.55	409.33
1	50	60	683.1	409.82
1	50	61	684.32	409.04
1	50	62	685.72	409
1	50	63	686.92	409.48
1	50	64	688.18	409.51
1	50	65	689.17	410.76
1	50	66	690.61	410.21
1	50	67	690.17	412.83
1	50	68	689.5	412.76
1	50	69	691.02	415.51
1	50	70	689.77	415.3
1	50	71	690.88	416.2
1	50	72	690.95	417.3
1	50	73	691.19	417.99
1	50	74	690.49	419.94
1	50	75	688.93	420.44
1	50	76	684.91	422.52
1	50	77	685.08	424.57
1	50	78	683.94	425.88
1	50	79	683.45	424.66
1	50	80	683.55	425.84
1	50	81	684.26	426.98
1	50	82	683.48	426.67
1	50	83	682.21	428.85
1	50	84	680.83	428.63
1	50	85	681.19	428.47
1	50	86	683.76	427.93
1	50	87	685.15	428
1	50	88	686.63	428.33
1	50	89	687.11	427.89
1	50	90	687.62	427.47
1	50	91	688.71	427.8
1	50	92	689.18	427.28
1	50	93	689.03	426.01
1	50	94	688.58	425.56
1	50	95	689.35	425.91
1	50	96	689.31	426.52
1	50	97	690.42	426.79
1	50	98	690.78	427.81
1	50	99	692.19	425.52
1	50	100	692.34	424.81
1	50	101	692.36	424.9
1	50	102	692.06	423.79
1	50	103	693.15	422.68
1	50	104	692.83	422.02
1	50	105	692.91	420.72
1	50	106	693.71	420.29
1	50	107	692.75	419.69
1	50	108	693.03	419.36
1	50	109	694.45	419.14
1	50	110	694.33	420.06
1	50	111	694.66	419.42
1	50	112	694.44	418.85
1	50	113	695.85	418.15
1	50	114	697.68	417.27
1	50	115	698.74	415.95
1	50	116	698.57	416.83
1	50	117	696.01	398.41
1	50	118	698.28	397.66
1	50	119	699.17	398.23
1	50	120	700.7	397.39
1	50	121	700.61	399.27
1	50	122	703.18	398.11
1	50	123	703.55	398.16
1	50	124	702.37	397.75
1	50	125	704.21	397.52
1	50	126	704.49	397.05
1	50	127	705.31	398.69
1	50	128	706.34	396.73
1	50	129	707.54	397.19
1	50	130	707.66	395.92
1	50	131	707.46	395.79
1	50	132	708.99	396.16
1	50	133	708.3	396
1	50	134	709.25	395.19
1	50	135	709.48	396.77
1	50	136	709.59	395.13
1	50	137	710.58	396.19
1	50	138	711.07	394.5
1	50	139	711.79	393.59
1	50	140	711.01	394
1	50	141	711.7	393.71
1	50	142	712.96	393.19
1	50	143	712.91	393.5
1	50	144	713.54	393.6
1	50	145	713.67	393.49
1	50	146	712.57	393.43
1	50	147	714.28	393.17
1	50	148	715.53	392.59
1	50	149	715.37	393.52
1	50	150	713.42	393.56
1	50	151	715.18	393.29
1	50	152	714.97	393.86
1	50	153	716.83	394.8
1	50	154	717.18	394.11
1	50	155	717.02	393.95
1	50	156	716.52	394.53
1	50	157	718.12	393.89
1	50	158	717.15	393.58
1	50	159	718	393.44
1	50	160	717.38	393.94
1	50	161	716.82	392.89
1	50	162	716.03	393.58
1	50	163	715.04	394.17
1	50	164	715.01	395.37
1	50	165	713.71	395.28
1	50	166	712.01	396.46
1	50	167	712.94	397.26
1	50	168	712.03	397.44
1	50	169	710.87	397.44
1	50	170	711.07	398.62
1	50	171	710.94	398.5
1	50	172	710.25	398.42
1	50	173	710.44	398.63
1	50	174	710.37	398.79
1	50	175	711.13	398.47
1	50	176	710.39	398.51
1	50	177	708.16	399.62
1	50	178	707.5	400.38
1	50	179	705.87	401.17
1	50	180	702.64	402.36
1	50	181	701.42	403.74
1	50	182	698.74	405.29
1	50	183	696.93	407.59
1	50	184	695.73	408.85
1	50	185	693.98	410.84
1	50	186	693.5	412.59
1	50	187	691.76	414.25
1	50	188	690.48	416.33
1	50	189	688.4	417.61
1	50	190	687.75	418.44
1	50	191	689.97	418.3
1	50	192	691.41	418.69
1	50	193	690.39	418.43
1	50	194	690.27	417.57
1	50	195	692.16	416.64
1	50	196	693.34	417.04
1	50	197	694.07	414.88
1	50	198	695.05	414.73
1	50	199	696.1	413.84
1	50	200	696.49	413.87
1	51	1	367.62	213.33
1	51	2	367.68	214.4
1	51	3	367.73	213.82
1	51	4	367.63	213.3
1	51	5	367.59	213.5
1	51	6	365.13	213.44
1	51	7	366.99	213.39
1	51	8	365.47	214.23
1	51	9	364.64	213.1
1	51	10	364.58	212.08
1	51	11	363.84	211.97
1	51	12	362.81	210.88
1	51	13	361.51	208.87
1	51	14	359.1	209.41
1	51	15	357.56	207.13
1	51	16	356.71	206.79
1	51	17	354.09	206.12
1	51	18	353.55	205.98
1	51	19	351.1	204.19
1	51	20	350.63	203.82
1	51	21	348.89	203.76
1	51	22	347.12	202.52
1	51	23	346.89	202.37
1	51	24	346.38	201.65
1	51	25	343.78	201.64
1	51	26	345.64	200.8
1	51	27	344.42	200.66
1	51	28	343.71	200.85
1	51	29	344.34	200.03
1	51	30	345.05	201.04
1	51	31	344.37	199.24
1	51	32	345.06	198.84
1	51	33	346.39	200.17
1	51	34	346.16	198.94
1	51	35	346.59	198.55
1	51	36	347.37	198.64
1	51	37	348.03	197.59
1	51	38	348.64	198.1
1	51	39	348.95	198.02
1	51	40	348.74	197.7
1	51	41	346.53	196.52
1	51	42	346.47	197.5
1	51	43	346.08	197.78
1	51	44	346.98	197.74
1	51	45	346.9	197.43
1	51	46	345.72	197.14
1	51	47	345.34	197.03
1	51	48	347.16	197.4
1	51	49	346.67	197.21
1	51	50	348.35	197.6
1	51	51	349.01	197.82
1	51	52	349.38	197.59
1	51	53	350.38	197.94
1	51	54	349.38	198.05
1	51	55	349.48	197.99
1	51	56	350.03	198.01
1	51	57	350.9	196.98
1	51	58	351.77	196.92
1	51	59	351.76	196.61
1	51	60	351.86	196.72
1	51	61	351.34	196.19
1	51	62	351.18	195.39
1	51	63	350.77	195.27
1	51	64	349.5	195.3
1	51	65	349.24	195.21
1	51	66	349.81	195.26
1	51	67	349.54	194.47
1	51	68	349.55	193.97
1	51	69	349.12	195.21
1	51	70	348.36	195.31
1	51	71	348.51	195.03
1	51	72	347.96	195.24
1	51	73	346.51	194.05
1	51	74	346.66	194.41
1	51	75	343.86	193.89
1	51	76	341.21	193.73
1	51	77	339.34	192.65
1	51	78	338.14	192.54
1	51	79	336.67	193.36
1	51	80	334.96	192.64
1	51	81	334.03	192.78
1	51	82	332.27	192.4
1	51	83	331.46	192.64
1	51	84	329.73	193.17
1	51	85	329	192.82
1	51	86	329.11	192.51
1	51	87	327.37	192.79
1	51	88	328.51	193.34
1	51	89	328.05	194.48
1	51	90	327.98	194.58
1	51	91	328.84	195.82
1	51	92	329.4	197.29
1	51	93	328.87	197.45
1	51	94	328.88	199.56
1	51	95	329.31	200.42
1	51	96	330.68	203.51
1	51	97	330.19	205.58
1	51	98	331.48	207.87
1	51	99	332.33	209.65
1	51	100	331.3	211.65
1	51	101	333.06	211.3
1	51	102	333.62	211.72
1	51	103	333.18	212.38
1	51	104	333.51	212.32
1	51	105	334.05	211.59
1	51	106	334	211.73
1	51	107	333.22	212.2
1	51	108	332.67	212.78
1	51	109	332.3	212.98
1	51	110	333.82	213.29
1	51	111	333.61	212.57
1	51	112	333.76	213.32
1	51	113	333.47	213.12
1	51	114	334.09	213.98
1	51	115	333.81	213.67
1	51	116	332.72	214.57
1	51	117	332.98	214.55
1	51	118	334.58	214.97
1	51	119	334.7	214.28
1	51	120	334.06	214.7
1	51	121	334.32	215.95
1	51	122	335.21	215.18
1	51	123	334.99	215.81
1	51	124	333.24	215.88
1	51	125	333.12	216.07
1	51	126	333.65	216.71
1	51	127	332.79	216.24
1	51	128	332.77	215.59
1	51	129	334.64	215.24
1	51	130	334.62	214.79
1	51	131	333.98	214.11
1	51	132	335.18	214.2
1	51	133	334.12	214.32
1	51	134	332.74	212.96
1	51	135	332.61	213.79
1	51	136	332.53	213.69
1	51	137	331.39	212.69
1	51	138	332.95	212.9
1	51	139	332.26	213.11
1	51	140	331.55	211.44
1	51	141	333.36	211.72
1	51	142	333.65	211.33
1	51	143	334.99	211.05
1	51	144	335.35	211.57
1	51	145	335.56	210.95
1	51	146	334.78	210.98
1	51	147	334.15	211.4
1	51	148	335.46	210.58
1	51	149	345.18	190.33
1	51	150	343.25	189.96
1	51	151	345.12	190.2
1	51	152	344.48	189.5
1	51	153	345.55	189.14
1	51	154	344.5	188.63
1	51	155	345.46	188.12
1	51	156	346.97	189.09
1	51	157	347.75	188.78
1	51	158	348.31	189.22
1	51	159	351	189.77
1	51	160	351.14	191.11
1	51	161	352.63	191.91
1	51	162	353.75	192.14
1	51	163	354.61	193
1	51	164	355.53	193.49
1	51	165	354.75	193.37
1	51	166	354.29	193.05
1	51	167	354.73	193.61
1	51	168	354.53	192.83
1	51	169	354.57	193.02
1	51	170	354.33	192.05
1	51	171	355.07	192.59
1	51	172	353	192.36
1	51	173	353.31	193.13
1	51	174	353.15	192.56
1	51	175	352.21	193
1	51	176	352.55	192.32
1	51	177	351.33	192.89
1	51	178	351.86	193.5
1	51	179	351.06	192.93
1	51	180	349.73	193.33
1	51	181	350.03	194.19
1	51	182	347.67	194.09
1	51	183	347.47	194.29
1	51	184	349.59	194.52
1	51	185	347.67	194.03
1	51	186	348.59	194.43
1	51	187	347.62	194.64
1	51	188	348.73	192.97
1	51	189	348.28	193.25
1	51	190	348.67	193.4
1	51	191	350.04	192.95
1	51	192	349.61	193.12
1	51	193	349.76	192.49
1	51	194	350.59	192.34
1	51	195	351.61	192.04
1	51	196	351.7	193.37
1	51	197	351.56	192.23
1	51	198	351.27	192.73
1	51	199	353.5	192.6
1	51	200	352.98	193.11
1	52	1	317.59	284.26
1	52	2	316.15	284.15
1	52	3	314.48	282.78
1	52	4	314.18	282.52
1	52	5	314.37	282.66
1	52	6	313.54	281.97
1	52	7	313.97	281.58
1	52	8	313.46	282.12
1	52	9	313.35	281.05
1	52	10	313.76	280.03
1	52	11	313.79	280.25
1	52	12	313.63	279.06
1	52	13	313.65	278.07
1	52	14	313.34	279.28
1	52	15	313.68	277.42
1	52	16	313.91	277.89
1	52	17	313.31	278.42
1	52	18	312.95	278.14
1	52	19	312.52	277.17
1	52	20	312.17	277.34
1	52	21	312.23	277.63
1	52	22	312.05	276.51
1	52	23	312.32	276.68
1	52	24	312.36	275.98
1	52	25	311.99	275.91
1	52	26	312.71	274.89
1	52	27	312.98	274.97
1	52	28	312.73	275.02
1	52	29	312.95	274.55
1	52	30	313.08	275.68
1	52	31	312.93	274.61
1	52	32	313.11	273.98
1	52	33	313.32	275.18
1	52	34	313.21	274.16
1	52	35	313.32	273.68
1	52	36	313.46	274.09
1	52	37	313.84	274.25
1	52	38	313.81	274.74
1	52	39	314.63	274.62
1	52	40	316.2	274.09
1	52	41	315.86	272.94
1	52	42	316.61	273.04
1	52	43	316.17	273.19
1	52	44	316.47	273.28
1	52	45	316.32	273.07
1	52	46	315.37	272.82
1	52	47	314.67	272.59
1	52	48	315.14	272.94
1	52	49	313.53	272.19
1	52	50	315.26	271.68
1	52	51	315.98	271.86
1	52	52	316.3	271.52
1	52	53	318.18	271.7
1	52	54	317.14	271.75
1	52	55	317.39	271.09
1	52	56	317.21	271.54
1	52	57	316.25	270.29
1	52	58	316.22	270.19
1	52	59	315.78	270.12
1	52	60	316.59	270.15
1	52	61	316.64	269.71
1	52	62	316.67	269.03
1	52	63	317.12	269.68
1	52	64	315.1	269.25
1	52	65	314.98	269.13
1	52	66	315.84	269.22
1	52	67	315.4	268.51
1	52	68	315.89	267.91
1	52	69	315.66	268.3
1	52	70	313.91	268.25
1	52	71	314.56	268.26
1	52	72	314.59	268.73
1	52	73	313.79	267.31
1	52	74	315.15	267.21
1	52	75	315.06	266.95
1	52	76	314.97	267.53
1	52	77	315.08	266.94
1	52	78	315.18	266.92
1	52	79	315.02	267.29
1	52	80	314.57	265.92
1	52	81	315.09	266.01
1	52	82	314.69	265.85
1	52	83	314.58	266.08
1	52	84	314.12	266.82
1	52	85	313.58	266.46
1	52	86	313.94	265.95
1	52	87	312.29	266.03
1	52	88	313.38	266.19
1	52	89	313.64	266.28
1	52	90	313.33	265.4
1	52	91	314.26	265.89
1	52	92	314.46	266.26
1	52	93	313.96	264.74
1	52	94	313.19	265.34
1	52	95	312.72	265.09
1	52	96	314.02	265.55
1	52	97	312.67	265.24
1	52	98	313.88	265.27
1	52	99	314.29	265.29
1	52	100	313.27	266.07
1	52	101	314.37	265.36
1	52	102	314.87	265.26
1	52	103	313.79	265.39
1	52	104	314.26	265.52
1	52	105	314.77	264.79
1	52	106	314.73	265.07
1	52	107	314.06	265.22
1	52	108	313.31	266.09
1	52	109	313.24	266.02
1	52	110	314.76	267.04
1	52	111	314.43	266.14
1	52	112	314.56	266.13
1	52	113	314.6	265.47
1	52	114	315.86	266.37
1	52	115	316.03	265.49
1	52	116	315.06	266.17
1	52	117	314.98	265.9
1	52	118	316.76	266.39
1	52	119	316.78	265.27
1	52	120	316	265.76
1	52	121	316.06	266.9
1	52	122	316.53	265.84
1	52	123	315.64	266.5
1	52	124	313.91	265.9
1	52	125	313.66	265.77
1	52	126	314.58	267.04
1	52	127	313.62	266.71
1	52	128	313.47	266.85
1	52	129	315.12	267.17
1	52	130	314.82	266.56
1	52	131	313.44	266.56
1	52	132	314.78	267.79
1	52	133	312.86	267.4
1	52	134	311.59	266.35
1	52	135	310.66	267.22
1	52	136	311.06	267.21
1	52	137	310.25	266.05
1	52	138	311.82	266.55
1	52	139	310.72	267.48
1	52	140	309.37	266.61
1	52	141	309.43	267.32
1	52	142	309.99	266.58
1	52	143	310.76	266.75
1	52	144	310.9	267.24
1	52	145	310.51	266.84
1	52	146	309.9	267.2
1	52	147	309.14	267.55
1	52	148	310.62	267.65
1	52	149	310.42	266.61
1	52	150	308.64	267.2
1	52	151	310.55	267.45
1	52	152	309.93	267.52
1	52	153	310.79	268.06
1	52	154	309.5	267.27
1	52	155	310.08	266.6
1	52	156	310.33	268.08
1	52	157	309.93	267.6
1	52	158	308.71	267.77
1	52	159	309.53	267.26
1	52	160	308.08	267.36
1	52	161	308.05	267.22
1	52	162	308.02	266.24
1	52	163	307.42	266.55
1	52	164	306.8	267.15
1	52	165	304.72	266.46
1	52	166	303.97	265.86
1	52	167	304.2	266.84
1	52	168	303.25	266.18
1	52	169	302.44	266.27
1	52	170	301.54	265.53
1	52	171	302.74	265.89
1	52	172	300.42	265.73
1	52	173	301.23	265.88
1	52	174	301.24	265.8
1	52	175	300.48	266.27
1	52	176	301.22	265.77
1	52	177	298.82	266.81
1	52	178	299.65	267.63
1	52	179	299.25	266.75
1	52	180	298.04	267.4
1	52	181	299.2	268.55
1	52	182	297.13	268.38
1	52	183	297.36	268.62
1	52	184	299.27	268.91
1	52	185	297.68	268.68
1	52	186	298.03	268.95
1	52	187	297.15	269.41
1	52	188	297.08	268.51
1	52	189	296.36	269.37
1	52	190	295.77	269.37
1	52	191	296.92	268.75
1	52	192	295.48	269.22
1	52	193	295.04	269.37
1	52	194	295.16	268.95
1	52	195	295.13	268.54
1	52	196	294.25	269.86
1	52	197	293.85	268.98
1	52	198	293.43	270.1
1	52	199	296.31	269.77
1	52	200	298.03	269.86
1	53	1	246.99	355.15
1	53	2	249.19	355.87
1	53	3	251.24	355.43
1	53	4	252.95	355.74
1	53	5	254.13	356.46
1	53	6	254.32	356.81
1	53	7	255.63	356.47
1	53	8	256.06	357.57
1	53	9	256.33	356.64
1	53	10	257.25	356.15
1	53	11	257.72	356.93
1	53	12	258.39	356.66
1	53	13	258.03	355.51
1	53	14	257.95	356.8
1	53	15	258.36	354.86
1	53	16	258.74	355.28
1	53	17	258.81	356
1	53	18	259.08	355.64
1	53	19	258.69	354.65
1	53	20	259.12	354.91
1	53	21	259.03	355.22
1	53	22	258.93	354.08
1	53	23	259.15	354.23
1	53	24	259.23	353.33
1	53	25	258.61	353.31
1	53	26	259.52	352.13
1	53	27	259.45	352.3
1	53	28	259.47	352.34
1	53	29	259.8	351.78
1	53	30	259.84	352.81
1	53	31	259.68	351.11
1	53	32	259.94	350.91
1	53	33	259.97	351.83
1	53	34	259.93	350.92
1	53	35	259.91	350.32
1	53	36	259.87	350.27
1	53	37	259.89	349.34
1	53	38	259.76	349.78
1	53	39	260	350.03
1	53	40	259.79	349.4
1	53	41	259.57	348.39
1	53	42	259.7	349.11
1	53	43	259.66	349.27
1	53	44	259.94	349.12
1	53	45	259.76	348.88
1	53	46	259.5	348.64
1	53	47	259.33	348.35
1	53	48	260.03	348.6
1	53	49	259.61	347.68
1	53	50	259.98	347.29
1	53	51	259.89	347.68
1	53	52	259.6	347.48
1	53	53	259.76	347.95
1	53	54	259.19	347.94
1	53	55	258.69	347.1
1	53	56	258.88	347.13
1	53	57	258.82	345.35
1	53	58	258.9	345.28
1	53	59	258.72	345.1
1	53	60	258.9	345.34
1	53	61	258.63	344.77
1	53	62	258.44	344.04
1	53	63	257.92	344.65
1	53	64	257.58	344.44
1	53	65	257.15	344.35
1	53	66	257.32	344.58
1	53	67	257.14	343.91
1	53	68	257.42	343.22
1	53	69	257.39	344.46
1	53	70	257.21	344.5
1	53	71	257.58	344.22
1	53	72	257.44	344.6
1	53	73	257.57	343.39
1	53	74	257.8	343.7
1	53	75	258.44	343.74
1	53	76	258.44	344.49
1	53	77	258.32	343.89
1	53	78	258.22	343.82
1	53	79	258.23	344.39
1	53	80	258.07	343.97
1	53	81	258.37	344.04
1	53	82	258.11	344.55
1	53	83	258.16	344.77
1	53	84	258.02	345.45
1	53	85	257.95	345.2
1	53	86	258.07	345.23
1	53	87	257.59	345.44
1	53	88	257.07	345.43
1	53	89	257.01	345.81
1	53	90	257.08	345.77
1	53	91	256.93	346.82
1	53	92	256.83	347.12
1	53	93	256.07	345.86
1	53	94	255.82	347
1	53	95	262.11	363.73
1	53	96	260.45	363
1	53	97	257.36	361.95
1	53	98	255.95	361.2
1	53	99	254.97	360.71
1	53	100	253.62	360.99
1	53	101	253.49	360.16
1	53	102	253.38	360.27
1	53	103	252.96	360.48
1	53	104	253.46	360.41
1	53	105	253.44	359.81
1	53	106	253.58	359.86
1	53	107	253.13	359.55
1	53	108	253.17	360.38
1	53	109	253.34	360.17
1	53	110	254.15	360.68
1	53	111	254.07	359.56
1	53	112	253.95	359.56
1	53	113	253.9	358.89
1	53	114	254.54	359.62
1	53	115	254.81	358.93
1	53	116	254.34	359.72
1	53	117	254.02	359.62
1	53	118	254.82	359.93
1	53	119	255	358.98
1	53	120	254.81	359.47
1	53	121	254.9	360.62
1	53	122	255	359.37
1	53	123	254.87	360.08
1	53	124	254.5	359.66
1	53	125	254.98	359.41
1	53	126	255.29	360.51
1	53	127	255.38	360.29
1	53	128	255.57	360.5
1	53	129	256.02	360.55
1	53	130	255.54	360.16
1	53	131	255.28	360.22
1	53	132	256.36	361.22
1	53	133	255.99	361.06
1	53	134	255.26	359.99
1	53	135	254.57	360.66
1	53	136	255.28	360.57
1	53	137	255.05	359.55
1	53	138	255.95	359.95
1	53	139	255.13	360.3
1	53	140	254.37	359.44
1	53	141	254.26	360.13
1	53	142	254.71	360.13
1	53	143	255.93	360.25
1	53	144	256.47	360.95
1	53	145	256.16	361.25
1	53	146	256.05	361.59
1	53	147	254.75	361.85
1	53	148	249.21	379.86
1	53	149	251.19	380.01
1	53	150	250.99	380.87
1	53	151	252.74	381.1
1	53	152	252.55	381.6
1	53	153	253.64	381.6
1	53	154	253.38	381.27
1	53	155	254.2	381.27
1	53	156	255.26	382.81
1	53	157	255.68	383.29
1	53	158	254.87	383.52
1	53	159	255.38	383.14
1	53	160	255.31	383.9
1	53	161	256.55	383.47
1	53	162	257.5	382.63
1	53	163	257.85	383.29
1	53	164	259.05	383.81
1	53	165	259.38	384.16
1	53	166	260.47	384.27
1	53	167	262.03	385.22
1	53	168	262.99	385.57
1	53	169	263.58	386.54
1	53	170	264.25	386.22
1	53	171	265.51	386.99
1	53	172	265.02	387.59
1	53	173	265.8	388.35
1	53	174	266.18	388.49
1	53	175	265.5	388.73
1	53	176	265.86	388.24
1	53	177	264.92	388.48
1	53	178	266.33	389.93
1	53	179	265.82	388.84
1	53	180	265.3	389.08
1	53	181	266.4	389.42
1	53	182	264.19	389.4
1	53	183	265.38	389.7
1	53	184	267.09	390.09
1	53	185	265.24	390.3
1	53	186	266.06	390.78
1	53	187	265.19	391.83
1	53	188	266.23	390.81
1	53	189	265.93	391.49
1	53	190	265.92	391.17
1	53	191	267.62	390.91
1	53	192	267.46	391.82
1	53	193	268.06	391.83
1	53	194	268.19	391.69
1	53	195	269	391.99
1	53	196	269.01	393.47
1	53	197	269.1	392.41
1	53	198	268.8	393.46
1	53	199	270.29	393.49
1	53	200	269.62	393.84
1	54	1	445.21	299.68
1	54	2	447.45	301.76
1	54	3	449.72	301.81
1	54	4	451.64	302.04
1	54	5	453.27	303.76
1	54	6	452.52	304.43
1	54	7	455.24	304.08
1	54	8	454.04	304.59
1	54	9	454.03	303.65
1	54	10	455.24	302.76
1	54	11	455.22	302.91
1	54	12	454.63	302.55
1	54	13	455.34	301.7
1	54	14	454.63	302.91
1	54	15	455.59	302.38
1	54	16	457.06	303.54
1	54	17	456.33	303.93
1	54	18	457.25	304.44
1	54	19	456.33	303.1
1	54	20	457.54	303.58
1	54	21	458.29	304.15
1	54	22	458.2	303.57
1	54	23	459.31	303.75
1	54	24	460.16	303.87
1	54	25	458.9	304.47
1	54	26	460.94	304.1
1	54	27	459.68	303.69
1	54	28	459.32	304.17
1	54	29	461.25	303.96
1	54	30	462.24	305.6
1	54	31	461.3	304.3
1	54	32	461.98	304.2
1	54	33	463	305.39
1	54	34	462.65	304.92
1	54	35	463.7	304.56
1	54	36	463.74	305.34
1	54	37	464.47	305.56
1	54	38	464.84	306.67
1	54	39	465.7	306.69
1	54	40	466.19	306.27
1	54	41	465.2	305.71
1	54	42	465.65	306.63
1	54	43	465.51	306.73
1	54	44	467.1	306.67
1	54	45	467.72	306.38
1	54	46	467.26	306.26
1	54	47	466.26	306.78
1	54	48	468.28	307.17
1	54	49	468.09	306.66
1	54	50	469.16	306.37
1	54	51	469.7	306.52
1	54	52	469.38	306.45
1	54	53	470.83	306.87
1	54	54	469.78	306.8
1	54	55	470.11	306.25
1	54	56	472.75	307.36
1	54	57	473.44	306.29
1	54	58	474.01	306.57
1	54	59	474.15	306.46
1	54	60	475.37	307.06
1	54	61	475.07	307.23
1	54	62	475.16	307.33
1	54	63	475.69	307.8
1	54	64	474.24	308.05
1	54	65	474.28	308.13
1	54	66	475.32	308.57
1	54	67	474.71	308.58
1	54	68	475.68	308.94
1	54	69	475.83	310
1	54	70	475.18	309.8
1	54	71	476.68	309.83
1	54	72	477.04	310.06
1	54	73	476.5	308.96
1	54	74	478.62	309.58
1	54	75	478.29	310.31
1	54	76	478.42	311.48
1	54	77	478.88	311.09
1	54	78	479.73	311.61
1	54	79	480.18	312.12
1	54	80	479.91	311.83
1	54	81	481.33	312.67
1	54	82	482.23	313.23
1	54	83	483.91	313.42
1	54	84	484.89	314.76
1	54	85	485.76	314.3
1	54	86	487.35	314.48
1	54	87	486.67	314.51
1	54	88	488.89	314.54
1	54	89	489.8	314.87
1	54	90	490.65	314.86
1	54	91	492.52	315.4
1	54	92	493.85	315.93
1	54	93	494.16	315.34
1	54	94	494.81	316.78
1	54	95	496.36	323.24
1	54	96	498.11	325.2
1	54	97	498.17	327.45
1	54	98	500.48	330.43
1	54	99	501.91	332.15
1	54	100	500.79	333.77
1	54	101	502.48	334.01
1	54	102	502.86	334.04
1	54	103	502.62	334.51
1	54	104	503.02	335.06
1	54	105	503.45	334.88
1	54	106	503.7	334.91
1	54	107	503.73	335.28
1	54	108	503.83	336.21
1	54	109	504.33	336.68
1	54	110	505.93	337.07
1	54	111	505.25	337.44
1	54	112	504.66	337.65
1	54	113	504.49	337.91
1	54	114	506.2	338.36
1	54	115	506.26	338.57
1	54	116	505.63	338.93
1	54	117	505.47	338.76
1	54	118	507.29	338.63
1	54	119	507.39	338.38
1	54	120	506.83	338.48
1	54	121	507.08	338.76
1	54	122	507.7	338.31
1	54	123	507.87	337.93
1	54	124	507.01	337.84
1	54	125	507.46	337.89
1	54	126	508.6	338.1
1	54	127	508.01	338.16
1	54	128	508.04	338.14
1	54	129	509.73	338.13
1	54	130	509.62	338.12
1	54	131	509.05	337.92
1	54	132	510.45	338.23
1	54	133	509.17	338.11
1	54	134	507.84	337.59
1	54	135	508.17	338.13
1	54	136	508.73	338.41
1	54	137	508.1	338.92
1	54	138	509.58	339.19
1	54	139	508.9	339.93
1	54	140	507.89	339.55
1	54	141	508.26	339.82
1	54	142	508.52	339.42
1	54	143	510.1	339.42
1	54	144	510.44	339.59
1	54	145	510.72	339.5
1	54	146	509.93	339.96
1	54	147	509.21	340.91
1	54	148	509.14	355.93
1	54	149	509.18	355.3
1	54	150	507.72	355.45
1	54	151	509.86	355.76
1	54	152	509.45	355.68
1	54	153	511.11	355.77
1	54	154	510.77	355.55
1	54	155	510.91	355.44
1	54	156	511.07	355.95
1	54	157	510.87	355.84
1	54	158	509.43	356.04
1	54	159	510.3	355.96
1	54	160	508.88	356.28
1	54	161	509	356.81
1	54	162	509.16	356.74
1	54	163	508.91	357.07
1	54	164	509.12	357.86
1	54	165	507.64	358.57
1	54	166	506.86	359.45
1	54	167	507.4	360.23
1	54	168	506.96	361.04
1	54	169	507.15	362.14
1	54	170	506.9	362.86
1	54	171	508.98	363.83
1	54	172	507.4	364.58
1	54	173	508.34	365.6
1	54	174	508.22	366.21
1	54	175	507.53	367.17
1	54	176	508.17	367.72
1	54	177	506.73	368.64
1	54	178	507.77	369.87
1	54	179	507.59	371.13
1	54	180	506.78	372.24
1	54	181	507.89	373.75
1	54	182	506.17	374.59
1	54	183	507.11	375.64
1	54	184	508.87	377.45
1	54	185	507.02	379.09
1	54	186	507.47	381.32
1	54	187	505.95	383.73
1	54	188	506.2	385.27
1	54	189	506.06	387.65
1	54	190	505.4	389.88
1	54	191	506.75	391.16
1	54	192	505.87	393.65
1	54	193	505.7	395.6
1	54	194	505.83	397.64
1	54	195	506.01	399.15
1	54	196	505.28	401
1	54	197	505.01	401.88
1	54	198	504.08	403.11
1	54	199	505.48	404.23
1	54	200	504.99	405.43
1	55	1	665.71	688.91
1	55	2	665.29	690.46
1	55	3	665.72	690.2
1	55	4	665.82	690.57
1	55	5	666.48	691.59
1	55	6	664.93	691.67
1	55	7	666.86	691.83
1	55	8	666.32	692.45
1	55	9	666.43	691.65
1	55	10	667.43	691.57
1	55	11	668.15	692.07
1	55	12	667.87	691.48
1	55	13	667.9	690.37
1	55	14	666.62	691.64
1	55	15	667.83	690.58
1	55	16	669.21	690.79
1	55	17	668.65	690.9
1	55	18	669.79	690.31
1	55	19	668.93	688.6
1	55	20	669.82	688.14
1	55	21	671.17	687.86
1	55	22	670.42	686.98
1	55	23	671.32	687.3
1	55	24	671.36	686.68
1	55	25	669.12	686.52
1	55	26	671.18	685.88
1	55	27	669.17	685.8
1	55	28	668.69	685.9
1	55	29	669.67	684.92
1	55	30	670.61	686.03
1	55	31	670.51	685.01
1	55	32	671.3	684.59
1	55	33	672.05	685.57
1	55	34	671.36	684.82
1	55	35	671.83	684.14
1	55	36	672.01	684.04
1	55	37	671.7	683.53
1	55	38	671.9	684.37
1	55	39	672.59	684.29
1	55	40	672.84	683.37
1	55	41	671.66	682.36
1	55	42	672.53	682.75
1	55	43	672.37	683.42
1	55	44	673.95	683.46
1	55	45	674.99	683.06
1	55	46	674.61	682.63
1	55	47	673.81	682.41
1	55	48	675.4	682.98
1	55	49	675.15	682.23
1	55	50	676.46	682.11
1	55	51	677.35	682.31
1	55	52	677.36	682.34
1	55	53	678.67	682.86
1	55	54	678.15	683.24
1	55	55	678.43	683.19
1	55	56	682.22	682.14
1	55	57	684.29	679.77
1	55	58	685.12	679.29
1	55	59	684.89	679.21
1	55	60	685.95	679.54
1	55	61	686.55	679.63
1	55	62	687.2	679.3
1	55	63	688.11	679.48
1	55	64	686.98	679.7
1	55	65	687.41	680.11
1	55	66	688.68	680.25
1	55	67	688.46	679.54
1	55	68	689.66	679.35
1	55	69	690.35	679.17
1	55	70	689.66	678.77
1	55	71	692.02	677.72
1	55	72	692.43	677.64
1	55	73	692.04	676.46
1	55	74	693.99	676.68
1	55	75	693.91	676.48
1	55	76	694.52	676.5
1	55	77	695.23	675.51
1	55	78	696.08	675.28
1	55	79	696.48	674.93
1	55	80	697.15	673.86
1	55	81	698.41	673.44
1	55	82	698.66	672.58
1	55	83	698.97	672.25
1	55	84	699.29	672.85
1	55	85	699.18	672.09
1	55	86	699.74	671.58
1	55	87	698.9	671.46
1	55	88	700.8	671.67
1	55	89	700.92	671.83
1	55	90	700.69	671.08
1	55	91	701.49	671.52
1	55	92	701.79	671.8
1	55	93	701.1	670.35
1	55	94	700.01	670.94
1	55	95	693.86	674.08
1	55	96	694.77	673.99
1	55	97	693.38	673.53
1	55	98	694.42	673.06
1	55	99	695.04	673.14
1	55	100	693.79	673.75
1	55	101	694.77	672.41
1	55	102	694.51	672.05
1	55	103	693.42	671.8
1	55	104	693.71	671.91
1	55	105	693.71	671.05
1	55	106	693.92	670.95
1	55	107	693.44	670.47
1	55	108	693.16	670.82
1	55	109	692.78	670.73
1	55	110	694.37	671.36
1	55	111	693.78	670.03
1	55	112	693.4	669.88
1	55	113	693.46	669.08
1	55	114	694.79	669.96
1	55	115	694.49	669.09
1	55	116	693.76	669.52
1	55	117	693.59	668.62
1	55	118	695.08	668.32
1	55	119	695.26	667.19
1	55	120	694.81	666.88
1	55	121	695.84	667.53
1	55	122	696.29	666.5
1	55	123	695.04	666.64
1	55	124	693.88	666.64
1	55	125	694.1	666.27
1	55	126	695.63	666.77
1	55	127	695.58	666.48
1	55	128	695.88	665.82
1	55	129	697.92	666.12
1	55	130	698.43	665.33
1	55	131	698.28	664.71
1	55	132	699.74	665.45
1	55	133	699.14	665
1	55	134	698.59	663.99
1	55	135	698.65	664.66
1	55	136	699.32	664.79
1	55	137	699.42	663.12
1	55	138	702.47	662.5
1	55	139	703	662
1	55	140	703.33	660.74
1	55	141	704.02	660.5
1	55	142	704.78	659.96
1	55	143	706.05	659.39
1	55	144	705.92	660.05
1	55	145	705.23	659.75
1	55	146	703.81	659.96
1	55	147	702.77	660.47
1	55	148	661.59	678.19
1	55	149	661.14	677.9
1	55	150	659.53	679.28
1	55	151	660.7	680.67
1	55	152	659.57	681.39
1	55	153	660.06	683.12
1	55	154	658.07	683.74
1	55	155	657.67	684.74
1	55	156	657.8	686.52
1	55	157	657.16	687.38
1	55	158	656.09	687.95
1	55	159	656.79	688.36
1	55	160	654.8	689.78
1	55	161	654.38	689.95
1	55	162	653.81	689.88
1	55	163	653.47	690.8
1	55	164	652.99	692.43
1	55	165	651.92	693.15
1	55	166	650.9	693.41
1	55	167	651.04	695.38
1	55	168	649.87	695.39
1	55	169	649.52	695.93
1	55	170	648.39	696.07
1	55	171	649.63	697.1
1	55	172	648.05	696.35
1	55	173	648.95	697.25
1	55	174	648.85	697.77
1	55	175	648.62	697.58
1	55	176	648.89	697.33
1	55	177	647.49	698.13
1	55	178	648.14	699.49
1	55	179	647.78	698.19
1	55	180	647.2	698.47
1	55	181	647.58	699.61
1	55	182	645.72	698.93
1	55	183	646.86	699.11
1	55	184	648.71	699.55
1	55	185	646.93	699.42
1	55	186	647.44	699.56
1	55	187	646.54	700.1
1	55	188	647.64	699.09
1	55	189	647.54	699.74
1	55	190	647.65	699.91
1	55	191	648.73	699.66
1	55	192	647.52	701.09
1	55	193	647.57	701.03
1	55	194	647.24	701.42
1	55	195	647.07	702.76
1	55	196	645.06	705.02
1	55	197	643.61	704.87
1	55	198	641.68	706.76
1	55	199	642.43	707.5
1	55	200	640.97	708.84
1	56	1	452.57	322.16
1	56	2	452.46	322.25
1	56	3	450.78	322.11
1	56	4	452.4	322.15
1	56	5	454.46	323.71
1	56	6	454.92	325.64
1	56	7	456.56	326.19
1	56	8	455.92	325.64
1	56	9	454.65	324.97
1	56	10	454.14	323.94
1	56	11	454.68	323.62
1	56	12	453.25	324.23
1	56	13	453.11	324.25
1	56	14	453.77	324.35
1	56	15	452.71	323.84
1	56	16	451.81	323.59
1	56	17	453.42	324.15
1	56	18	452.68	323.31
1	56	19	453.4	323.61
1	56	20	453.56	323.96
1	56	21	453.37	324.04
1	56	22	454.96	323.96
1	56	23	452.84	323.79
1	56	24	455.02	324.73
1	56	25	455.82	324.72
1	56	26	455.38	324.82
1	56	27	454.5	324.25
1	56	28	455.55	324.49
1	56	29	455.31	324.76
1	56	30	454.96	325.02
1	56	31	453.38	324.7
1	56	32	453.25	325.68
1	56	33	454.51	324.87
1	56	34	455.33	325.64
1	56	35	455.3	325.11
1	56	36	455.33	325.82
1	56	37	456.16	326.23
1	56	38	457.51	327.31
1	56	39	457.63	328.43
1	56	40	457.43	329.28
1	56	41	459.98	330.39
1	56	42	459.87	331.56
1	56	43	460.28	332.32
1	56	44	462.28	333.36
1	56	45	461.43	333.3
1	56	46	462.62	333.42
1	56	47	462.08	332.44
1	56	48	463.33	332.59
1	56	49	462.5	332.53
1	56	50	462.58	333.1
1	56	51	460.82	333.35
1	56	52	461.62	333.71
1	56	53	462.45	333.98
1	56	54	461.15	334.26
1	56	55	464.56	334.33
1	56	56	462.36	333.78
1	56	57	462.98	332.82
1	56	58	465.37	333.85
1	56	59	464.67	333.67
1	56	60	464.82	334.05
1	56	61	465.64	334.04
1	56	62	465.21	335.42
1	56	63	466.22	334.58
1	56	64	464.77	334.59
1	56	65	465.82	334.53
1	56	66	466.04	333.67
1	56	67	465.48	332.6
1	56	68	466.52	333.69
1	56	69	465.05	333.9
1	56	70	465.83	335.45
1	56	71	466.46	336.31
1	56	72	466.94	336.93
1	56	73	466.98	337.05
1	56	74	468.01	337.67
1	56	75	466.35	337.22
1	56	76	467.29	337.96
1	56	77	467.75	338.85
1	56	78	467.33	339.66
1	56	79	467.05	340.58
1	56	80	466.91	341.17
1	56	81	469.71	341.35
1	56	82	467.62	340.91
1	56	83	469.34	341.06
1	56	84	469.15	340.95
1	56	85	469.06	341.09
1	56	86	467.36	340.77
1	56	87	467.76	340.97
1	56	88	469.71	341.4
1	56	89	467.67	341.12
1	56	90	468.64	340.85
1	56	91	467.9	340.81
1	56	92	469.49	341.23
1	56	93	468.51	340.88
1	56	94	468.01	340.3
1	56	95	469.88	340.2
1	56	96	469.13	339.74
1	56	97	467.3	339.97
1	56	98	468.67	339.18
1	56	99	467.87	339.03
1	56	100	468.82	339.06
1	56	101	469.05	339.2
1	56	102	468.8	340.44
1	56	103	467.95	340.17
1	56	104	468.66	339.7
1	56	105	469.56	339.89
1	56	106	468.91	339.83
1	56	107	468.08	339.72
1	56	108	468.76	340.32
1	56	109	469.53	340.12
1	56	110	469.78	339.47
1	56	111	467.63	339.2
1	56	112	469.59	339.5
1	56	113	468.62	338.43
1	56	114	469.58	338.21
1	56	115	470.25	338.51
1	56	116	469.65	337.22
1	56	117	469.47	337.2
1	56	118	469.48	337.07
1	56	119	469.94	337.2
1	56	120	469.77	336.73
1	56	121	469.16	336.36
1	56	122	469.06	336.79
1	56	123	468.46	336.06
1	56	124	468.31	335.45
1	56	125	468.07	334.74
1	56	126	467.33	336.54
1	56	127	468.35	338.01
1	56	128	468.12	338.84
1	56	129	467.85	339.18
1	56	130	468.15	339.61
1	56	131	468.3	340.05
1	56	132	466.79	339.07
1	56	133	467.66	338.98
1	56	134	468.25	339.21
1	56	135	469.17	338.82
1	56	136	467.91	339.65
1	56	137	470.46	339.66
1	56	138	469.36	341.52
1	56	139	469.82	342.01
1	56	140	470.44	343.54
1	56	141	471.05	344.6
1	56	142	472.34	346.04
1	56	143	472.82	348.09
1	56	144	473.44	350.05
1	56	145	473.91	351.33
1	56	146	474.19	352.87
1	56	147	474.33	354.27
1	56	148	476.85	355.81
1	56	149	474.89	357.18
1	56	150	476.55	358.19
1	56	151	477.41	358.78
1	56	152	476.78	358.51
1	56	153	477.82	358.71
1	56	154	477.57	358.21
1	56	155	476.54	358.33
1	56	156	475.22	358.08
1	56	157	476.08	358.34
1	56	158	476.28	358.01
1	56	159	477.12	358.76
1	56	160	477.17	359.5
1	56	161	475.35	359.43
1	56	162	475.63	359.65
1	56	163	476.39	359.79
1	56	164	476.26	361.16
1	56	165	474.22	360.67
1	56	166	473.78	359.98
1	56	167	475.65	361.12
1	56	168	474.81	361.28
1	56	169	474.07	361.93
1	56	170	474.45	362.27
1	56	171	474.39	364.15
1	56	172	473.12	364.26
1	56	173	471.27	364
1	56	174	469.78	364.73
1	56	175	469.73	365.04
1	56	176	469.56	364.19
1	56	177	466.8	364.53
1	56	178	466.63	364.62
1	56	179	463.22	363.5
1	56	180	463.2	363.58
1	56	181	461.54	362.93
1	56	182	459.57	363.9
1	56	183	457.7	364.24
1	56	184	456.03	364.98
1	56	185	454.93	365.39
1	56	186	452.71	366.04
1	56	187	452.19	365.52
1	56	188	452.5	366.01
1	56	189	452.26	366.31
1	56	190	451.83	367.01
1	56	191	451.31	367.9
1	56	192	448.93	366.88
1	56	193	448.84	366.16
1	56	194	450.32	366.54
1	56	195	450.45	365.65
1	56	196	450.15	364.73
1	56	197	449.05	364.5
1	56	198	449.26	364.36
1	56	199	447.71	363.25
1	56	200	448.15	363.49
1	57	1	611.64	390.65
1	57	2	612.2	391.44
1	57	3	611.2	392.07
1	57	4	613.03	393.36
1	57	5	614.46	394.66
1	57	6	614.35	394.72
1	57	7	616.02	394.54
1	57	8	615.85	392.99
1	57	9	615.06	390.81
1	57	10	615.21	387.9
1	57	11	616.69	386.01
1	57	12	617.2	384.97
1	57	13	616.52	383.08
1	57	14	616.27	381.05
1	57	15	615.65	379.46
1	57	16	614.86	377.86
1	57	17	616.59	375.55
1	57	18	616.35	372.11
1	57	19	617.64	369.93
1	57	20	617.85	367.13
1	57	21	617.37	365.16
1	57	22	619.35	362.71
1	57	23	618.01	359.78
1	57	24	620.12	357.47
1	57	25	621.82	355.12
1	57	26	622.56	352.96
1	57	27	623.83	349.49
1	57	28	626.1	347.57
1	57	29	626.48	347.17
1	57	30	627.3	346.64
1	57	31	626.53	344.12
1	57	32	628.06	344.62
1	57	33	629.5	343.4
1	57	34	630.19	342.38
1	57	35	631.77	339.67
1	57	36	633.1	337.65
1	57	37	634.43	336.08
1	57	38	635.76	335.11
1	57	39	636.61	334.87
1	57	40	637.1	332.77
1	57	41	639.21	330.44
1	57	42	640.12	329.41
1	57	43	641.34	327.86
1	57	44	643.37	327.16
1	57	45	643.49	325.38
1	57	46	645.03	324.79
1	57	47	644.99	324.23
1	57	48	646.2	324.26
1	57	49	645.85	322.84
1	57	50	647.14	320.87
1	57	51	645.54	318.3
1	57	52	646.14	316.75
1	57	53	646.62	315.35
1	57	54	645.59	314.22
1	57	55	648.04	313.09
1	57	56	646.31	311.62
1	57	57	646.97	310.28
1	57	58	648.73	309.44
1	57	59	647.5	308.67
1	57	60	647.51	308.76
1	57	61	647.68	308.12
1	57	62	646.61	309.02
1	57	63	646.85	308.73
1	57	64	644.69	308.22
1	57	65	644.78	309.24
1	57	66	644.11	309.39
1	57	67	643.5	309.83
1	57	68	643.93	311.02
1	57	69	641.79	311.5
1	57	70	642.49	312.74
1	57	71	642.93	314
1	57	72	642.4	314.75
1	57	73	641.89	315.63
1	57	74	642.2	316.72
1	57	75	640.1	316.07
1	57	76	641.22	316.38
1	57	77	640.58	317.54
1	57	78	638.67	317.91
1	57	79	637.41	319.01
1	57	80	636.02	319.92
1	57	81	637.81	320.72
1	57	82	635.35	320.68
1	57	83	636.05	321.91
1	57	84	634.86	323.11
1	57	85	633.74	323.46
1	57	86	632.43	323.83
1	57	87	632.28	323.97
1	57	88	633.92	324.53
1	57	89	632	324.09
1	57	90	632.97	323.25
1	57	91	632.76	322.39
1	57	92	635.62	322.12
1	57	93	635.18	321.47
1	57	94	635.41	320.92
1	57	95	638.14	320.08
1	57	96	637.64	319.36
1	57	97	636.27	318.89
1	57	98	638.05	318.84
1	57	99	636.65	319.01
1	57	100	636.9	319.45
1	57	101	636.76	319.64
1	57	102	636.35	320.62
1	57	103	635.56	319.89
1	57	104	636.28	318.76
1	57	105	637.51	318.09
1	57	106	636.98	316.41
1	57	107	636.33	314.92
1	57	108	637.01	313.87
1	57	109	637.34	314.38
1	57	110	637.23	313.17
1	57	111	635.3	312.78
1	57	112	637.13	312.07
1	57	113	635.63	311.31
1	57	114	635.98	310.46
1	57	115	637.21	309.34
1	57	116	636.23	308.21
1	57	117	636.49	307.22
1	57	118	637.03	305.12
1	57	119	638.23	304.91
1	57	120	638.39	304.27
1	57	121	638.02	304.25
1	57	122	638.34	304.19
1	57	123	636.98	303.95
1	57	124	636.25	303.63
1	57	125	636.24	303.87
1	57	126	635	303.36
1	57	127	634.8	304.77
1	57	128	633.9	304.42
1	57	129	632.92	305.21
1	57	130	632.85	306.46
1	57	131	632.98	306.48
1	57	132	631.35	306.52
1	57	133	631.45	307.58
1	57	134	630.67	308.7
1	57	135	630.07	309.92
1	57	136	627.81	312.29
1	57	137	628.48	313.26
1	57	138	625.48	314.61
1	57	139	625.56	316.01
1	57	140	626.02	316.12
1	57	141	625.9	315.92
1	57	142	626.77	315.66
1	57	143	627.54	315.45
1	57	144	628.62	315.47
1	57	145	628.8	314.57
1	57	146	630.02	314.28
1	57	147	630.46	314.11
1	57	148	633.02	314.18
1	57	149	630.9	314.28
1	57	150	631.54	315.71
1	57	151	631.72	317.12
1	57	152	630.22	318.66
1	57	153	630.48	319.82
1	57	154	629.73	322
1	57	155	629.14	325.16
1	57	156	628.09	327.78
1	57	157	630.28	329.51
1	57	158	630.71	329.19
1	57	159	632.34	330.7
1	57	160	632.36	332.42
1	57	161	631.41	333.83
1	57	162	632.04	334.44
1	57	163	633.47	336.11
1	57	164	633.34	337.82
1	57	165	631.06	339.48
1	57	166	631.09	340.58
1	57	167	633.1	343.1
1	57	168	632.43	344.16
1	57	169	633.11	345.44
1	57	170	634.33	347.1
1	57	171	635.42	349.49
1	57	172	636.65	351
1	57	173	636.84	352.99
1	57	174	637.22	354.95
1	57	175	639.25	356.12
1	57	176	641.17	356.52
1	57	177	641.02	358.81
1	57	178	643.3	359.82
1	57	179	643.15	359.94
1	57	180	646.15	362.32
1	57	181	648.32	363.03
1	57	182	650.14	364.43
1	57	183	650.13	364.36
1	57	184	651.14	365.47
1	57	185	650.77	366.25
1	57	186	650.14	366.52
1	57	187	649.99	366.46
1	57	188	650.96	367.08
1	57	189	650.29	367.96
1	57	190	651.03	368.04
1	57	191	650.47	368.26
1	57	192	648.59	367.51
1	57	193	648.07	367.82
1	57	194	650.08	368.66
1	57	195	649.67	369.09
1	57	196	649.98	368.85
1	57	197	648.39	369.2
1	57	198	648.88	368.84
1	57	199	647.27	368.83
1	57	200	647.33	369.74
1	58	1	627.14	454.54
1	58	2	626.45	454.25
1	58	3	623.42	453.65
1	58	4	622.83	452.76
1	58	5	622.61	452.93
1	58	6	621.41	452.3
1	58	7	622.62	453.65
1	58	8	621.85	453.01
1	58	9	621.6	453.12
1	58	10	622.39	453.67
1	58	11	624.39	453.86
1	58	12	625.72	455.41
1	58	13	626.03	454.87
1	58	14	626.78	455.36
1	58	15	626.64	455.01
1	58	16	626.58	455.16
1	58	17	628.44	455.38
1	58	18	627.44	454.66
1	58	19	628.67	454.92
1	58	20	628.76	455.24
1	58	21	629.03	455.04
1	58	22	631.12	455.31
1	58	23	629.5	454.84
1	58	24	631.11	455.63
1	58	25	632.07	456.17
1	58	26	632.2	456.13
1	58	27	632.23	455.71
1	58	28	634	456.33
1	58	29	633.49	457.21
1	58	30	633.57	458.11
1	58	31	632.6	457.17
1	58	32	633.79	459.03
1	58	33	635.84	459.18
1	58	34	636.15	460.22
1	58	35	637.69	459.99
1	58	36	638.31	459.98
1	58	37	638.32	460.42
1	58	38	637.99	460.76
1	58	39	638.71	461.91
1	58	40	638.18	461.33
1	58	41	639.99	461.27
1	58	42	640.64	462.49
1	58	43	640.64	462.45
1	58	44	641.73	462.83
1	58	45	640.98	463.16
1	58	46	642.47	463.48
1	58	47	643.02	463.04
1	58	48	644.17	463.39
1	58	49	643.49	462.99
1	58	50	643.83	463.64
1	58	51	642.49	464.66
1	58	52	644.58	465.66
1	58	53	645.8	466.35
1	58	54	644.62	466.26
1	58	55	646.61	466.64
1	58	56	644.57	466.69
1	58	57	645.37	466.64
1	58	58	647.33	467.27
1	58	59	647.25	467.64
1	58	60	648.47	469
1	58	61	649.98	468.87
1	58	62	650.19	470.13
1	58	63	650.6	469.87
1	58	64	649.18	469.65
1	58	65	650.1	469.69
1	58	66	650	469.36
1	58	67	650.19	469.63
1	58	68	650.69	470.09
1	58	69	650	470.68
1	58	70	651.33	471.08
1	58	71	651.98	471.69
1	58	72	651.75	471.68
1	58	73	651.62	472.06
1	58	74	652.65	472.47
1	58	75	650.85	472.24
1	58	76	652.16	472.75
1	58	77	652.7	472.64
1	58	78	651.45	472.75
1	58	79	650.89	472.95
1	58	80	650.6	473.17
1	58	81	652.76	472.61
1	58	82	650.82	472.97
1	58	83	651.84	473.14
1	58	84	651.05	472.83
1	58	85	650.68	472.66
1	58	86	649.93	473.16
1	58	87	650.92	472.88
1	58	88	652.13	472.92
1	58	89	650.49	472.28
1	58	90	650.69	471.31
1	58	91	650.15	471.02
1	58	92	651.76	472.05
1	58	93	650.84	472.15
1	58	94	650.3	472
1	58	95	651.46	472.27
1	58	96	652.05	472.71
1	58	97	650.27	473.34
1	58	98	650.74	472.98
1	58	99	650.69	473.49
1	58	100	651.37	473.52
1	58	101	651.48	473.31
1	58	102	651.74	474.97
1	58	103	650.99	475.13
1	58	104	651.65	475.3
1	58	105	652.8	475.75
1	58	106	652.59	476.28
1	58	107	652.14	476.1
1	58	108	653.5	476.32
1	58	109	654.96	477.06
1	58	110	655.5	476.45
1	58	111	654.76	476.51
1	58	112	656.92	477.31
1	58	113	657.06	477.87
1	58	114	658.97	478.61
1	58	115	659.83	478.91
1	58	116	659.81	479.71
1	58	117	659.47	479.73
1	58	118	660.98	480.42
1	58	119	662.82	481.25
1	58	120	663.73	480.61
1	58	121	663.59	480.57
1	58	122	664.27	481.12
1	58	123	664.43	480.13
1	58	124	663.6	479.4
1	58	125	664	479.32
1	58	126	662.55	478.83
1	58	127	662.47	477.79
1	58	128	661.86	476.7
1	58	129	662	476.58
1	58	130	662.5	477.57
1	58	131	662.15	477.46
1	58	132	660.71	477.3
1	58	133	660	476.89
1	58	134	658.99	476.25
1	58	135	658	474.51
1	58	136	656.9	474.94
1	58	137	658.27	474.26
1	58	138	655.4	474.47
1	58	139	655.35	474.24
1	58	140	655.5	474.19
1	58	141	654.75	474.14
1	58	142	655.04	474.14
1	58	143	654.54	474.39
1	58	144	654.87	475.05
1	58	145	654.75	474.59
1	58	146	655.06	474.66
1	58	147	654.34	474.92
1	58	148	656.43	475.6
1	58	149	655.75	475.95
1	58	150	657.39	476.43
1	58	151	658.65	476.34
1	58	152	659.43	476.85
1	58	153	661.38	477.24
1	58	154	662.6	477.24
1	58	155	662.96	477.8
1	58	156	662.83	478.35
1	58	157	664.34	478.89
1	58	158	665.19	478.95
1	58	159	667.36	480.19
1	58	160	668.96	480.94
1	58	161	669.35	481.73
1	58	162	669.97	481.59
1	58	163	671.12	481.59
1	58	164	671.58	481.7
1	58	165	670.56	481.7
1	58	166	670.19	481.4
1	58	167	671.6	481.93
1	58	168	671.65	482.14
1	58	169	671.82	482.16
1	58	170	671.08	481.5
1	58	171	670.83	481.97
1	58	172	670.29	481.32
1	58	173	669.03	481.24
1	58	174	668.84	481.4
1	58	175	669.97	481.86
1	58	176	670.35	480.91
1	58	177	669.44	482.59
1	58	178	671.19	483.57
1	58	179	671.71	484.31
1	58	180	673.76	485.9
1	58	181	674.02	486.3
1	58	182	674.59	487.58
1	58	183	674.44	487.74
1	58	184	674.53	488.64
1	58	185	674.46	489.14
1	58	186	674.21	489.84
1	58	187	674.42	489.26
1	58	188	674.48	488.63
1	58	189	674.55	489.79
1	58	190	674.92	489.34
1	58	191	675.12	489.06
1	58	192	673.95	488.91
1	58	193	673.07	488.92
1	58	194	673.46	488.14
1	58	195	672.95	487.94
1	58	196	672.54	487.38
1	58	197	672.09	488.06
1	58	198	672.03	487.56
1	58	199	671.7	487.95
1	58	200	671.67	487.93
1	59	1	460.84	159.38
1	59	2	465.15	157.59
1	59	3	462.94	155.57
1	59	4	465.74	153.72
1	59	5	466.13	152.23
1	59	6	467.28	149.41
1	59	7	468.23	146.73
1	59	8	469.25	144.21
1	59	9	471.67	143.05
1	59	10	471.33	141.38
1	59	11	472.91	140.44
1	59	12	472.72	138.56
1	59	13	475.33	138.26
1	59	14	475.39	137.61
1	59	15	476.27	136.35
1	59	16	477.78	135.33
1	59	17	477.56	135.12
1	59	18	477.46	135.37
1	59	19	480.32	135.22
1	59	20	480.54	135.52
1	59	21	480.13	136.07
1	59	22	479.82	135.69
1	59	23	481.05	134.89
1	59	24	481.44	134.13
1	59	25	482.83	133.67
1	59	26	483.58	132.23
1	59	27	485.5	130.41
1	59	28	488.22	128.31
1	59	29	488.1	126.85
1	59	30	489.05	124.02
1	59	31	491.84	121.92
1	59	32	493.95	120.34
1	59	33	495.52	118.98
1	59	34	496.98	116.7
1	59	35	500.08	114.06
1	59	36	502.41	112.03
1	59	37	504.73	110.55
1	59	38	507.27	110.32
1	59	39	508.74	108.86
1	59	40	511.89	107.37
1	59	41	514.18	106.25
1	59	42	516.02	104.77
1	59	43	519.55	103.08
1	59	44	519.68	101.88
1	59	45	522.27	100.05
1	59	46	523.24	98.659
1	59	47	523.77	98.308
1	59	48	526.79	96.804
1	59	49	528.65	94.828
1	59	50	531.06	94.826
1	59	51	533.42	93.296
1	59	52	536.14	92.195
1	59	53	537.66	90.618
1	59	54	539.05	89.197
1	59	55	539.81	87.494
1	59	56	541.69	86.969
1	59	57	544.09	85.335
1	59	58	545.82	82.728
1	59	59	548.78	81.133
1	59	60	550.57	79.318
1	59	61	552.27	78.312
1	59	62	553.71	75.846
1	59	63	552.87	73.732
1	59	64	554.5	73.303
1	59	65	552.19	72.397
1	59	66	553.84	71.283
1	59	67	554.04	68.463
1	59	68	555.06	66.492
1	59	69	555.46	64.874
1	59	70	556.7	63.171
1	59	71	556.68	60.711
1	59	72	560.15	58.724
1	59	73	559.84	56.762
1	59	74	559.64	54.786
1	59	75	561.43	53.984
1	59	76	562.8	52.135
1	59	77	562.42	49.355
1	59	78	563.78	48.25
1	59	79	566.25	46.965
1	59	80	567.67	45.452
1	59	81	567.26	44.501
1	59	82	570.54	43.987
1	59	83	570.82	43.269
1	59	84	575.73	43.11
1	59	85	574.27	42.16
1	59	86	573.76	41.673
1	59	87	577.31	42.016
1	59	88	577.15	41.034
1	59	89	578.84	40.858
1	59	90	580.43	40.301
1	59	91	581.32	41.005
1	59	92	583.15	42.335
1	59	93	584.96	43.307
1	59	94	583.12	43.029
1	59	95	585.96	43.114
1	59	96	587.77	44.083
1	59	97	588.08	45.225
1	59	98	590.46	46.405
1	59	99	590.19	47.897
1	59	100	593.41	47.494
1	59	101	595.8	48.794
1	59	102	597.94	49.651
1	59	103	601.51	51.096
1	59	104	605.79	51.205
1	59	105	609.44	52.699
1	59	106	613.73	52.984
1	59	107	613.56	52.862
1	59	108	615.65	53.035
1	59	109	619.24	54.358
1	59	110	620.95	54.219
1	59	111	622.72	55.147
1	59	112	621.4	55.86
1	59	113	623.58	56.695
1	59	114	626.45	57.325
1	59	115	629.91	57.961
1	59	116	633.19	59.513
1	59	117	635.13	59.792
1	59	118	634.44	60.783
1	59	119	638.08	61.514
1	59	120	640.16	62.306
1	59	121	641.87	63.474
1	59	122	644.69	63.912
1	59	123	646.26	64.515
1	59	124	649.43	64.473
1	59	125	649.74	64.676
1	59	126	650.17	63.767
1	59	127	653.24	65.421
1	59	128	653.61	65.742
1	59	129	655.67	66.439
1	59	130	656.2	66.667
1	59	131	662.92	73.3
1	59	132	664.17	74.524
1	59	133	666.42	74.685
1	59	134	667.55	74.472
1	59	135	668.43	74.07
1	59	136	671.07	75.478
1	59	137	672.63	75.668
1	59	138	675.22	76.501
1	59	139	677.02	75.981
1	59	140	678.25	76.328
1	59	141	681.73	77.757
1	59	142	685.16	78.437
1	59	143	688.43	78.864
1	59	144	690.96	79.158
1	59	145	691.49	79.11
1	59	146	690.66	78.839
1	59	147	693.35	79.737
1	59	148	693.43	80.186
1	59	149	694.55	80.965
1	59	150	692.65	80.847
1	59	151	694.42	81.759
1	59	152	695.42	82.439
1	59	153	698.28	83.165
1	59	154	699.26	82.868
1	59	155	701.46	83.671
1	59	156	701.96	85.749
1	59	157	702.15	86.593
1	59	158	702.59	87.59
1	59	159	703.26	89.037
1	59	160	702.39	90.205
1	59	161	702.49	90.782
1	59	162	702.42	91.316
1	59	163	701.26	92.249
1	59	164	702.77	92.634
1	59	165	700.84	93.424
1	59	166	700.54	94.02
1	59	167	701.69	94.283
1	59	168	701.88	94.518
1	59	169	701.1	94.213
1	59	170	701.21	94.98
1	59	171	702.38	95.451
1	59	172	704.46	96.361
1	59	173	712.1	100.36
1	59	174	720.11	103.1
1	59	175	716.38	112.98
1	59	176	716.09	112.77
1	59	177	713.51	112.49
1	59	178	715.97	113.91
1	59	179	718.98	115.27
1	59	180	720.77	116.03
1	59	181	724.56	116.56
1	59	182	727.33	117.45
1	59	183	728.13	117.92
1	59	184	730.61	117.04
1	59	185	734.49	117.07
1	59	186	736.82	117.47
1	59	187	737.95	117.22
1	59	188	737.94	116.04
1	59	189	741.21	115.91
1	59	190	741.44	114.87
1	59	191	743.5	115.75
1	59	192	743.99	115.46
1	59	193	746.04	114.32
1	59	194	747.84	113.6
1	59	195	750.71	112.66
1	59	196	749.78	110.76
1	59	197	755.09	109.84
1	59	198	755.63	107.61
1	59	199	756.75	106.92
1	59	200	759.75	106.88
1	60	1	503.7	103.53
1	60	2	508.28	103.81
1	60	3	507.37	102.18
1	60	4	511.76	100.29
1	60	5	514.91	99.273
1	60	6	519.64	94.88
1	60	7	524.26	91.686
1	60	8	529.45	87.363
1	60	9	533.24	85.292
1	60	10	536.06	81.379
1	60	11	539.4	79.69
1	60	12	541.55	77.225
1	60	13	545.81	75.665
1	60	14	548.39	73.66
1	60	15	552.3	70.23
1	60	16	556.86	68.062
1	60	17	557.6	66.02
1	60	18	559.44	64.458
1	60	19	565.26	62.134
1	60	20	569.54	59.974
1	60	21	572.17	58.401
1	60	22	575.05	57.035
1	60	23	579.01	56.366
1	60	24	582.54	55.321
1	60	25	585.76	55.461
1	60	26	588.37	55.112
1	60	27	591.41	55.03
1	60	28	594.18	54.324
1	60	29	595.11	53.916
1	60	30	596.3	53.256
1	60	31	598.21	52.737
1	60	32	600.02	52.601
1	60	33	601.88	52.783
1	60	34	603.02	52.805
1	60	35	605.22	52.745
1	60	36	606.51	52.418
1	60	37	609.27	52.54
1	60	38	612.3	53.27
1	60	39	615	53.22
1	60	40	618.81	53.613
1	60	41	622.84	54.732
1	60	42	625.76	55.678
1	60	43	629.06	55.866
1	60	44	630.16	56.718
1	60	45	632.79	57.336
1	60	46	635.89	58.067
1	60	47	637.79	61.009
1	60	48	641.44	62.454
1	60	49	643.68	64.182
1	60	50	647.5	66.768
1	60	51	651.2	68.21
1	60	52	654.56	69.585
1	60	53	657.98	69.959
1	60	54	662.4	71.605
1	60	55	666.43	72.44
1	60	56	671.3	74.586
1	60	57	675.89	75.542
1	60	58	679.35	76.285
1	60	59	682.46	77.79
1	60	60	685.57	78.871
1	60	61	688.7	80.428
1	60	62	691	80.804
1	60	63	691.95	80.712
1	60	64	694.89	81.48
1	60	65	694.25	82.24
1	60	66	696.36	82.962
1	60	67	697.61	82.209
1	60	68	699.5	82.702
1	60	69	700.73	83.755
1	60	70	702.74	84.326
1	60	71	703.86	84.804
1	60	72	708.2	85.713
1	60	73	708.48	85.627
1	60	74	710.24	86.126
1	60	75	715.22	87.398
1	60	76	720.07	88.665
1	60	77	721.78	89.597
1	60	78	726.02	91.633
1	60	79	729.43	93.071
1	60	80	731.81	95.355
1	60	81	731.12	96.824
1	60	82	735.22	99.858
1	60	83	736.36	102.82
1	60	84	743.43	107.49
1	60	85	743.5	109.76
1	60	86	744.62	112.46
1	60	87	748.63	115.47
1	60	88	749.22	117.71
1	60	89	750.71	120.08
1	60	90	752.38	121.65
1	60	91	753.63	124.57
1	60	92	755.88	129.26
1	60	93	758.87	132.11
1	60	94	757.82	133.49
1	60	95	760.49	135.45
1	60	96	762.79	137.46
1	60	97	763.16	139.86
1	60	98	764.71	142.04
1	60	99	762.71	142.78
1	60	100	764.97	142.87
1	60	101	766.23	144.65
1	60	102	765.78	145.72
1	60	103	766.76	147.33
1	60	104	767.66	148.87
1	60	105	767.56	150.24
1	60	106	769.2	152.22
1	60	107	766.71	152.9
1	60	108	768.1	154.35
1	60	109	769.9	156.3
1	60	110	769.28	157.14
1	60	111	768.92	158.62
1	60	112	766.75	159.93
1	60	113	768.04	161.22
1	60	114	767.99	161.98
1	60	115	767.24	162.65
1	60	116	766.54	164.31
1	60	117	766.04	165
1	60	118	763.45	166.72
1	60	119	765.28	168.97
1	60	120	765	171.46
1	60	121	762.19	173.39
1	60	122	761.45	174.29
1	60	123	760.42	176.92
1	60	124	762.13	179.58
1	60	125	760.21	181.78
1	60	126	758.72	183.52
1	60	127	760.16	188.47
1	60	128	757.86	192.32
1	60	129	757.27	195.52
1	60	130	753.88	199.74
1	60	131	754.16	202.47
1	60	132	752.29	206.03
1	60	133	751.32	209.33
1	60	134	750.5	212.03
1	60	135	748.89	213.83
1	60	136	748.66	215.37
1	60	137	747.59	216.92
1	60	138	746.89	220.45
1	60	139	745.71	223.31
1	60	140	745.22	224.32
1	60	141	745.04	226.6
1	60	142	744.75	229.02
1	60	143	744.25	231.64
1	60	144	743.54	234.5
1	60	145	741.8	238.25
1	60	146	741	240.54
1	60	147	742.96	243.37
1	60	148	741.1	245.88
1	60	149	740.98	247.96
1	60	150	738.11	249.4
1	60	151	737.58	252.52
1	60	152	735.78	254.14
1	60	153	735.9	257.01
1	60	154	734.8	258.3
1	60	155	733.55	260.75
1	60	156	732.69	262.91
1	60	157	732.38	264.61
1	60	158	731.47	266.09
1	60	159	731.12	268.09
1	60	160	729.73	270.05
1	60	161	729.03	271.65
1	60	162	728.75	272.64
1	60	163	727.51	273.97
1	60	164	728.24	275.14
1	60	165	726.26	277.17
1	60	166	724.85	279.6
1	60	167	724.47	281.85
1	60	168	722.08	284.51
1	60	169	719.7	286.71
1	60	170	718.64	288.45
1	60	171	717.81	289.68
1	60	172	718.05	291.35
1	60	173	716.1	293.04
1	60	174	716.35	295.19
1	60	175	716.09	296.66
1	60	176	717.28	297.88
1	60	177	714.74	298.57
1	60	178	714.51	299.36
1	60	179	715.85	300.66
1	60	180	715.46	301.79
1	60	181	715.28	303.24
1	60	182	715.27	304.18
1	60	183	713.57	305.65
1	60	184	712.87	306.62
1	60	185	714.52	308.05
1	60	186	714.64	310.08
1	60	187	713.76	312.19
1	60	188	711.97	313.39
1	60	189	713.89	315.09
1	60	190	712.46	315.86
1	60	191	712.89	317.73
1	60	192	711.26	319.5
1	60	193	711.07	322.34
1	60	194	711.2	324.08
1	60	195	712.06	326.38
1	60	196	708.2	328.52
1	60	197	710.32	331.29
1	60	198	707.86	333.24
1	60	199	706.08	335.91
1	60	200	708.15	337.39
1	61	1	198.46	19.966
1	61	2	200.4	22.257
1	61	3	201.63	23.357
1	61	4	201.24	24.116
1	61	5	202.21	25.71
1	61	6	202.6	25.893
1	61	7	204.27	26.938
1	61	8	204.86	26.746
1	61	9	204.23	26.734
1	61	10	204.8	26.797
1	61	11	204.78	26.885
1	61	12	204.87	27.195
1	61	13	204.38	27.468
1	61	14	204.05	27.451
1	61	15	203.4	27.621
1	61	16	204.48	26.91
1	61	17	204.18	27.436
1	61	18	204.03	27.218
1	61	19	203.18	28.02
1	61	20	202.94	27.809
1	61	21	202.07	28.397
1	61	22	202.38	27.434
1	61	23	202.04	27.612
1	61	24	202.44	27.262
1	61	25	201.6	27.83
1	61	26	201.02	27.661
1	61	27	201.33	26.933
1	61	28	201.29	27.105
1	61	29	200.67	27.543
1	61	30	200.29	27.086
1	61	31	200.88	26.63
1	61	32	200.21	27.802
1	61	33	201.17	27.061
1	61	34	201.48	29.188
1	61	35	201.66	29.971
1	61	36	202.85	29.971
1	61	37	203.53	30.63
1	61	38	204.92	32.165
1	61	39	205.82	34.108
1	61	40	207.6	35.034
1	61	41	209.3	35.158
1	61	42	209.8	36.732
1	61	43	210.12	37.663
1	61	44	210.29	39.323
1	61	45	211.62	39.509
1	61	46	209.67	39.296
1	61	47	208.83	39.613
1	61	48	209.14	40.34
1	61	49	208.59	40.659
1	61	50	209.12	40.831
1	61	51	210.24	42.088
1	61	52	210.3	43.218
1	61	53	210.44	43.391
1	61	54	211.36	43.486
1	61	55	212.12	45.551
1	61	56	213.02	47.397
1	61	57	213.3	49.103
1	61	58	215.12	49.672
1	61	59	216.09	50.653
1	61	60	217.88	52.421
1	61	61	218.95	54.118
1	61	62	220.49	54.973
1	61	63	222.27	55.763
1	61	64	224.51	56.705
1	61	65	224.59	58.468
1	61	66	226.85	58.662
1	61	67	227.15	60.114
1	61	68	227.02	61.597
1	61	69	228.67	61.034
1	61	70	228.74	62.333
1	61	71	228.3	62.694
1	61	72	227.38	62.869
1	61	73	227.66	63.631
1	61	74	228.14	63.506
1	61	75	227.63	65.283
1	61	76	230.25	66.084
1	61	77	230.9	67.195
1	61	78	233.49	67.578
1	61	79	235.38	68.41
1	61	80	235.64	69.096
1	61	81	236.53	69.788
1	61	82	237.62	70.986
1	61	83	238.22	71.646
1	61	84	239.26	72.187
1	61	85	239.55	73.068
1	61	86	240.21	76
1	61	87	242.92	77.409
1	61	88	245.82	79.638
1	61	89	247.53	82.26
1	61	90	249.8	83.602
1	61	91	250.32	84.873
1	61	92	251.49	85.524
1	61	93	250.83	87.513
1	61	94	251.44	88.225
1	61	95	251.21	89.547
1	61	96	251.66	90.254
1	61	97	250.87	90.951
1	61	98	251.98	91.637
1	61	99	254	92.225
1	61	100	253.24	92.769
1	61	101	252.5	93.003
1	61	102	252.94	93.914
1	61	103	255.97	95.033
1	61	104	256.71	95.777
1	61	105	258.13	96.506
1	61	106	260.59	99.249
1	61	107	262.13	99.498
1	61	108	265.3	102
1	61	109	266.64	103.49
1	61	110	269.9	103.73
1	61	111	271.61	104.66
1	61	112	272.47	105.77
1	61	113	273.75	105.55
1	61	114	275.91	106.35
1	61	115	277.61	106.41
1	61	116	281.02	107.37
1	61	117	281.78	107.57
1	61	118	283.12	108.13
1	61	119	284.02	109.12
1	61	120	284.07	109.21
1	61	121	287.44	110.36
1	61	122	289.67	111.88
1	61	123	290.71	111.88
1	61	124	291.96	112.96
1	61	125	293.96	114.25
1	61	126	295.77	115.93
1	61	127	297.96	116.71
1	61	128	300.89	117.61
1	61	129	302.12	118.23
1	61	130	304.74	119.9
1	61	131	307.5	120.37
1	61	132	307.97	119.16
1	61	133	309.36	119.21
1	61	134	310.95	120.4
1	61	135	311.39	119.53
1	61	136	315.26	120.14
1	61	137	318.41	120.55
1	61	138	322.13	121.44
1	61	139	326.01	121.94
1	61	140	329.81	121.93
1	61	141	332.54	122.23
1	61	142	335.46	123.59
1	61	143	336.62	125.23
1	61	144	336.59	125.07
1	61	145	340.33	125.59
1	61	146	345.05	126.12
1	61	147	348.64	127.11
1	61	148	352.1	128.18
1	61	149	356.33	128.05
1	61	150	361.05	127.6
1	61	151	365.04	126.86
1	61	152	368.25	127.05
1	61	153	371.62	127.58
1	61	154	373.73	127.71
1	61	155	376.24	130.18
1	61	156	377.63	130.79
1	61	157	378.9	130.97
1	61	158	379.56	131.22
1	61	159	380.75	131.99
1	61	160	383.09	132.9
1	61	161	385.09	133.87
1	61	162	387.06	133.82
1	61	163	389.24	134.08
1	61	164	392.63	133.41
1	61	165	396.36	133.76
1	61	166	399.92	132.49
1	61	167	403.33	131.03
1	61	168	406.69	131.52
1	61	169	412.11	131.1
1	61	170	417.57	129.22
1	61	171	420.98	128.28
1	61	172	424.73	127.55
1	61	173	428.38	125.86
1	61	174	431.19	125.59
1	61	175	433.17	126.02
1	61	176	436.03	124.3
1	61	177	437.64	124.34
1	61	178	438.27	123.09
1	61	179	439.78	124.36
1	61	180	439.97	125.51
1	61	181	439.08	125.48
1	61	182	440.92	127.49
1	61	183	440.95	128.68
1	61	184	442.22	128.72
1	61	185	441.83	129.2
1	61	186	443.47	128.58
1	61	187	444.58	130.04
1	61	188	444.15	129.35
1	61	189	447.52	131.62
1	61	190	446.86	132.32
1	61	191	445.38	135.29
1	61	192	445.85	136.25
1	61	193	447.48	137.25
1	61	194	448.92	137.52
1	61	195	447.08	138.14
1	61	196	447.27	137.98
1	61	197	449.16	138.8
1	61	198	451.45	139.19
1	61	199	449.34	140.13
1	61	200	448.84	141.27
1	62	1	207.92	499.48
1	62	2	207.19	500.02
1	62	3	207.27	501.3
1	62	4	208.29	500.47
1	62	5	207.76	499.13
1	62	6	211.18	497.92
1	62	7	211.84	496.93
1	62	8	214.26	496.29
1	62	9	214.13	495.57
1	62	10	214.06	494.88
1	62	11	215.9	494.43
1	62	12	215.53	494.69
1	62	13	214.48	496.6
1	62	14	214.19	496.54
1	62	15	212.74	497.82
1	62	16	212.46	499.6
1	62	17	210.25	500.04
1	62	18	207.2	501.25
1	62	19	206.99	504.24
1	62	20	203.79	505.65
1	62	21	200.04	505.48
1	62	22	200.59	508.31
1	62	23	198.84	508.65
1	62	24	198.9	509.44
1	62	25	197.94	508.76
1	62	26	195.61	509.54
1	62	27	196.21	510.79
1	62	28	194.49	510.53
1	62	29	196.24	512.09
1	62	30	194.54	511.59
1	62	31	194.93	512.37
1	62	32	194.98	513.37
1	62	33	194.81	512.74
1	62	34	193.77	513.01
1	62	35	194.71	514.12
1	62	36	192.85	514.05
1	62	37	193.94	514.18
1	62	38	194.39	515.06
1	62	39	191.89	513.81
1	62	40	190.56	514.36
1	62	41	193.25	515.25
1	62	42	190.1	515.79
1	62	43	188.58	516.24
1	62	44	188.27	517
1	62	45	186.31	516.7
1	62	46	184.77	517.6
1	62	47	184.21	519.15
1	62	48	182.93	520.29
1	62	49	182.56	520.07
1	62	50	181.01	520.67
1	62	51	180.8	521.16
1	62	52	178.15	521.79
1	62	53	177.64	522.68
1	62	54	175.84	523.61
1	62	55	175.15	523.95
1	62	56	173.8	524.13
1	62	57	173.92	524.49
1	62	58	174.05	525.05
1	62	59	173.74	525.42
1	62	60	172.1	525.45
1	62	61	172.94	526.01
1	62	62	172.52	525.8
1	62	63	170.73	526.05
1	62	64	171.1	526.61
1	62	65	169.79	525.78
1	62	66	169.6	526.84
1	62	67	169.03	527.89
1	62	68	170.35	527.32
1	62	69	170.05	528.45
1	62	70	167.32	528.74
1	62	71	167.56	529.3
1	62	72	168.29	529.93
1	62	73	167.57	530.45
1	62	74	167.24	531.38
1	62	75	165.1	531.61
1	62	76	165.17	532.29
1	62	77	165.18	532.71
1	62	78	164.29	533.4
1	62	79	164.32	533.5
1	62	80	163.02	533.85
1	62	81	162.92	534.87
1	62	82	160.47	535.75
1	62	83	161.32	536.25
1	62	84	160.54	536.69
1	62	85	158.38	537.06
1	62	86	158.75	537.18
1	62	87	159.66	537.69
1	62	88	157.24	538.6
1	62	89	158.11	538.72
1	62	90	156.66	539.52
1	62	91	157.92	539.53
1	62	92	155.69	539.94
1	62	93	156.91	539.74
1	62	94	155.4	540.95
1	62	95	155.78	541.55
1	62	96	153.96	541.38
1	62	97	154.74	541.48
1	62	98	153.96	541.43
1	62	99	155.11	542.79
1	62	100	153.71	541.81
1	62	101	153.27	543.22
1	62	102	153.38	542.84
1	62	103	150.95	543.12
1	62	104	151.7	543.74
1	62	105	149.77	544.06
1	62	106	148.76	543.53
1	62	107	150.03	544.28
1	62	108	148.91	544.52
1	62	109	148.92	545.28
1	62	110	147.63	546.23
1	62	111	148.22	545.62
1	62	112	146.72	546.72
1	62	113	145.73	546.62
1	62	114	144.91	546.6
1	62	115	144.84	547.6
1	62	116	143.24	547.65
1	62	117	143.69	548.8
1	62	118	139.24	548.52
1	62	119	138.91	548.69
1	62	120	138.48	548.18
1	62	121	137.41	548.04
1	62	122	136.74	548.58
1	62	123	136.97	549.57
1	62	124	135.17	548.73
1	62	125	134.03	548.44
1	62	126	132.5	549.33
1	62	127	131.46	548.99
1	62	128	131.69	551.71
1	62	129	130.97	551.56
1	62	130	129.42	551.93
1	62	131	129.64	552.59
1	62	132	129.46	552.96
1	62	133	128.78	553.8
1	62	134	128.49	554.2
1	62	135	128.51	555.15
1	62	136	127.52	554.87
1	62	137	127.27	555.42
1	62	138	126.23	555.93
1	62	139	125.95	555.81
1	62	140	125.72	556.58
1	62	141	125.14	556.65
1	62	142	124.38	557.01
1	62	143	123.92	557.86
1	62	144	123.18	558.71
1	62	145	122.1	559.16
1	62	146	122.15	558.48
1	62	147	122.4	560.13
1	62	148	121.89	558.82
1	62	149	121.22	559.58
1	62	150	120.79	560.18
1	62	151	120.83	560.42
1	62	152	120.21	560.43
1	62	153	119.99	561.22
1	62	154	119.67	561.58
1	62	155	119.33	561.29
1	62	156	118.99	562.2
1	62	157	118.98	560.89
1	62	158	118.84	561.53
1	62	159	118.99	561.69
1	62	160	118.98	562.13
1	62	161	118.99	561.28
1	62	162	118.98	561.86
1	62	163	119.23	562.12
1	62	164	118.98	562.04
1	62	165	118.89	562.16
1	62	166	118.79	561.89
1	62	167	118.13	563.07
1	62	168	118.45	562.13
1	62	169	118.3	562.68
1	62	170	118.15	562.6
1	62	171	117.76	561.49
1	62	172	117.65	562.45
1	62	173	117.53	562.4
1	62	174	116.89	561.54
1	62	175	116.78	561.99
1	62	176	116.18	561.34
1	62	177	115.85	560.74
1	62	178	115.61	559.85
1	62	179	115.78	560.32
1	62	180	115.01	558.91
1	62	181	114.69	561.34
1	62	182	113.66	559.63
1	62	183	112.59	559.99
1	62	184	111.79	561.98
1	62	185	110.95	560.81
1	62	186	109.86	561.37
1	62	187	108.37	562.72
1	62	188	106.33	562.01
1	62	189	105.16	563.61
1	62	190	102.7	562.82
1	62	191	99.735	564.12
1	62	192	98.554	564.55
1	62	193	96.012	565.68
1	62	194	92.52	566.67
1	62	195	90.429	566.74
1	62	196	88.326	567.17
1	62	197	86.476	567.18
1	62	198	85.007	568.59
1	62	199	82.159	567.85
1	62	200	80.416	569.93
1	63	1	546.12	162.71
1	63	2	546.7	163.64
1	63	3	548.35	165.11
1	63	4	550.14	166.4
1	63	5	548.84	167.28
1	63	6	552.52	167.68
1	63	7	552.85	168.34
1	63	8	554.2	168.77
1	63	9	553.61	169.23
1	63	10	552.98	168.79
1	63	11	555.16	168.64
1	63	12	555.41	168.14
1	63	13	555.91	169.32
1	63	14	557.4	167.95
1	63	15	557.48	168.84
1	63	16	558.99	169.51
1	63	17	558.46	168.09
1	63	18	558.2	167.22
1	63	19	560.95	167.87
1	63	20	560.08	167.02
1	63	21	557.83	164.68
1	63	22	560.34	165.08
1	63	23	560.06	163.88
1	63	24	560.73	163.72
1	63	25	561.34	162.6
1	63	26	560.31	162.54
1	63	27	562.72	162.79
1	63	28	562.31	162.15
1	63	29	566.27	163.44
1	63	30	565.12	162.88
1	63	31	565.83	163.57
1	63	32	566.13	164.27
1	63	33	565.39	163.46
1	63	34	564.28	162.99
1	63	35	565.11	163
1	63	36	563.83	161.94
1	63	37	565.71	161.65
1	63	38	565.82	162.9
1	63	39	563.53	161.41
1	63	40	563.06	161.21
1	63	41	565.41	161.33
1	63	42	562.7	160.93
1	63	43	561.77	161.28
1	63	44	561.94	160.84
1	63	45	561.25	160.02
1	63	46	561.16	160.7
1	63	47	562.72	161.73
1	63	48	562.61	162.33
1	63	49	562.63	161.54
1	63	50	561.23	161.43
1	63	51	561.56	160.79
1	63	52	559.66	160.97
1	63	53	559.93	161.07
1	63	54	557.21	160.45
1	63	55	556.76	159.89
1	63	56	555.77	159.51
1	63	57	556.91	158.68
1	63	58	557.29	158.55
1	63	59	558.48	158.87
1	63	60	558.08	159.63
1	63	61	560.55	161.43
1	63	62	560.74	161.03
1	63	63	559.7	160.89
1	63	64	561.05	161.65
1	63	65	560.68	160.5
1	63	66	560.94	160.84
1	63	67	560.41	161.91
1	63	68	562.71	161.56
1	63	69	563.46	162.9
1	63	70	560.68	162.71
1	63	71	559.8	162.91
1	63	72	560.57	163.16
1	63	73	560.35	163.91
1	63	74	560.88	163.72
1	63	75	559.02	163.45
1	63	76	559.4	163.98
1	63	77	559.27	164.01
1	63	78	557.48	163.34
1	63	79	557.75	162.84
1	63	80	556.63	162.31
1	63	81	557.2	161.47
1	63	82	555.91	160.9
1	63	83	557.23	160.77
1	63	84	556.89	159.89
1	63	85	555.13	159.17
1	63	86	555.99	158.95
1	63	87	557.39	158.69
1	63	88	555.65	159.08
1	63	89	557.02	158.29
1	63	90	556.55	159.08
1	63	91	558.24	158.31
1	63	92	556.55	158.91
1	63	93	558.37	158.75
1	63	94	556.59	160.15
1	63	95	556.47	160.69
1	63	96	554.57	160.41
1	63	97	554.89	160.35
1	63	98	554.11	160.12
1	63	99	554.88	161.54
1	63	100	552.65	160.19
1	63	101	550.88	160.89
1	63	102	550.13	160.6
1	63	103	547.48	160.37
1	63	104	548.16	160.24
1	63	105	546.42	159.6
1	63	106	546.04	157.83
1	63	107	547.75	157.08
1	63	108	547.16	156.53
1	63	109	546.86	156
1	63	110	546.03	156.23
1	63	111	547.9	155.3
1	63	112	547.68	156.51
1	63	113	548.05	155.68
1	63	114	548.22	154.74
1	63	115	549.94	154.94
1	63	116	550.41	154.45
1	63	117	553.19	155.54
1	63	118	551.2	155.51
1	63	119	551.79	155.86
1	63	120	552.66	155.78
1	63	121	552.5	154.95
1	63	122	552.58	155.07
1	63	123	553.37	156.51
1	63	124	551.33	155.84
1	63	125	549.35	155.24
1	63	126	548.73	156.1
1	63	127	548.51	155.85
1	63	128	550.18	157.46
1	63	129	549.68	156.54
1	63	130	547.51	156.15
1	63	131	548.65	156.9
1	63	132	548.13	157.62
1	63	133	546.39	159.32
1	63	134	546.56	159.27
1	63	135	547.46	160.01
1	63	136	546.38	160.47
1	63	137	547.2	160.38
1	63	138	546	160.23
1	63	139	546.1	159.97
1	63	140	546.9	160.96
1	63	141	546.84	161.16
1	63	142	547.47	161.91
1	63	143	548.8	162.84
1	63	144	548.11	163.88
1	63	145	546.25	164.09
1	63	146	548.1	163.92
1	63	147	550.53	166.03
1	63	148	549.51	164.86
1	63	149	550.38	165.49
1	63	150	552.42	165.13
1	63	151	555.21	164.66
1	63	152	554.51	163.43
1	63	153	556.44	163.08
1	63	154	557.23	162.03
1	63	155	556.76	160.99
1	63	156	559.04	160.76
1	63	157	559.52	158.93
1	63	158	559.97	159.08
1	63	159	559.95	158.25
1	63	160	560.36	158.51
1	63	161	560.12	157.34
1	63	162	559.63	156.98
1	63	163	561.37	156.45
1	63	164	560.56	156.05
1	63	165	560.78	156.22
1	63	166	559.06	156.09
1	63	167	559.74	156.85
1	63	168	560.57	156.04
1	63	169	560.05	156.55
1	63	170	558.34	156.01
1	63	171	557.53	155.76
1	63	172	557.31	158.1
1	63	173	557.1	159.1
1	63	174	554.17	160.53
1	63	175	555.18	162.16
1	63	176	550.33	163.83
1	63	177	548.56	166.18
1	63	178	545.22	167.97
1	63	179	542.88	171.56
1	63	180	538.98	171.89
1	63	181	540.09	174.37
1	63	182	535.86	174.69
1	63	183	532.17	177.07
1	63	184	531.58	180.34
1	63	185	527.94	181.01
1	63	186	524.66	184.89
1	63	187	523.27	188
1	63	188	519.67	187.58
1	63	189	518.75	188.46
1	63	190	514.48	187.44
1	63	191	511.19	187.69
1	63	192	509.76	186.62
1	63	193	508.34	186.72
1	63	194	505.13	187.59
1	63	195	501.09	187.61
1	63	196	498.59	187.76
1	63	197	495.8	187.86
1	63	198	495.93	188.4
1	63	199	492.44	187.17
1	63	200	491.79	187.09
1	64	1	437.34	647.81
1	64	2	436.8	647.53
1	64	3	436.53	646.06
1	64	4	435.03	643.79
1	64	5	437.89	640.66
1	64	6	438.82	635.71
1	64	7	440.92	629.26
1	64	8	443.43	625.13
1	64	9	443.83	619.86
1	64	10	445.76	614.58
1	64	11	445.67	607.82
1	64	12	447.8	599.28
1	64	13	447.21	593.93
1	64	14	447.32	588.26
1	64	15	447.19	583.98
1	64	16	448.06	581.26
1	64	17	446.77	577.53
1	64	18	449.32	574.57
1	64	19	446.87	567.99
1	64	20	448.11	563.27
1	64	21	448.43	558.76
1	64	22	448.22	553.93
1	64	23	448.02	550.08
1	64	24	449.35	546.59
1	64	25	448.8	542.31
1	64	26	449.19	538.02
1	64	27	450.75	535.16
1	64	28	452.07	531.27
1	64	29	454.18	530.82
1	64	30	454.1	527.91
1	64	31	452.35	524.32
1	64	32	453.78	522.14
1	64	33	454.24	520.1
1	64	34	454.7	519.44
1	64	35	457.2	516.71
1	64	36	460.04	513.77
1	64	37	459.11	510.98
1	64	38	459.94	508.97
1	64	39	459.69	505.26
1	64	40	460.97	501.43
1	64	41	462.52	497.25
1	64	42	463.39	491.87
1	64	43	464.93	487.08
1	64	44	467.26	482.7
1	64	45	467.61	478.26
1	64	46	467.92	474.02
1	64	47	470.99	468.53
1	64	48	474.27	466.8
1	64	49	474.05	463.07
1	64	50	475.56	460.01
1	64	51	476.73	456.81
1	64	52	477.42	454.56
1	64	53	476.17	451.8
1	64	54	477.08	450.42
1	64	55	476.5	448.14
1	64	56	475.05	445.69
1	64	57	475.99	444.48
1	64	58	475.1	442.57
1	64	59	474.22	442.09
1	64	60	473	441.49
1	64	61	471.4	441.09
1	64	62	469.05	440.04
1	64	63	465.81	439.82
1	64	64	465.47	439.23
1	64	65	462.61	438.28
1	64	66	461.33	437.63
1	64	67	458.6	437.03
1	64	68	457.42	437.92
1	64	69	455.92	437.82
1	64	70	453.97	438.9
1	64	71	449.7	439.54
1	64	72	444.61	439.29
1	64	73	442.26	439.28
1	64	74	439.18	439.2
1	64	75	434.14	438.64
1	64	76	434.11	439.46
1	64	77	429.77	440.1
1	64	78	428.15	440.19
1	64	79	425.15	440.13
1	64	80	422.94	440.57
1	64	81	419.05	439.99
1	64	82	418.78	441.86
1	64	83	415.75	440.87
1	64	84	412.96	441.23
1	64	85	412.28	443.28
1	64	86	409.02	441.87
1	64	87	405.45	442.99
1	64	88	402.46	444.32
1	64	89	398.43	443.98
1	64	90	396.16	444.69
1	64	91	391.54	443.7
1	64	92	387.92	444.58
1	64	93	385.3	444.99
1	64	94	381.24	445.28
1	64	95	376.75	446.49
1	64	96	372.21	446.13
1	64	97	368.78	446.54
1	64	98	365.58	445.96
1	64	99	363.8	446.59
1	64	100	359.02	445.02
1	64	101	356.88	444.86
1	64	102	352.86	444.09
1	64	103	349.7	444.58
1	64	104	346.62	444.81
1	64	105	341.37	443.83
1	64	106	340.75	443.47
1	64	107	335.67	443.55
1	64	108	332.71	443.44
1	64	109	328.87	443.26
1	64	110	325.55	442.45
1	64	111	322.29	441.73
1	64	112	318.5	441.31
1	64	113	313.46	440.23
1	64	114	312.52	440.63
1	64	115	311.82	440.33
1	64	116	308.53	440.95
1	64	117	307.18	440.14
1	64	118	304.76	440.23
1	64	119	303.03	441.12
1	64	120	298.55	442.67
1	64	121	298.29	444.49
1	64	122	294.77	444.85
1	64	123	294.39	444.96
1	64	124	293.81	445.92
1	64	125	291.71	447.05
1	64	126	292.38	448.22
1	64	127	286.77	448.57
1	64	128	287.28	450.75
1	64	129	285.68	451.33
1	64	130	285.01	453.43
1	64	131	284.81	455.13
1	64	132	282.32	456.97
1	64	133	280.87	457.91
1	64	134	278.23	458.71
1	64	135	278.45	459.75
1	64	136	274.82	463.88
1	64	137	273.27	468.63
1	64	138	270.5	471.58
1	64	139	267.54	473.18
1	64	140	267.92	474.51
1	64	141	267.37	475.67
1	64	142	266.64	477.3
1	64	143	264.69	478.85
1	64	144	266.25	481.05
1	64	145	265.14	480.89
1	64	146	267.71	481.86
1	64	147	267.95	482.43
1	64	148	269.98	484
1	64	149	269.25	484.58
1	64	150	267.97	485.48
1	64	151	266.33	487.04
1	64	152	265.92	489.57
1	64	153	265.64	488.67
1	64	154	263.97	489.98
1	64	155	264.96	488.64
1	64	156	267.81	488.17
1	64	157	268.3	486.9
1	64	158	269.72	486.12
1	64	159	270.7	485.31
1	64	160	270.79	482.95
1	64	161	271.37	484.35
1	64	162	272.07	483.35
1	64	163	272.96	483.08
1	64	164	273.26	481.77
1	64	165	274.98	481.32
1	64	166	274.95	480.22
1	64	167	276.82	479.49
1	64	168	278.96	477.64
1	64	169	280.1	475.45
1	64	170	283.82	473.71
1	64	171	286.88	471.4
1	64	172	290.73	470.08
1	64	173	293.09	467.44
1	64	174	296.97	466.64
1	64	175	297.29	466.55
1	64	176	299.5	466.74
1	64	177	300.12	466.39
1	64	178	300.2	466.2
1	64	179	302.65	466.55
1	64	180	303.07	465.12
1	64	181	303.38	463.86
1	64	182	304.21	463.25
1	64	183	305.19	462.01
1	64	184	304.41	461.78
1	64	185	303.1	460.36
1	64	186	304.04	461.03
1	64	187	303.06	459.55
1	64	188	304.95	459.64
1	64	189	305.74	461.16
1	64	190	305.12	461.86
1	64	191	305.98	460.55
1	64	192	305.55	460.92
1	64	193	306.43	461.06
1	64	194	304.49	459.95
1	64	195	307.53	460.31
1	64	196	310.11	458.68
1	64	197	314.47	456.59
1	64	198	318.31	455.71
1	64	199	322.62	454.6
1	64	200	326.26	453.1
1	65	1	494.94	610.79
1	65	2	496.14	610.19
1	65	3	499.21	608.48
1	65	4	499.42	606.64
1	65	5	503.67	604.78
1	65	6	504.8	602.9
1	65	7	507.59	599.05
1	65	8	512.42	595.68
1	65	9	514.55	592.75
1	65	10	517.26	590.33
1	65	11	518.06	588.13
1	65	12	520.15	584.86
1	65	13	521.05	580.88
1	65	14	523.28	576.07
1	65	15	526.09	571.56
1	65	16	530.35	566.92
1	65	17	533.04	561.63
1	65	18	539.94	556.71
1	65	19	541.72	551.31
1	65	20	546.77	547.36
1	65	21	550.29	544.81
1	65	22	552.27	541.09
1	65	23	554.98	538.62
1	65	24	558.67	536.42
1	65	25	560.54	532.88
1	65	26	563.35	529.34
1	65	27	565.12	526.93
1	65	28	568.06	521.78
1	65	29	571.84	519.87
1	65	30	572.58	516.47
1	65	31	572.23	513.54
1	65	32	574.06	511.78
1	65	33	575.66	508.21
1	65	34	576.74	505.8
1	65	35	579.29	501.84
1	65	36	581.53	498.09
1	65	37	581.59	494.28
1	65	38	584.13	489.64
1	65	39	584.93	486.34
1	65	40	586.83	484.11
1	65	41	590.04	482.92
1	65	42	592.46	481.51
1	65	43	594.8	480.93
1	65	44	596.66	480.92
1	65	45	597.23	481.46
1	65	46	596.54	482.41
1	65	47	599.7	482.64
1	65	48	603.35	484.58
1	65	49	602.96	484.23
1	65	50	604.23	485.43
1	65	51	605.69	486.53
1	65	52	606.26	487.01
1	65	53	605.61	488.19
1	65	54	607.37	489.61
1	65	55	607.4	490.94
1	65	56	606.1	492.98
1	65	57	607.74	496.46
1	65	58	608.86	498.66
1	65	59	609.81	501.61
1	65	60	610.73	503.42
1	65	61	612.33	505.41
1	65	62	612.87	505.89
1	65	63	613.65	507.52
1	65	64	615.49	508.36
1	65	65	615.08	509.68
1	65	66	616.45	510.85
1	65	67	615.63	512
1	65	68	617.01	514.94
1	65	69	618.55	516.18
1	65	70	619.01	518.38
1	65	71	618.52	521.16
1	65	72	619.46	523.75
1	65	73	621.77	527.02
1	65	74	623.6	530.2
1	65	75	622.53	532.88
1	65	76	626.52	536.05
1	65	77	625.62	537.97
1	65	78	628.37	540.81
1	65	79	629.21	542.92
1	65	80	631.05	546
1	65	81	630.96	548.52
1	65	82	634.51	552.69
1	65	83	634.88	554.91
1	65	84	635.12	557.87
1	65	85	637.3	561.96
1	65	86	637.48	564.48
1	65	87	637.37	567.6
1	65	88	638.36	570.83
1	65	89	637.92	572.6
1	65	90	640.41	575.17
1	65	91	639.68	577.56
1	65	92	640.19	580.28
1	65	93	642.37	582.65
1	65	94	643.37	584.41
1	65	95	643.5	587.52
1	65	96	643.25	588.45
1	65	97	644.19	590.8
1	65	98	644.86	591.67
1	65	99	647.84	594.25
1	65	100	646.19	595.61
1	65	101	647.45	597.7
1	65	102	646.88	598.95
1	65	103	648.35	601.73
1	65	104	649.48	603.85
1	65	105	647.31	605.56
1	65	106	650.11	608.27
1	65	107	648.72	610.98
1	65	108	649.16	614.42
1	65	109	650.43	617.15
1	65	110	651.65	619.39
1	65	111	651.84	622.12
1	65	112	652.22	624.79
1	65	113	651.68	627.63
1	65	114	654.01	630.48
1	65	115	655.91	632.92
1	65	116	654.67	635.63
1	65	117	656.33	637.54
1	65	118	657.36	640.02
1	65	119	659.03	643.63
1	65	120	658.13	646.49
1	65	121	659.99	649.63
1	65	122	658.57	651.84
1	65	123	660.75	653.79
1	65	124	662.2	656.46
1	65	125	662.08	658.81
1	65	126	665.28	660.3
1	65	127	661.57	661.4
1	65	128	663.55	663.81
1	65	129	663.48	665.22
1	65	130	664.56	668.09
1	65	131	665.55	670.08
1	65	132	665.27	671.84
1	65	133	666.36	673.26
1	65	134	664.56	675.33
1	65	135	667.27	677.47
1	65	136	665.46	680.32
1	65	137	665.4	683.73
1	65	138	665.19	685.94
1	65	139	664.31	688.47
1	65	140	665.5	690.54
1	65	141	665.21	692.6
1	65	142	664.84	694.2
1	65	143	663.04	696.23
1	65	144	664.55	699.28
1	65	145	662.94	701.24
1	65	146	664.92	703.93
1	65	147	663.85	707.3
1	65	148	665.04	710.16
1	65	149	664.36	712.84
1	65	150	664.37	714.85
1	65	151	664.05	717.01
1	65	152	664.92	719.91
1	65	153	665.71	721.36
1	65	154	663.86	724.19
1	65	155	663.17	726.03
1	65	156	664.44	728.09
1	65	157	663.08	731.03
1	65	158	664.23	734.07
1	65	159	664.8	736.33
1	65	160	662.69	738.75
1	65	161	664.3	741.55
1	65	162	664.89	744.35
1	65	163	665.43	746.96
1	65	164	664.45	749.42
1	65	165	666.66	750.8
1	65	166	665.46	753.21
1	65	167	666.52	756.15
1	65	168	666.28	757.87
1	65	169	665.05	760.15
1	65	170	666.44	761.87
1	65	171	665.9	763.86
1	65	172	667.7	765.51
1	65	173	666.53	765.63
1	65	174	668.19	767.58
1	65	175	667.83	769.43
1	65	176	668.74	771.06
1	65	177	668.27	771.78
1	65	178	667.62	772.29
1	65	179	669.54	772.85
1	65	180	669.73	771.87
1	65	181	670.33	771.57
1	65	182	671.1	771.42
1	65	183	672.4	771.62
1	65	184	672.73	771.92
1	65	185	672.26	771.7
1	65	186	675.09	773.03
1	65	187	675.16	772.52
1	65	188	678.17	772.69
1	65	189	680.38	773.86
1	65	190	682.75	775.22
1	65	191	687.17	775.09
1	65	192	689.43	775.12
1	65	193	693.36	775.48
1	65	194	693.51	774.59
1	65	195	697.55	774.89
1	65	196	696.58	774.33
1	65	197	698.31	773.32
1	65	198	700.62	773.58
1	65	199	701.89	772.79
1	65	200	702.28	772.43
1	66	1	605.41	426.15
1	66	2	605.63	426.69
1	66	3	607.07	425.8
1	66	4	606.06	425.28
1	66	5	607.58	425
1	66	6	606.82	424.1
1	66	7	606.48	422.84
1	66	8	607.94	422.27
1	66	9	607.59	421.35
1	66	10	607.35	421.56
1	66	11	606.5	421.4
1	66	12	607.94	420.35
1	66	13	606.96	421.99
1	66	14	606.97	421.91
1	66	15	607.21	421.71
1	66	16	608.36	422.33
1	66	17	607.93	421.64
1	66	18	610.53	421.72
1	66	19	608.09	421.57
1	66	20	609.15	421.02
1	66	21	610.01	420.16
1	66	22	609.64	419
1	66	23	609.79	419.24
1	66	24	611.06	418.81
1	66	25	610.12	417.11
1	66	26	609.46	416.22
1	66	27	610.05	416.27
1	66	28	610.67	415.2
1	66	29	613.31	416.17
1	66	30	612.96	415.27
1	66	31	612.04	414.33
1	66	32	613.45	414.35
1	66	33	614.08	414.3
1	66	34	613.92	414.23
1	66	35	614.87	413.58
1	66	36	615.46	413.69
1	66	37	614.03	413.65
1	66	38	614.84	413.89
1	66	39	614.24	413.97
1	66	40	615.31	413.82
1	66	41	616.07	414.96
1	66	42	616.33	414.44
1	66	43	616.39	415.16
1	66	44	616.88	415.48
1	66	45	616.18	416.09
1	66	46	615.22	416.05
1	66	47	616.29	416.15
1	66	48	618.26	418.02
1	66	49	616.8	417.43
1	66	50	616.2	418.67
1	66	51	616.61	419.74
1	66	52	616.44	420.43
1	66	53	614.89	420.38
1	66	54	616.57	420.04
1	66	55	616.42	419.32
1	66	56	615.15	419.1
1	66	57	617.49	418.65
1	66	58	617.88	417.32
1	66	59	617.97	418.32
1	66	60	618.96	418
1	66	61	620.75	417.66
1	66	62	622.43	416.24
1	66	63	623.99	415.81
1	66	64	626.6	414.92
1	66	65	627.04	414.04
1	66	66	627.41	414.01
1	66	67	627.06	413.85
1	66	68	627.12	415.3
1	66	69	628.76	414.55
1	66	70	629.51	415.11
1	66	71	628.86	414.54
1	66	72	630.11	412.81
1	66	73	632.09	413.16
1	66	74	633.57	412.76
1	66	75	632.97	411.37
1	66	76	636.78	411.14
1	66	77	636.38	409.65
1	66	78	639.56	409.01
1	66	79	641.19	407.83
1	66	80	643.54	407.18
1	66	81	643.46	405.49
1	66	82	647.03	406.52
1	66	83	647.42	404.25
1	66	84	647.93	403.91
1	66	85	650.51	404.29
1	66	86	650.78	402.07
1	66	87	651.63	401.79
1	66	88	653.29	402.49
1	66	89	651.8	401.7
1	66	90	653.4	402.47
1	66	91	652.43	401.06
1	66	92	653.86	400.69
1	66	93	657.16	399.52
1	66	94	658.57	399.33
1	66	95	658.64	399.83
1	66	96	659.03	397.98
1	66	97	658.53	397.19
1	66	98	658.97	395.84
1	66	99	661.56	395.31
1	66	100	660.16	393.34
1	66	101	661.66	393.11
1	66	102	660.27	391.99
1	66	103	661.78	392.15
1	66	104	663.52	391.82
1	66	105	662.18	390.2
1	66	106	665.76	389.21
1	66	107	665.35	388.28
1	66	108	666.11	387.5
1	66	109	667.55	386.69
1	66	110	669.67	385.65
1	66	111	669.77	384.6
1	66	112	670.42	383.31
1	66	113	669.9	381.01
1	66	114	674.37	379.25
1	66	115	678.28	376.79
1	66	116	678.99	375.55
1	66	117	681.19	374.1
1	66	118	682.81	373.43
1	66	119	685.51	373.3
1	66	120	685.71	372.48
1	66	121	688.45	371.95
1	66	122	687.39	371.44
1	66	123	689.38	370.16
1	66	124	691.82	370.17
1	66	125	693.47	368.92
1	66	126	698.16	367.4
1	66	127	695.38	365.66
1	66	128	698.02	365.05
1	66	129	698.33	362.99
1	66	130	698.86	364.02
1	66	131	699.61	364.6
1	66	132	699.97	364.73
1	66	133	701.37	364.09
1	66	134	700.76	363.05
1	66	135	703.61	362.08
1	66	136	702.6	362.88
1	66	137	702.84	365.03
1	66	138	703.48	364.13
1	66	139	702.4	363.51
1	66	140	703.7	363.45
1	66	141	703.88	363.64
1	66	142	703.67	363.24
1	66	143	702.2	363.03
1	66	144	704.07	364.51
1	66	145	702.51	363.68
1	66	146	704.38	363.57
1	66	147	703.37	363.2
1	66	148	704.41	363.78
1	66	149	703.78	363.81
1	66	150	703.94	363.59
1	66	151	703.3	363.74
1	66	152	704.41	365.22
1	66	153	705.6	363.43
1	66	154	704.09	364.34
1	66	155	703.29	364.33
1	66	156	704.43	364.55
1	66	157	703.21	365.67
1	66	158	704.63	365.65
1	66	159	704.81	365.26
1	66	160	702.65	364.69
1	66	161	703.9	365.61
1	66	162	704.09	365.49
1	66	163	704.36	365.89
1	66	164	702.7	365.85
1	66	165	704.09	365.37
1	66	166	701.74	366.22
1	66	167	701.82	366.89
1	66	168	701.4	365.82
1	66	169	700.08	365.75
1	66	170	700.91	365.53
1	66	171	700.3	366.44
1	66	172	701.33	367.24
1	66	173	700.37	366.5
1	66	174	701.79	366.76
1	66	175	700.44	366.29
1	66	176	701.49	367.1
1	66	177	700.86	367.56
1	66	178	699.38	367.33
1	66	179	701.12	367.81
1	66	180	701.2	367.25
1	66	181	702.38	367.17
1	66	182	703.06	367.9
1	66	183	703.53	368.13
1	66	184	702.23	368.48
1	66	185	700.46	367.47
1	66	186	701.06	367.97
1	66	187	699.78	367.3
1	66	188	701.81	367.84
1	66	189	702.37	369.04
1	66	190	701.65	368.97
1	66	191	701.8	368.5
1	66	192	700.56	368.47
1	66	193	701.29	368.59
1	66	194	699.47	368.27
1	66	195	701.66	368.79
1	66	196	699.5	369.21
1	66	197	699.23	368.6
1	66	198	699.55	369.72
1	66	199	699.64	370.06
1	66	200	699.66	369.81
1	67	1	580.92	390.61
1	67	2	580.51	391.15
1	67	3	581.22	391.17
1	67	4	578.79	391.32
1	67	5	580.85	391.94
1	67	6	579.28	392.52
1	67	7	578.57	391.61
1	67	8	579.84	391.62
1	67	9	579.6	390.92
1	67	10	579.89	390.8
1	67	11	578.11	390.82
1	67	12	579.51	389.76
1	67	13	578.81	391.15
1	67	14	578.98	390.64
1	67	15	578.91	389.84
1	67	16	579.83	390.12
1	67	17	578.89	389.77
1	67	18	580.72	390.43
1	67	19	577.27	390.02
1	67	20	577.54	389.38
1	67	21	577.53	387.08
1	67	22	577.01	385.16
1	67	23	577.54	382.28
1	67	24	581.68	382.78
1	67	25	581.57	381.09
1	67	26	581.25	380.82
1	67	27	582.09	381.4
1	67	28	583.81	380.51
1	67	29	587.78	381.21
1	67	30	560.63	372.14
1	67	31	557.12	369.44
1	67	32	556.56	367.76
1	67	33	552.7	364.27
1	67	34	547.3	360.61
1	67	35	543.36	356.88
1	67	36	541.19	354.72
1	67	37	537.8	352.53
1	67	38	536.37	351
1	67	39	534.28	349.93
1	67	40	533.42	348.03
1	67	41	532.64	347.33
1	67	42	530.54	346.3
1	67	43	528.95	345.47
1	67	44	526.59	343.4
1	67	45	522.2	340.82
1	67	46	518.37	338.69
1	67	47	517.67	335.19
1	67	48	517.83	334.2
1	67	49	515.9	332.11
1	67	50	515.13	331.41
1	67	51	515.01	329.76
1	67	52	513.43	328.17
1	67	53	509.27	325.41
1	67	54	507.89	323.02
1	67	55	505.77	320.47
1	67	56	502.49	318.18
1	67	57	501.71	315.8
1	67	58	499.18	311.21
1	67	59	496.38	308.73
1	67	60	493.31	305.76
1	67	61	491.08	304.04
1	67	62	489.38	300.95
1	67	63	487.58	299.39
1	67	64	486.73	296.98
1	67	65	483.52	295.24
1	67	66	481.4	292.93
1	67	67	478.64	290.92
1	67	68	477.55	289.5
1	67	69	476.62	285.26
1	67	70	474.44	282.11
1	67	71	471.12	278.37
1	67	72	468.67	275.15
1	67	73	468.33	273.49
1	67	74	466.79	271.47
1	67	75	463.8	269.16
1	67	76	465.54	267.49
1	67	77	462.28	265.76
1	67	78	462.4	264.56
1	67	79	460.95	262.49
1	67	80	459.92	261.15
1	67	81	456.9	258.2
1	67	82	458.46	258.51
1	67	83	456.42	256.31
1	67	84	455.68	255.67
1	67	85	456.98	255.79
1	67	86	454.74	253.6
1	67	87	453.28	251.76
1	67	88	452.94	250.12
1	67	89	449.91	246.63
1	67	90	451.18	244.78
1	67	91	448.13	241.24
1	67	92	447.25	239.37
1	67	93	448.21	237.29
1	67	94	448.24	236.08
1	67	95	446.51	234.86
1	67	96	443.54	231.97
1	67	97	442.21	230.03
1	67	98	440.16	228.38
1	67	99	440.7	227.77
1	67	100	438.03	225.84
1	67	101	437.66	224.46
1	67	102	434.9	223
1	67	103	434.76	222.53
1	67	104	435.52	223.06
1	67	105	432.35	222.06
1	67	106	435.16	223.18
1	67	107	432.61	222.85
1	67	108	432.15	222.77
1	67	109	432.39	223.41
1	67	110	433.05	222.55
1	67	111	432.48	221.94
1	67	112	432.65	222.91
1	67	113	430.22	221.65
1	67	114	431.33	221.81
1	67	115	432.57	221.8
1	67	116	430.83	221.78
1	67	117	431.28	220.68
1	67	118	430.29	220.31
1	67	119	429.94	220.06
1	67	120	428.12	219.94
1	67	121	428.75	220.31
1	67	122	425.86	219.91
1	67	123	426.67	218.78
1	67	124	427.33	219.06
1	67	125	426.32	219.21
1	67	126	428.21	218.6
1	67	127	423.35	216.89
1	67	128	424.7	216.48
1	67	129	423	215.1
1	67	130	422.72	215.34
1	67	131	423.16	215.16
1	67	132	422.08	214.73
1	67	133	422.7	214.57
1	67	134	421.24	214.15
1	67	135	423.88	213.89
1	67	136	421.6	214.52
1	67	137	421.77	216.1
1	67	138	422.06	215.23
1	67	139	421.04	214.64
1	67	140	422.3	214.25
1	67	141	422.15	214.37
1	67	142	421.43	213.39
1	67	143	419.51	212.78
1	67	144	421.1	213.51
1	67	145	419.04	211.65
1	67	146	420.24	211.61
1	67	147	418.91	211.02
1	67	148	419.19	210.82
1	67	149	417.27	210.35
1	67	150	416.28	209.31
1	67	151	416.24	210.31
1	67	152	418.09	211.84
1	67	153	419.58	210.02
1	67	154	417.37	210.49
1	67	155	415.57	209.44
1	67	156	416	209.03
1	67	157	413.36	209.52
1	67	158	414.52	209.43
1	67	159	415.38	209.43
1	67	160	413.59	208.8
1	67	161	414.12	208.87
1	67	162	411.9	207.43
1	67	163	409.59	206.19
1	67	164	407.81	206.32
1	67	165	408.8	205.31
1	67	166	404.66	203.89
1	67	167	405.76	205.32
1	67	168	405.31	203.97
1	67	169	403.64	203.37
1	67	170	405.31	202.41
1	67	171	406.01	202.81
1	67	172	408.35	203.36
1	67	173	408.18	202.05
1	67	174	412.61	203.02
1	67	175	414.87	204.21
1	67	176	417.46	205.79
1	67	177	418.78	207.13
1	67	178	417.69	207.39
1	67	179	420.25	208.42
1	67	180	420.45	208.43
1	67	181	421.29	208.86
1	67	182	421.18	208.62
1	67	183	420.98	207.19
1	67	184	420.52	207.29
1	67	185	418.98	206.96
1	67	186	419.94	208.12
1	67	187	419.01	207.61
1	67	188	421.16	208.77
1	67	189	422.31	209.82
1	67	190	421.52	209.93
1	67	191	421.83	210.05
1	67	192	421.49	210.23
1	67	193	422.37	210.96
1	67	194	420.6	210.54
1	67	195	423.49	210.78
1	67	196	421.87	211.4
1	67	197	422.76	210.57
1	67	198	424.36	211.15
1	67	199	425.71	211.55
1	67	200	426.19	212.29
1	68	1	219.85	222.38
1	68	2	219.33	221.76
1	68	3	219.21	220.26
1	68	4	217.52	218.12
1	68	5	217.56	217.49
1	68	6	216.72	216.29
1	68	7	216.76	216.4
1	68	8	215.26	214.49
1	68	9	215.95	213.5
1	68	10	214.28	212.66
1	68	11	212.34	210.81
1	68	12	211.8	210.76
1	68	13	213.07	208.7
1	68	14	211.75	207.37
1	68	15	212.61	206.62
1	68	16	210.29	205.77
1	68	17	210.3	205.47
1	68	18	209.15	204.02
1	68	19	209.39	202.83
1	68	20	208.46	202.61
1	68	21	207.97	202.68
1	68	22	207.11	202.23
1	68	23	207.35	201.76
1	68	24	207.45	201.47
1	68	25	206.76	200.04
1	68	26	205.33	198.59
1	68	27	206.76	198.51
1	68	28	207.15	197.24
1	68	29	205.61	195.83
1	68	30	204.68	194.28
1	68	31	204.24	193.31
1	68	32	203.93	191.84
1	68	33	203.03	191.22
1	68	34	202.2	189.61
1	68	35	203	188.91
1	68	36	201.23	189.21
1	68	37	200.66	188.22
1	68	38	202.05	187.97
1	68	39	201.01	186.74
1	68	40	200.76	185.61
1	68	41	199.18	183.39
1	68	42	199.04	182.91
1	68	43	199.04	181.48
1	68	44	197.01	180.14
1	68	45	197.38	181.23
1	68	46	195.56	177.59
1	68	47	195.47	173.47
1	68	48	192.8	169.34
1	68	49	191.79	165.47
1	68	50	190.4	163.21
1	68	51	190.28	162.88
1	68	52	187.35	161.19
1	68	53	188.57	160.15
1	68	54	187.7	158.35
1	68	55	186.95	156.52
1	68	56	185.64	154.42
1	68	57	184.67	152.57
1	68	58	183.77	151.32
1	68	59	183.45	150.56
1	68	60	182.36	149.38
1	68	61	182.7	148.54
1	68	62	183.24	148.45
1	68	63	183.34	147.45
1	68	64	182.25	146.9
1	68	65	183.08	146.82
1	68	66	181.94	146.32
1	68	67	182.32	146.12
1	68	68	182.35	145.43
1	68	69	182.24	145.9
1	68	70	180.04	145.27
1	68	71	181.19	144.51
1	68	72	181.8	144.39
1	68	73	181.8	143.89
1	68	74	181.33	144.53
1	68	75	180.13	141.72
1	68	76	180.82	140.88
1	68	77	179.72	139.91
1	68	78	179.25	138.52
1	68	79	178.5	137.8
1	68	80	178.96	137.63
1	68	81	178.83	136.69
1	68	82	178.17	137.03
1	68	83	177.59	135.86
1	68	84	175.87	136.23
1	68	85	177.01	134.53
1	68	86	176.05	133.03
1	68	87	175.46	129.95
1	68	88	174.68	125.46
1	68	89	173.34	123.43
1	68	90	173.27	122.37
1	68	91	171.55	121.2
1	68	92	171.78	119.77
1	68	93	170.64	118.23
1	68	94	171.55	117.77
1	68	95	171.31	116.29
1	68	96	170.62	115.51
1	68	97	169.95	113.99
1	68	98	170.6	112.71
1	68	99	170.09	111.46
1	68	100	168.82	109.02
1	68	101	167.01	106.63
1	68	102	166.02	104.68
1	68	103	164.99	103.36
1	68	104	163.91	102.79
1	68	105	164.44	102.13
1	68	106	164.01	101.61
1	68	107	163.88	100.79
1	68	108	162.93	100.46
1	68	109	161.9	99.365
1	68	110	161.8	98.171
1	68	111	160.33	97.178
1	68	112	159.62	95.633
1	68	113	159.16	95.687
1	68	114	158.17	94.312
1	68	115	156.89	93.885
1	68	116	156.94	92.489
1	68	117	156.27	91.608
1	68	118	155.47	91.052
1	68	119	155.37	90.515
1	68	120	154.95	90.453
1	68	121	154.61	89.924
1	68	122	153.38	89.088
1	68	123	153.88	89.447
1	68	124	152.27	88.622
1	68	125	152.14	87.908
1	68	126	152.24	87.667
1	68	127	152.5	87.525
1	68	128	152.46	87.239
1	68	129	151.1	86.939
1	68	130	152.13	87.601
1	68	131	151.7	86.813
1	68	132	150.54	87.135
1	68	133	150.47	86.677
1	68	134	149.87	85.804
1	68	135	151.29	88.268
1	68	136	151.44	86.227
1	68	137	149.49	84.579
1	68	138	149.34	84.811
1	68	139	148.2	82.9
1	68	140	148.25	82.172
1	68	141	148.21	81.285
1	68	142	145.9	80.853
1	68	143	145.23	79.581
1	68	144	143.47	78.356
1	68	145	141.43	75.919
1	68	146	138.62	72.841
1	68	147	137.04	70.876
1	68	148	134.9	69.793
1	68	149	134.47	69.717
1	68	150	133.74	68.879
1	68	151	133.44	68.896
1	68	152	132.38	68.348
1	68	153	130.75	67.509
1	68	154	131.45	67.97
1	68	155	130.29	66.78
1	68	156	129.63	66.596
1	68	157	129.69	66.861
1	68	158	127.99	65.568
1	68	159	126.57	63.968
1	68	160	126.63	63.609
1	68	161	125.79	63.671
1	68	162	121.98	60.897
1	68	163	120.91	60.246
1	68	164	120.96	60.382
1	68	165	118.65	59.962
1	68	166	118.46	59.27
1	68	167	116.86	59.374
1	68	168	116.6	59.288
1	68	169	115.06	58.969
1	68	170	114.37	58.007
1	68	171	113.1	58.322
1	68	172	113.06	57.533
1	68	173	111.09	56.683
1	68	174	109.45	55.267
1	68	175	110.34	55.987
1	68	176	109.73	56.123
1	68	177	108.23	55.508
1	68	178	107.73	55.132
1	68	179	107.24	54.366
1	68	180	107.62	54.026
1	68	181	107.66	53.608
1	68	182	107	54.407
1	68	183	106.9	54.109
1	68	184	107.9	54.212
1	68	185	106.68	52.983
1	68	186	107.19	53.342
1	68	187	107.31	53.509
1	68	188	106.86	52.82
1	68	189	105.26	53.409
1	68	190	105.75	51.936
1	68	191	105.41	52.261
1	68	192	105.17	52.538
1	68	193	105.03	52.247
1	68	194	104.43	51.78
1	68	195	103.9	51.553
1	68	196	103.26	50.474
1	68	197	102.38	51.518
1	68	198	102.71	51.14
1	68	199	102.33	48.938
1	68	200	100.91	48.74
1	69	1	557.93	381.92
1	69	2	557.57	382.84
1	69	3	557.24	382.93
1	69	4	555.36	382.75
1	69	5	553.21	383.7
1	69	6	551.71	383.71
1	69	7	550.67	384.92
1	69	8	548.76	384.37
1	69	9	549.07	384.74
1	69	10	548.34	385.71
1	69	11	546.23	385.61
1	69	12	545.42	387.17
1	69	13	546.29	387.12
1	69	14	544.75	388
1	69	15	544.95	389.53
1	69	16	542.62	389.68
1	69	17	542.86	391.33
1	69	18	541.8	391.25
1	69	19	542.62	391.57
1	69	20	542.02	392.21
1	69	21	540.96	392.87
1	69	22	540.38	393.22
1	69	23	540.56	393.63
1	69	24	540.68	395.12
1	69	25	538.58	395.23
1	69	26	537	395.42
1	69	27	538.28	396.11
1	69	28	537.75	396.61
1	69	29	536.3	396.19
1	69	30	535.35	396.61
1	69	31	534.65	397.21
1	69	32	533.35	397.42
1	69	33	531.83	398.05
1	69	34	530.02	397.85
1	69	35	530.3	398.8
1	69	36	527.51	399.58
1	69	37	526.16	399.94
1	69	38	526.98	400.94
1	69	39	525.12	401.28
1	69	40	524.09	401.14
1	69	41	522.5	400.77
1	69	42	522.2	402.24
1	69	43	520.58	402.57
1	69	44	517.82	402.91
1	69	45	517.15	403.39
1	69	46	515.33	403.51
1	69	47	515.52	404.13
1	69	48	513.8	406.03
1	69	49	513.32	405.59
1	69	50	511.73	406.14
1	69	51	511.44	406.2
1	69	52	508.37	406.14
1	69	53	508.11	406.6
1	69	54	506.64	406.85
1	69	55	504.6	407.04
1	69	56	501.48	407.85
1	69	57	499.48	407.16
1	69	58	497.31	407.05
1	69	59	495.55	408
1	69	60	493.89	408.1
1	69	61	494.52	408.66
1	69	62	494.81	409.31
1	69	63	494.87	408.39
1	69	64	492.99	408.82
1	69	65	493.74	410.11
1	69	66	491.84	409.95
1	69	67	491.55	409.62
1	69	68	491.67	410.43
1	69	69	491.97	411.99
1	69	70	490.06	411.03
1	69	71	490.77	410.45
1	69	72	491.02	411.27
1	69	73	491.12	411.37
1	69	74	490.17	411.82
1	69	75	489.55	412.02
1	69	76	489.74	413.16
1	69	77	488.91	413.68
1	69	78	488.91	414.15
1	69	79	487.24	414.32
1	69	80	486.84	415.15
1	69	81	485.65	414.96
1	69	82	484.21	415.92
1	69	83	482.92	415.85
1	69	84	480.76	417.51
1	69	85	481.63	417.89
1	69	86	479.64	417.91
1	69	87	477.59	418.26
1	69	88	476.72	419.12
1	69	89	474.54	418.9
1	69	90	473.71	420.11
1	69	91	471.14	421.42
1	69	92	470.65	422
1	69	93	467.96	422.19
1	69	94	467.45	423.71
1	69	95	466.02	424.48
1	69	96	464.28	425.67
1	69	97	461.87	426.03
1	69	98	461.61	426.48
1	69	99	460.52	427.3
1	69	100	459.2	427.58
1	69	101	456.41	427.99
1	69	102	455.85	428.61
1	69	103	454.78	428.98
1	69	104	453.39	430.36
1	69	105	453.94	430.48
1	69	106	453.35	430.43
1	69	107	452.69	430.43
1	69	108	451.49	431.05
1	69	109	450.64	430.81
1	69	110	449.9	431.21
1	69	111	448.79	431.56
1	69	112	448.56	431.42
1	69	113	448.85	432.93
1	69	114	447.55	432.11
1	69	115	447.1	432.39
1	69	116	446.81	432.51
1	69	117	446.57	432.82
1	69	118	445.88	432.93
1	69	119	446.09	432.87
1	69	120	445.93	433.58
1	69	121	446.32	433.7
1	69	122	445.5	432.89
1	69	123	446.51	433.39
1	69	124	445	433.21
1	69	125	444.7	433.16
1	69	126	444.7	433.33
1	69	127	444.83	433.36
1	69	128	444.91	433.26
1	69	129	443.69	433.44
1	69	130	444.49	434.18
1	69	131	444.31	433.49
1	69	132	443.5	434.16
1	69	133	443.81	434.13
1	69	134	443.34	433.27
1	69	135	444.24	435.54
1	69	136	444.54	434.15
1	69	137	443.12	434.36
1	69	138	443.07	435.26
1	69	139	442.83	434.05
1	69	140	443.43	434.5
1	69	141	444.17	434.37
1	69	142	442.2	434.53
1	69	143	442.21	434.32
1	69	144	441.89	434.46
1	69	145	441.95	434.49
1	69	146	441.02	433.91
1	69	147	441.64	435.21
1	69	148	440.08	434.98
1	69	149	440.36	435.76
1	69	150	440.44	435.36
1	69	151	441.17	435.52
1	69	152	440.51	436.07
1	69	153	439.42	435.92
1	69	154	440.49	436.92
1	69	155	439.11	436.46
1	69	156	437.66	437.3
1	69	157	436.68	438.79
1	69	158	434.73	439.4
1	69	159	434.21	438.96
1	69	160	434.31	440.35
1	69	161	434.5	441.97
1	69	162	431.87	441.09
1	69	163	432.23	442
1	69	164	433.44	443.34
1	69	165	431.79	443.81
1	69	166	432.88	444.56
1	69	167	432.11	445.08
1	69	168	432.55	445.9
1	69	169	431.09	446.66
1	69	170	430.82	447.2
1	69	171	431.2	447.59
1	69	172	431.97	448.09
1	69	173	430.65	448.22
1	69	174	429.53	447.52
1	69	175	430.16	448.9
1	69	176	429.16	449.1
1	69	177	427.93	449.26
1	69	178	426.71	449.64
1	69	179	426.07	449.85
1	69	180	425.97	450.49
1	69	181	424.84	451.17
1	69	182	423.09	452.35
1	69	183	422.43	452.51
1	69	184	422.71	453.35
1	69	185	421.44	453.03
1	69	186	421.91	453.43
1	69	187	422.35	454.8
1	69	188	422.17	455.16
1	69	189	420.18	455.69
1	69	190	420.44	455.6
1	69	191	420.26	457.18
1	69	192	420.48	458.05
1	69	193	420.32	459.16
1	69	194	420.25	459.03
1	69	195	420.45	459.73
1	69	196	420.44	459.28
1	69	197	419.72	461.22
1	69	198	420	462.34
1	69	199	418.93	461.31
1	69	200	417.97	461.95
1	70	1	390.65	564.31
1	70	2	389.9	563.67
1	70	3	388.7	562.53
1	70	4	388.3	563.34
1	70	5	387.42	563.36
1	70	6	386.44	563.88
1	70	7	385.84	563.48
1	70	8	384.88	564.72
1	70	9	383.93	563.64
1	70	10	383.12	565.23
1	70	11	382.11	567.25
1	70	12	380.32	567.81
1	70	13	377.39	568.89
1	70	14	375.33	569.27
1	70	15	372.22	571.96
1	70	16	368.85	573.89
1	70	17	365.73	575.65
1	70	18	362.33	576.95
1	70	19	358.94	578.34
1	70	20	356.23	578.41
1	70	21	352.94	580.29
1	70	22	351	580.71
1	70	23	349.12	579.58
1	70	24	346.19	580.36
1	70	25	344.25	580.94
1	70	26	341.07	582.17
1	70	27	338.31	583.16
1	70	28	334.99	584.19
1	70	29	333.68	584.88
1	70	30	331.69	585.05
1	70	31	329.52	585.57
1	70	32	326.82	586.63
1	70	33	324.92	587.1
1	70	34	321.89	587.1
1	70	35	319.42	586.99
1	70	36	317.57	587.39
1	70	37	316.94	588.44
1	70	38	314.99	589.69
1	70	39	312.36	589.14
1	70	40	311.1	590.01
1	70	41	308.06	588.51
1	70	42	306.2	588.65
1	70	43	305.61	590.51
1	70	44	304.18	590.6
1	70	45	302.51	589.64
1	70	46	302.36	589.78
1	70	47	299.44	589.71
1	70	48	299.58	588.67
1	70	49	296.74	588.89
1	70	50	294.92	588.84
1	70	51	293.91	588.95
1	70	52	291.88	588.78
1	70	53	289.14	588.27
1	70	54	287.21	587.53
1	70	55	284.9	587.39
1	70	56	282.22	587.67
1	70	57	279.97	589.01
1	70	58	277.34	588.81
1	70	59	272.74	589.63
1	70	60	270.75	588.89
1	70	61	268.25	589.8
1	70	62	265.35	588.95
1	70	63	263.84	588.96
1	70	64	263.72	588.72
1	70	65	261.59	589.35
1	70	66	258.63	588.84
1	70	67	255.62	588.42
1	70	68	251.71	588.15
1	70	69	249.8	589.03
1	70	70	245.85	587.66
1	70	71	242.43	587.9
1	70	72	240.47	588.14
1	70	73	236.64	587.74
1	70	74	233.82	588.69
1	70	75	232.09	588.08
1	70	76	229.89	587.29
1	70	77	226.6	586.78
1	70	78	224.48	586.33
1	70	79	222.81	585.76
1	70	80	219.65	585.19
1	70	81	218.06	585.19
1	70	82	214.57	583.67
1	70	83	213.33	584.17
1	70	84	213.08	584.25
1	70	85	211.31	583.29
1	70	86	209.61	583.47
1	70	87	209.16	582.64
1	70	88	208.58	581.6
1	70	89	208.51	581.8
1	70	90	209	581.28
1	70	91	207.37	580.4
1	70	92	206.51	579.79
1	70	93	207.23	579.24
1	70	94	207.25	578.68
1	70	95	207.74	577.29
1	70	96	206.8	577.13
1	70	97	208.04	575.53
1	70	98	207.86	575.51
1	70	99	208.48	574.41
1	70	100	207.88	573.17
1	70	101	206.8	572.42
1	70	102	205.9	571.65
1	70	103	204.52	570.99
1	70	104	202.9	569.56
1	70	105	203.35	569.06
1	70	106	202.23	568.23
1	70	107	201.95	567.44
1	70	108	200.57	568.1
1	70	109	198.97	566.6
1	70	110	197.95	566.18
1	70	111	197.39	565.52
1	70	112	196.89	565.55
1	70	113	194.8	564.67
1	70	114	195.5	564.64
1	70	115	195.93	564.22
1	70	116	196.07	564.18
1	70	117	193.92	562.59
1	70	118	194.83	562.72
1	70	119	194.65	562.13
1	70	120	196.39	561.06
1	70	121	195.64	561
1	70	122	195.3	560.25
1	70	123	195.8	560.52
1	70	124	196.9	559.62
1	70	125	196.35	558.92
1	70	126	196.78	559.78
1	70	127	197.51	559.29
1	70	128	197.07	558.65
1	70	129	198.38	558.27
1	70	130	198.13	557.57
1	70	131	197.91	556.69
1	70	132	198.82	556.62
1	70	133	197.52	555.5
1	70	134	198.17	555.26
1	70	135	198.22	553.66
1	70	136	198.31	553.7
1	70	137	198.15	553.28
1	70	138	196.79	553.3
1	70	139	197.21	552.51
1	70	140	198.02	552.34
1	70	141	197.67	553.2
1	70	142	198.86	553.08
1	70	143	198.77	552.37
1	70	144	198.8	553.84
1	70	145	200	553.05
1	70	146	198.52	553.23
1	70	147	199.36	553.12
1	70	148	199.37	552.79
1	70	149	199.37	552.6
1	70	150	200.96	552.22
1	70	151	201.56	552.29
1	70	152	202.89	551.83
1	70	153	203.65	552.23
1	70	154	204.71	551.94
1	70	155	205.84	551.87
1	70	156	205.69	552.32
1	70	157	206.76	551.94
1	70	158	207.97	551.3
1	70	159	209.76	551.45
1	70	160	210.67	551.47
1	70	161	212.85	551.7
1	70	162	213.25	551.12
1	70	163	215.77	551.19
1	70	164	216.32	550.92
1	70	165	217.77	550.87
1	70	166	217.11	550.51
1	70	167	221.4	550.18
1	70	168	221.34	549.27
1	70	169	224.74	549.63
1	70	170	224.85	548.9
1	70	171	224.66	547.86
1	70	172	226.77	548.66
1	70	173	227.36	547.45
1	70	174	228.51	546.94
1	70	175	229.33	546.63
1	70	176	229.54	545.45
1	70	177	231.82	544.66
1	70	178	231.26	543.05
1	70	179	233.17	542.84
1	70	180	233.98	542.35
1	70	181	233.58	540.58
1	70	182	234.57	539.48
1	70	183	235.53	540.3
1	70	184	236.15	539.81
1	70	185	236.88	539.82
1	70	186	237.11	537.88
1	70	187	237.91	537.82
1	70	188	237.47	536.5
1	70	189	238.61	535.24
1	70	190	239.46	533.58
1	70	191	239.66	531.27
1	70	192	237.07	528.29
1	70	193	234.83	523.31
1	70	194	232.84	518.61
1	70	195	231.33	515.24
1	70	196	231.88	513.29
1	70	197	231.33	510.77
1	70	198	232.1	509.83
1	70	199	231.29	509.13
1	70	200	231.83	507.11
1	71	1	455.87	535.72
1	71	2	459.56	540.49
1	71	3	460.51	545.41
1	71	4	462.59	546.97
1	71	5	463.92	547.55
1	71	6	465.65	549.02
1	71	7	466.79	548.96
1	71	8	468.18	549.86
1	71	9	468.59	549.27
1	71	10	469.99	549.7
1	71	11	471.18	550.07
1	71	12	473.33	549.79
1	71	13	475.4	549.97
1	71	14	478.78	548.43
1	71	15	481.62	548.98
1	71	16	485.6	549.1
1	71	17	491.08	548.77
1	71	18	496.45	547.41
1	71	19	501.58	547.57
1	71	20	507.22	546.93
1	71	21	512.76	548.04
1	71	22	519.36	547.31
1	71	23	523.39	545.12
1	71	24	526.59	544.88
1	71	25	531.66	544.21
1	71	26	535.35	544.5
1	71	27	539.76	543.9
1	71	28	542.66	543.39
1	71	29	547.49	543.14
1	71	30	552.04	542.04
1	71	31	555.8	541.99
1	71	32	560.52	542.21
1	71	33	565.5	541.69
1	71	34	569.65	540.62
1	71	35	573.78	539.76
1	71	36	576.75	539.46
1	71	37	580.5	540.51
1	71	38	582.28	541.3
1	71	39	584.56	539.82
1	71	40	587.14	540.35
1	71	41	588.54	538.84
1	71	42	590.92	538.12
1	71	43	593.3	539.62
1	71	44	596.17	539.07
1	71	45	597.24	537.47
1	71	46	598.49	537.24
1	71	47	598.67	536.94
1	71	48	601.35	536.11
1	71	49	601.6	536.25
1	71	50	603.94	536.17
1	71	51	606.79	536.17
1	71	52	608.48	536.07
1	71	53	609.77	535.24
1	71	54	612.43	534.04
1	71	55	614.52	533.16
1	71	56	616.38	532.8
1	71	57	619.19	532.42
1	71	58	621.08	531.37
1	71	59	621.84	531.32
1	71	60	624.39	530.45
1	71	61	626.52	530.86
1	71	62	627.16	529.63
1	71	63	629.51	530.06
1	71	64	631.93	530.08
1	71	65	633.77	529.98
1	71	66	632.17	529.96
1	71	67	632.8	529.31
1	71	68	633.21	528.49
1	71	69	634.42	529.89
1	71	70	633.16	529
1	71	71	633.65	529.13
1	71	72	634.92	530.04
1	71	73	633.95	529.93
1	71	74	634.69	530.92
1	71	75	635.8	530.33
1	71	76	636.32	529.66
1	71	77	635.44	529.98
1	71	78	636.47	530.05
1	71	79	637.28	529.22
1	71	80	636.11	529.07
1	71	81	636.9	529.93
1	71	82	636.05	529.21
1	71	83	637.1	529.92
1	71	84	637.94	530.72
1	71	85	637.53	530.7
1	71	86	637.52	530.97
1	71	87	638.51	530.29
1	71	88	638.16	529.45
1	71	89	637.93	529.88
1	71	90	638.69	530.11
1	71	91	638.35	529.39
1	71	92	637.11	529.32
1	71	93	636.76	529.52
1	71	94	637.09	529.89
1	71	95	637.76	529.62
1	71	96	637.41	529.77
1	71	97	638.89	529
1	71	98	638.58	529.53
1	71	99	640.4	529
1	71	100	638.34	531.37
1	71	101	637.82	531.43
1	71	102	638.35	532.46
1	71	103	637.75	533.27
1	71	104	638.99	531.54
1	71	105	638.98	531.17
1	71	106	638.48	531.88
1	71	107	640.8	531.66
1	71	108	640.8	534.15
1	71	109	641.44	533.52
1	71	110	642.1	532.95
1	71	111	642.94	532.11
1	71	112	644.15	532.45
1	71	113	643.36	531.66
1	71	114	644.57	532.14
1	71	115	644.91	532.36
1	71	116	644.98	533.72
1	71	117	644.18	533.03
1	71	118	645.42	534.36
1	71	119	643.68	534.16
1	71	120	644.62	533.63
1	71	121	643.7	533.1
1	71	122	643.74	533.02
1	71	123	643.42	533.99
1	71	124	643.38	534.15
1	71	125	641.82	534.69
1	71	126	641.27	536.73
1	71	127	640.91	537.38
1	71	128	640.63	537.22
1	71	129	640.3	537.61
1	71	130	640.23	537.53
1	71	131	639.92	537.29
1	71	132	640.1	538.43
1	71	133	638.39	537.59
1	71	134	639.34	538.05
1	71	135	638.84	538.09
1	71	136	638.97	538.86
1	71	137	639.22	539.25
1	71	138	638.5	538.72
1	71	139	638.8	538.52
1	71	140	639.84	538.03
1	71	141	639.92	537.33
1	71	142	640.5	536.61
1	71	143	639.64	535.15
1	71	144	639.77	536.02
1	71	145	640.1	534.34
1	71	146	638.56	534.25
1	71	147	638.97	534.51
1	71	148	637.24	535.28
1	71	149	635.05	536.45
1	71	150	633.7	537.68
1	71	151	631.93	539.44
1	71	152	630.51	540.7
1	71	153	629.08	541.99
1	71	154	627.29	542.44
1	71	155	623.82	543.46
1	71	156	621.8	544.38
1	71	157	621.54	544.41
1	71	158	620.6	544.47
1	71	159	619.6	545.64
1	71	160	617.72	545.56
1	71	161	617.1	545.93
1	71	162	615.1	546.13
1	71	163	615.4	547.11
1	71	164	613.76	547.52
1	71	165	613.79	547.99
1	71	166	612.34	547.58
1	71	167	614.26	548.21
1	71	168	613.13	547.87
1	71	169	614.68	548.52
1	71	170	613.42	548.47
1	71	171	613.65	548.01
1	71	172	615.34	549
1	71	173	614.79	549.1
1	71	174	615.06	549.23
1	71	175	615.58	549.71
1	71	176	614.59	548.7
1	71	177	616.38	549.18
1	71	178	615.48	549.22
1	71	179	616.21	550.06
1	71	180	616.85	550.42
1	71	181	616.13	549.33
1	71	182	616.29	548.73
1	71	183	616.79	549.64
1	71	184	616.9	549.03
1	71	185	616.76	549.94
1	71	186	615.86	548.4
1	71	187	616.32	548.85
1	71	188	614.94	547.64
1	71	189	614.15	547.59
1	71	190	613.41	547.17
1	71	191	613.48	546.21
1	71	192	612.03	546.16
1	71	193	612.02	545.39
1	71	194	611.81	545.52
1	71	195	610.85	544.13
1	71	196	612.48	543.9
1	71	197	613.16	541.57
1	71	198	614.69	540.35
1	71	199	615.87	539.77
1	71	200	618.05	537.45
1	72	1	304.91	608.67
1	72	2	303.35	609.54
1	72	3	301.52	610.4
1	72	4	299.46	612.09
1	72	5	297.62	612.47
1	72	6	295.8	612.75
1	72	7	294.57	612.41
1	72	8	295.32	612.45
1	72	9	294.96	611.07
1	72	10	297.17	611.19
1	72	11	299.17	611.54
1	72	12	299.06	610.93
1	72	13	297.08	610.93
1	72	14	298.63	609.21
1	72	15	299.87	609.34
1	72	16	300.45	608.67
1	72	17	301.38	608.69
1	72	18	302.24	608.25
1	72	19	301.95	608.33
1	72	20	299.67	607.97
1	72	21	297.22	610.07
1	72	22	298.29	610.46
1	72	23	298.46	609.23
1	72	24	298.42	609.51
1	72	25	299.46	610.44
1	72	26	299.7	611.79
1	72	27	299.97	613.31
1	72	28	300.07	613.95
1	72	29	302.04	613.99
1	72	30	301.94	613.72
1	72	31	301.33	614.05
1	72	32	300.73	614.51
1	72	33	300.21	615.01
1	72	34	299.83	615.08
1	72	35	299.25	615.06
1	72	36	298.24	615.18
1	72	37	297.18	616.64
1	72	38	294.42	618.35
1	72	39	291.07	618.63
1	72	40	288.21	619.87
1	72	41	285.52	619.18
1	72	42	282.93	619.28
1	72	43	281.91	620.97
1	72	44	280.9	620.93
1	72	45	278.95	619.92
1	72	46	276.94	620.68
1	72	47	274.65	621.14
1	72	48	273.74	620.18
1	72	49	270.25	620.48
1	72	50	268.21	620.18
1	72	51	266.01	619.86
1	72	52	262.46	619.83
1	72	53	258.83	618.51
1	72	54	258.01	618.02
1	72	55	256.56	617.67
1	72	56	255.79	617.47
1	72	57	255.94	618.69
1	72	58	254.68	618.1
1	72	59	251.86	618.59
1	72	60	251.71	617.91
1	72	61	250.58	618.28
1	72	62	248.41	617.68
1	72	63	248.59	617.53
1	72	64	250.65	617.17
1	72	65	249.26	617.4
1	72	66	245.19	616.39
1	72	67	243.3	615.75
1	72	68	242.32	614.33
1	72	69	242.91	615.32
1	72	70	240.55	614.15
1	72	71	238.8	613.61
1	72	72	237.17	613.75
1	72	73	232.88	613.42
1	72	74	229.62	614.67
1	72	75	227.47	614.11
1	72	76	226.39	613.11
1	72	77	224.45	612.51
1	72	78	223.75	612.19
1	72	79	222.27	611.63
1	72	80	218.55	611.04
1	72	81	215.91	611.7
1	72	82	212.12	610.16
1	72	83	210.83	609.93
1	72	84	210.65	610.04
1	72	85	208.7	609.01
1	72	86	206.9	609.14
1	72	87	207.04	608.25
1	72	88	205.87	607.26
1	72	89	205.66	607.43
1	72	90	205.33	607.04
1	72	91	203.88	606.32
1	72	92	202.54	605.83
1	72	93	202.69	605.18
1	72	94	203.35	604.39
1	72	95	204.15	602.94
1	72	96	204.26	602.34
1	72	97	207.47	600.69
1	72	98	209.04	599.97
1	72	99	210.46	599.14
1	72	100	210.17	597.87
1	72	101	209.84	596.48
1	72	102	209.72	595.81
1	72	103	208.46	595.13
1	72	104	206.81	593.86
1	72	105	206.99	593.16
1	72	106	205.56	592.37
1	72	107	205.16	591.48
1	72	108	204.37	592.08
1	72	109	203.54	590.45
1	72	110	203.48	590.16
1	72	111	203.27	589.44
1	72	112	202.65	589.4
1	72	113	201.75	588.54
1	72	114	202.46	588.57
1	72	115	202.18	588.35
1	72	116	202.45	588.09
1	72	117	200.02	586.37
1	72	118	199.66	586.74
1	72	119	198.96	585.38
1	72	120	200.45	584.01
1	72	121	199.13	583.49
1	72	122	198.71	582.54
1	72	123	199.25	582.12
1	72	124	200.31	581.02
1	72	125	200.75	579.3
1	72	126	201	579.6
1	72	127	202.18	579.21
1	72	128	201.89	578.53
1	72	129	202.94	577.35
1	72	130	203.34	576.61
1	72	131	203.44	575.57
1	72	132	204.87	575.51
1	72	133	203.87	573.45
1	72	134	204.52	572.95
1	72	135	204.43	571.3
1	72	136	204.72	571.16
1	72	137	204.97	570.66
1	72	138	203.65	569.88
1	72	139	204.34	568.35
1	72	140	205.33	568.07
1	72	141	205.58	568.04
1	72	142	206.87	567.28
1	72	143	207.21	565.8
1	72	144	207.11	566.44
1	72	145	207.3	565.13
1	72	146	205.93	565.19
1	72	147	206.87	565.2
1	72	148	206.85	564.9
1	72	149	206.34	564.63
1	72	150	206.66	564.39
1	72	151	207.6	564.42
1	72	152	208.99	563.93
1	72	153	209.35	564.32
1	72	154	244.87	576.74
1	72	155	248.59	576.98
1	72	156	252.31	577.44
1	72	157	256.8	577.08
1	72	158	260.14	576.78
1	72	159	261.75	577.2
1	72	160	261.97	577.38
1	72	161	262.72	577.81
1	72	162	262.66	577.27
1	72	163	264.96	577.88
1	72	164	265.86	577.66
1	72	165	267.17	577.89
1	72	166	266.66	577.25
1	72	167	269.8	578.04
1	72	168	269.53	577.87
1	72	169	272.96	578.31
1	72	170	273.19	578.6
1	72	171	273.41	577.96
1	72	172	275.76	579.49
1	72	173	275.79	579.03
1	72	174	276.35	579.3
1	72	175	276.32	579.71
1	72	176	276.27	579.64
1	72	177	279.14	580.98
1	72	178	280.69	581
1	72	179	282.4	581.81
1	72	180	284.28	582.41
1	72	181	284.14	581.93
1	72	182	284.77	581.49
1	72	183	286.43	583.19
1	72	184	288.14	583.7
1	72	185	289.68	585.34
1	72	186	290.79	585.03
1	72	187	292.57	585.82
1	72	188	291.44	585.53
1	72	189	290.96	585.68
1	72	190	290.97	585.77
1	72	191	291.33	584.94
1	72	192	291.52	585.36
1	72	193	293.03	585.24
1	72	194	295.39	585.7
1	72	195	295.46	584.71
1	72	196	298.27	584.93
1	72	197	299.44	583.94
1	72	198	301.99	584.36
1	72	199	302.27	585.4
1	72	200	303.71	585.32
1	73	1	467.82	227.31
1	73	2	469.42	228.78
1	73	3	468.51	229.04
1	73	4	467.25	228.99
1	73	5	464.16	227.71
1	73	6	461.01	228.12
1	73	7	457.76	229.03
1	73	8	449.69	228.16
1	73	9	442.96	229.31
1	73	10	437.7	230.17
1	73	11	430.98	231.38
1	73	12	426.37	231.46
1	73	13	422.53	231.67
1	73	14	419.46	231.84
1	73	15	418.97	232.79
1	73	16	415.9	232.38
1	73	17	414.31	232.54
1	73	18	409.49	232.24
1	73	19	406	231.66
1	73	20	402.36	232.17
1	73	21	399.63	232.14
1	73	22	396.06	231.81
1	73	23	393.77	232.54
1	73	24	391.79	232.64
1	73	25	390.29	233.54
1	73	26	388.82	233.33
1	73	27	386.14	234.02
1	73	28	382.69	233.49
1	73	29	381.83	235.1
1	73	30	380.97	235.15
1	73	31	378.5	236.28
1	73	32	376.26	238.26
1	73	33	372.89	240.36
1	73	34	371.18	243.43
1	73	35	370.76	247.51
1	73	36	369.79	250.94
1	73	37	370.19	255.31
1	73	38	370.5	260.3
1	73	39	371.88	264.8
1	73	40	374.45	269.48
1	73	41	375.94	271.67
1	73	42	378.07	274.28
1	73	43	379.76	275.82
1	73	44	379.14	277.04
1	73	45	383.51	279.73
1	73	46	385.21	280.39
1	73	47	388.66	280.21
1	73	48	392.6	280.63
1	73	49	392.2	279.09
1	73	50	393.24	277.83
1	73	51	394.39	276.48
1	73	52	395.58	275.3
1	73	53	396	274.82
1	73	54	396.63	273.7
1	73	55	398.15	273.41
1	73	56	399.29	272.03
1	73	57	400.06	270.98
1	73	58	402.19	269.76
1	73	59	404.91	266.57
1	73	60	408.96	264.68
1	73	61	411.52	263.9
1	73	62	414.97	263.01
1	73	63	419.47	263.14
1	73	64	422.33	262.97
1	73	65	423.71	262.72
1	73	66	425.29	261.98
1	73	67	426.66	262.47
1	73	68	428.06	262.72
1	73	69	427.81	262.41
1	73	70	427.89	262.35
1	73	71	427.94	262.71
1	73	72	427.67	261.98
1	73	73	427.65	261.51
1	73	74	429.22	261.96
1	73	75	429.14	262
1	73	76	431.03	263.62
1	73	77	431.24	263.19
1	73	78	431.91	263.53
1	73	79	431.88	264.63
1	73	80	430.85	265.67
1	73	81	432.77	266.92
1	73	82	432.79	267.06
1	73	83	432.55	268.14
1	73	84	432.63	269.07
1	73	85	432.32	270.24
1	73	86	432.67	271.61
1	73	87	433.85	274.29
1	73	88	433.27	275.6
1	73	89	433.87	278.6
1	73	90	432.23	279.18
1	73	91	431.36	281.34
1	73	92	431.12	281.58
1	73	93	428.5	282.71
1	73	94	427.08	284.77
1	73	95	426.09	287.1
1	73	96	425.23	287.36
1	73	97	424.58	288.92
1	73	98	423.46	289.3
1	73	99	423.75	290.48
1	73	100	420.74	291.1
1	73	101	421.49	291.89
1	73	102	420.8	292.13
1	73	103	419.45	293.23
1	73	104	420.46	293.97
1	73	105	418.78	294.42
1	73	106	419.49	295.36
1	73	107	418.31	295.78
1	73	108	417.16	295.85
1	73	109	418.85	296.37
1	73	110	418.66	296.77
1	73	111	417.68	296.55
1	73	112	417.49	296.11
1	73	113	418.12	297.72
1	73	114	417.04	297.84
1	73	115	416.37	298.33
1	73	116	415.94	297.59
1	73	117	415.24	297.68
1	73	118	415.84	298.18
1	73	119	416.11	298.3
1	73	120	416.13	298.12
1	73	121	416.28	298.31
1	73	122	417.22	299.08
1	73	123	416.16	298.39
1	73	124	415.44	298.05
1	73	125	413.43	297.68
1	73	126	411.33	297.74
1	73	127	407.92	296.54
1	73	128	405.24	295.47
1	73	129	404.64	295.09
1	73	130	400.89	292.32
1	73	131	401.32	293
1	73	132	400.06	291.75
1	73	133	399.28	289.41
1	73	134	397.77	288.11
1	73	135	396.39	286.52
1	73	136	393.64	284.44
1	73	137	394.27	283.7
1	73	138	391.62	281.9
1	73	139	391.3	278.92
1	73	140	391.07	276.27
1	73	141	390.36	273.85
1	73	142	390.44	271.6
1	73	143	390.32	270.51
1	73	144	390.54	269.3
1	73	145	389.91	267.97
1	73	146	389.13	266.21
1	73	147	389.28	264.59
1	73	148	389.73	262.51
1	73	149	388.97	262.57
1	73	150	386.9	261.67
1	73	151	387.22	261.4
1	73	152	386.73	260.93
1	73	153	386.47	260.02
1	73	154	386.6	259.33
1	73	155	384.22	259.28
1	73	156	383.73	258.14
1	73	157	383.42	256.9
1	73	158	384.24	256.88
1	73	159	384.18	256.75
1	73	160	384.52	256.4
1	73	161	384.16	255.09
1	73	162	386.22	254.97
1	73	163	385.56	254.35
1	73	164	386.68	253.74
1	73	165	386.54	253.52
1	73	166	387.2	253.07
1	73	167	387.37	251.71
1	73	168	387.67	251.28
1	73	169	386.91	250.51
1	73	170	386.42	249.25
1	73	171	386.11	248.02
1	73	172	384.72	247.33
1	73	173	385.92	246.32
1	73	174	384.83	246.07
1	73	175	385.65	245.36
1	73	176	385.67	244.5
1	73	177	386.38	244.02
1	73	178	386.82	243.78
1	73	179	387.61	243.17
1	73	180	390.36	241.41
1	73	181	392.4	239.36
1	73	182	396.55	238.22
1	73	183	400.45	237.38
1	73	184	404.4	235.59
1	73	185	408.1	234.81
1	73	186	411.91	235.34
1	73	187	412.75	235.42
1	73	188	414.03	234.94
1	73	189	414.4	234.66
1	73	190	415.26	234.32
1	73	191	418.03	233.81
1	73	192	419.46	232.86
1	73	193	419.26	230.8
1	73	194	421.06	231.42
1	73	195	421.59	231.42
1	73	196	423.38	231.37
1	73	197	425.26	231.77
1	73	198	430.58	231.69
1	73	199	434.44	231.76
1	73	200	435.9	231.33
1	74	1	503.61	259.16
1	74	2	502.12	258.86
1	74	3	502.21	259.24
1	74	4	505.14	261.82
1	74	5	506.76	263.76
1	74	6	508.51	267.09
1	74	7	511.19	272.08
1	74	8	513.68	276.71
1	74	9	517.34	282.61
1	74	10	519.27	289.97
1	74	11	516.96	296.65
1	74	12	517.19	302.64
1	74	13	515.58	307.6
1	74	14	513.01	311.5
1	74	15	512.33	314.63
1	74	16	509.86	315.83
1	74	17	509.53	317.21
1	74	18	508.75	318.67
1	74	19	507.84	320.08
1	74	20	506.14	320.72
1	74	21	503.35	321.08
1	74	22	500.76	321.7
1	74	23	499.03	322.35
1	74	24	497	323.33
1	74	25	495.43	324.69
1	74	26	492.95	324.82
1	74	27	488.68	326.3
1	74	28	485.91	326.19
1	74	29	484.93	328.79
1	74	30	483.4	329.99
1	74	31	479.16	331.68
1	74	32	477.97	333.51
1	74	33	472.26	335.79
1	74	34	468.23	338.87
1	74	35	465.12	341.3
1	74	36	462.85	343.41
1	74	37	461.74	343.63
1	74	38	460.22	345.49
1	74	39	459.33	346.99
1	74	40	459.48	349.54
1	74	41	458.09	350.53
1	74	42	458.23	352.89
1	74	43	458.53	353.54
1	74	44	455.24	355.18
1	74	45	455.24	356.89
1	74	46	453.64	359.62
1	74	47	453.28	361.27
1	74	48	453.37	364.57
1	74	49	450.22	366.1
1	74	50	448.47	369.11
1	74	51	447.46	372.23
1	74	52	445.63	375.16
1	74	53	441.67	379.65
1	74	54	437.53	383.6
1	74	55	435.62	387.63
1	74	56	432.26	391.66
1	74	57	428.61	394.66
1	74	58	425.72	397.77
1	74	59	423.17	400.58
1	74	60	419.45	403.67
1	74	61	416.92	406.19
1	74	62	413.24	409.24
1	74	63	411.41	411.18
1	74	64	409.96	412.3
1	74	65	406.6	413.8
1	74	66	404.74	415.66
1	74	67	402.8	418.93
1	74	68	401.76	421.87
1	74	69	399.35	425.53
1	74	70	396.08	428.03
1	74	71	392.87	430.54
1	74	72	388.24	433.72
1	74	73	383.99	436.12
1	74	74	381.27	438.5
1	74	75	377.29	439.94
1	74	76	376.16	441.88
1	74	77	372.98	442.53
1	74	78	370.19	443.25
1	74	79	367.22	443.69
1	74	80	363.07	443.62
1	74	81	362.03	443.15
1	74	82	359.56	442.7
1	74	83	357.35	442.01
1	74	84	354.97	440.22
1	74	85	352.08	438.59
1	74	86	349.71	436.41
1	74	87	348.6	435.8
1	74	88	345.83	433.78
1	74	89	344.81	434.51
1	74	90	342.08	432.79
1	74	91	341.31	432.8
1	74	92	339.19	431.58
1	74	93	332.8	431.4
1	74	94	328.23	431.5
1	74	95	326.61	432.2
1	74	96	324.45	432.36
1	74	97	323.06	433.43
1	74	98	321.52	432.88
1	74	99	320.84	433.13
1	74	100	317.31	433.45
1	74	101	315.06	436.48
1	74	102	312.7	437.72
1	74	103	309.56	438.16
1	74	104	308.4	439.07
1	74	105	304.72	440.07
1	74	106	302.43	441.52
1	74	107	297.98	442.15
1	74	108	294.36	442.65
1	74	109	289.57	445.54
1	74	110	285.04	447.48
1	74	111	280.84	448.8
1	74	112	278	448.67
1	74	113	277.3	450.12
1	74	114	274.68	450.26
1	74	115	271.81	451.37
1	74	116	270.07	450.76
1	74	117	268.96	451.28
1	74	118	268.76	451.45
1	74	119	268.18	451.22
1	74	120	265.89	451.03
1	74	121	263.53	451.81
1	74	122	261.89	453.8
1	74	123	258.34	453.4
1	74	124	255.45	453.99
1	74	125	252.1	454.47
1	74	126	248.23	455.29
1	74	127	245.69	454.68
1	74	128	243.84	454.39
1	74	129	242.38	455.27
1	74	130	236.91	455.26
1	74	131	233.42	458.24
1	74	132	229.71	458.4
1	74	133	225.96	458.85
1	74	134	222.32	460.65
1	74	135	220.29	462.18
1	74	136	214.54	462.78
1	74	137	213.25	464.89
1	74	138	212.01	464.47
1	74	139	211.01	464.44
1	74	140	209.14	465.72
1	74	141	206.52	466.49
1	74	142	204.09	467
1	74	143	200.82	468.74
1	74	144	200.01	469
1	74	145	197.21	469.11
1	74	146	194.22	468.59
1	74	147	191.81	469.69
1	74	148	191.18	469.87
1	74	149	187.48	471.67
1	74	150	184.42	472.75
1	74	151	184.37	474.06
1	74	152	183.18	474.78
1	74	153	181.73	474.32
1	74	154	180.81	475.11
1	74	155	178.35	475.97
1	74	156	177.17	475.65
1	74	157	176.33	476.06
1	74	158	175.55	477.03
1	74	159	173.53	477.9
1	74	160	169.44	479.04
1	74	161	165.46	479.65
1	74	162	162.7	480.46
1	74	163	159.59	479.95
1	74	164	157.09	479.9
1	74	165	152.58	479.78
1	74	166	147.67	479.02
1	74	167	142.34	478.51
1	74	168	137.29	478.5
1	74	169	132.74	478.46
1	74	170	128.52	478.31
1	74	171	125.82	478.1
1	74	172	122.18	478.29
1	74	173	121.03	478.46
1	74	174	118.05	478.99
1	74	175	117.84	479.89
1	74	176	116.2	479.95
1	74	177	114.84	480.58
1	74	178	112.6	481.87
1	74	179	111.78	482.76
1	74	180	110.79	483.31
1	74	181	108.3	484.1
1	74	182	106.78	485.85
1	74	183	105.39	488.22
1	74	184	102.38	489.74
1	74	185	101.12	492.34
1	74	186	101.33	494.84
1	74	187	99.724	496.8
1	74	188	99.025	497.19
1	74	189	98.014	496.79
1	74	190	97.645	498.29
1	74	191	98.068	501.16
1	74	192	97.834	503.75
1	74	193	95.587	505.78
1	74	194	97.465	509.43
1	74	195	97.699	511.52
1	74	196	99.468	513.41
1	74	197	99.297	515.64
1	74	198	99.396	516.63
1	74	199	100.23	518.26
1	74	200	100.36	519.22
1	75	1	516.61	393.66
1	75	2	514.45	393.55
1	75	3	512.26	394.16
1	75	4	511.37	394.98
1	75	5	509.98	395.14
1	75	6	508.66	395.83
1	75	7	507.9	396.15
1	75	8	506.45	395.82
1	75	9	507.59	396.06
1	75	10	506.96	396.64
1	75	11	504.17	397.06
1	75	12	503.58	397.49
1	75	13	501.45	397.46
1	75	14	498.5	397.1
1	75	15	497.2	397.87
1	75	16	493.38	397.14
1	75	17	490.16	397.64
1	75	18	486.87	397.45
1	75	19	485	396.48
1	75	20	483.63	396.08
1	75	21	484.92	396.97
1	75	22	484.1	396.32
1	75	23	483.29	396.25
1	75	24	482.62	396.04
1	75	25	482.63	396.71
1	75	26	481.67	396.96
1	75	27	480.13	397.18
1	75	28	478.87	395.12
1	75	29	479.67	396.47
1	75	30	479.31	395.71
1	75	31	477.65	395.69
1	75	32	478.12	395.71
1	75	33	476.11	394.31
1	75	34	476.04	394.65
1	75	35	476.82	394.09
1	75	36	479.05	392.75
1	75	37	480.48	390.58
1	75	38	480.55	390.99
1	75	39	481.14	390.14
1	75	40	481.12	390.79
1	75	41	480.33	390.05
1	75	42	479.77	390.28
1	75	43	480.25	389.7
1	75	44	477.24	389.43
1	75	45	477.08	388.7
1	75	46	474.92	389.48
1	75	47	475.3	388.64
1	75	48	474.93	388.62
1	75	49	471.81	388.16
1	75	50	470.91	388.38
1	75	51	470.32	389.54
1	75	52	469.11	390.32
1	75	53	467.67	391.2
1	75	54	465.99	392.12
1	75	55	466.82	392.65
1	75	56	466.97	392.04
1	75	57	465.31	392.15
1	75	58	464.65	393.1
1	75	59	465.96	391.22
1	75	60	466.34	390.66
1	75	61	467.59	389.57
1	75	62	468.6	388.56
1	75	63	470.5	387.44
1	75	64	471.89	385.72
1	75	65	472.09	384.01
1	75	66	472.87	382.35
1	75	67	474.16	381.98
1	75	68	475.69	380.81
1	75	69	476.72	379.79
1	75	70	477.41	378.52
1	75	71	478.07	378.34
1	75	72	478.57	377.39
1	75	73	478.72	376.76
1	75	74	480.16	376.25
1	75	75	480.31	375.26
1	75	76	482.05	375.42
1	75	77	481.75	373.66
1	75	78	482.32	373.13
1	75	79	482.44	372.71
1	75	80	481.15	372.55
1	75	81	482.11	372.4
1	75	82	482.31	371.57
1	75	83	482.3	370.8
1	75	84	481.99	370.17
1	75	85	481.38	370.02
1	75	86	481.88	368.78
1	75	87	483.32	368.68
1	75	88	483.07	366.76
1	75	89	484.86	366.03
1	75	90	484.16	363.25
1	75	91	484.76	362.15
1	75	92	485.54	360.74
1	75	93	484.05	359.03
1	75	94	484.02	357.56
1	75	95	484.97	356.04
1	75	96	485.44	352.2
1	75	97	486.6	348.32
1	75	98	486.85	345.03
1	75	99	487.96	343.36
1	75	100	486.98	341.12
1	75	101	489.37	339.6
1	75	102	489.87	338.68
1	75	103	489.11	337.52
1	75	104	490.13	336.71
1	75	105	488.62	335.94
1	75	106	490.62	334.68
1	75	107	490	332.25
1	75	108	489.76	329.23
1	75	109	492.36	326.43
1	75	110	493.52	325.79
1	75	111	493.79	326.81
1	75	112	493.89	326.92
1	75	113	495.66	328.3
1	75	114	495.71	329.62
1	75	115	495.75	329.36
1	75	116	496.11	327.51
1	75	117	497.03	326.41
1	75	118	498.66	325.96
1	75	119	499.46	325.95
1	75	120	498.93	325.49
1	75	121	499.01	324.78
1	75	122	501.57	324.34
1	75	123	502.05	321.75
1	75	124	501.91	319.45
1	75	125	501.57	317.95
1	75	126	502.33	317.08
1	75	127	503.27	316.48
1	75	128	504.23	316.16
1	75	129	506.56	315.37
1	75	130	505.28	313.46
1	75	131	506.77	314.74
1	75	132	506.74	314.43
1	75	133	507.67	312.43
1	75	134	508.01	311.74
1	75	135	509.97	311.91
1	75	136	509.14	310.3
1	75	137	511.46	309.12
1	75	138	512.14	308.13
1	75	139	513.17	308.28
1	75	140	513.92	308.48
1	75	141	513.67	308.41
1	75	142	514.21	308.22
1	75	143	513.62	308.95
1	75	144	515.15	308.44
1	75	145	514.85	307.53
1	75	146	513.76	305.07
1	75	147	513.53	303.67
1	75	148	514.87	300.52
1	75	149	513.87	298.99
1	75	150	512.86	297.09
1	75	151	514.32	296.41
1	75	152	514.57	295.16
1	75	153	514.88	293.68
1	75	154	515.24	294.05
1	75	155	515.03	293.79
1	75	156	515.12	291.77
1	75	157	515.7	290.44
1	75	158	516.07	290.54
1	75	159	516.14	290.74
1	75	160	516.5	290.1
1	75	161	515.35	288.61
1	75	162	515.84	286.93
1	75	163	514.41	284.74
1	75	164	514.98	282.79
1	75	165	514.21	281.04
1	75	166	514.3	278.68
1	75	167	512.9	275.1
1	75	168	512.61	273.14
1	75	169	511.57	271.19
1	75	170	510.54	268.94
1	75	171	509.96	265.03
1	75	172	506.73	259.98
1	75	173	505.51	255.73
1	75	174	503.96	253.58
1	75	175	503.92	252.14
1	75	176	502.78	249.4
1	75	177	502.45	246.69
1	75	178	501.12	243.65
1	75	179	500.84	241.67
1	75	180	500.13	239.73
1	75	181	497.64	237.49
1	75	182	497.58	235.7
1	75	183	497.16	234.21
1	75	184	495.43	231.81
1	75	185	495.07	230.87
1	75	186	496.06	230.66
1	75	187	494.59	229.11
1	75	188	494.73	226.91
1	75	189	494.8	224.57
1	75	190	494.23	221.58
1	75	191	495.3	219.01
1	75	192	494.41	217.21
1	75	193	492.54	215.02
1	75	194	492.74	214.82
1	75	195	493.73	214.97
1	75	196	494.95	214.64
1	75	197	493.97	214.11
1	75	198	492.69	212.91
1	75	199	493.06	212.29
1	75	200	491.84	211.59
1	76	1	369	402.49
1	76	2	370.48	399.77
1	76	3	371.16	397.25
1	76	4	372.53	396.13
1	76	5	371.51	395
1	76	6	369.63	394.71
1	76	7	368.5	395.79
1	76	8	364.98	395.69
1	76	9	365.05	396.97
1	76	10	364.33	397.35
1	76	11	361.59	397.66
1	76	12	361.7	397.63
1	76	13	360.49	397.76
1	76	14	359.75	396.67
1	76	15	360.67	396.02
1	76	16	359.36	394.9
1	76	17	358.22	395.65
1	76	18	355.62	396.26
1	76	19	352.13	396.72
1	76	20	349.19	397.7
1	76	21	348.08	397.64
1	76	22	349.59	392.89
1	76	23	351.31	389.25
1	76	24	352.62	386.37
1	76	25	354.52	385.75
1	76	26	354.98	384.21
1	76	27	354.93	383.74
1	76	28	355.32	380.75
1	76	29	356.91	381.17
1	76	30	358.4	379.66
1	76	31	358.05	378.22
1	76	32	360.35	378.2
1	76	33	359.74	377.21
1	76	34	360.32	377.03
1	76	35	360.01	376.91
1	76	36	360.19	376.78
1	76	37	359.8	375.76
1	76	38	359.25	376.78
1	76	39	359.13	376.95
1	76	40	359.62	377.59
1	76	41	358.73	377.13
1	76	42	358.72	378.16
1	76	43	358.99	377.96
1	76	44	356.53	378.11
1	76	45	356.59	379.03
1	76	46	354.84	381.61
1	76	47	354.38	382.83
1	76	48	354.76	383.8
1	76	49	351.77	383.3
1	76	50	350.89	384.46
1	76	51	350.64	385.89
1	76	52	349.55	386.27
1	76	53	348.04	387.52
1	76	54	346.71	387.57
1	76	55	346.9	388.01
1	76	56	347.08	387.79
1	76	57	346.11	387.35
1	76	58	346.29	387.99
1	76	59	346.46	387.38
1	76	60	343.61	389.74
1	76	61	342.51	390.63
1	76	62	340.76	391.17
1	76	63	339.39	392.92
1	76	64	338.45	393.14
1	76	65	335.45	393.75
1	76	66	332.68	395.34
1	76	67	330.58	398.59
1	76	68	327.65	401.85
1	76	69	325.09	403.98
1	76	70	322.97	406.39
1	76	71	321.15	408.52
1	76	72	318.99	409.06
1	76	73	317.74	409.39
1	76	74	320.2	407.36
1	76	75	319.45	407.39
1	76	76	320.06	408.73
1	76	77	317.8	408.68
1	76	78	317.92	409.2
1	76	79	317.91	408.95
1	76	80	317.61	408.16
1	76	81	318.99	407.79
1	76	82	319.99	406.47
1	76	83	319.24	406.49
1	76	84	319.69	405.64
1	76	85	320.14	404.96
1	76	86	319.47	404.91
1	76	87	321.23	405.51
1	76	88	320.28	404.26
1	76	89	322.07	404.64
1	76	90	320.78	403.76
1	76	91	320.31	404.43
1	76	92	320.45	404.08
1	76	93	319.04	403.91
1	76	94	317.21	405.02
1	76	95	316.53	407.02
1	76	96	314.95	408.01
1	76	97	314.49	409.6
1	76	98	313.63	409.39
1	76	99	313.08	410.28
1	76	100	310.4	410.5
1	76	101	308.96	413.67
1	76	102	307.24	415.74
1	76	103	304.4	416.8
1	76	104	304.18	417.44
1	76	105	301.5	418.3
1	76	106	300	419.74
1	76	107	296.42	420.27
1	76	108	293.64	420.74
1	76	109	292.35	422.72
1	76	110	290.05	424.84
1	76	111	287.9	424.72
1	76	112	286.39	423.95
1	76	113	287.53	424.66
1	76	114	287.36	423.89
1	76	115	287.28	423.55
1	76	116	287.52	423.24
1	76	117	287.37	423.11
1	76	118	287.88	423.57
1	76	119	287.22	423.89
1	76	120	286.08	423.46
1	76	121	285.25	423.71
1	76	122	286.24	424.87
1	76	123	284.79	423.68
1	76	124	282.06	423.89
1	76	125	279.78	423.57
1	76	126	275.96	425.09
1	76	127	275.94	424.88
1	76	128	272.47	426.81
1	76	129	267.31	430.11
1	76	130	263.88	429.24
1	76	131	263.33	431.9
1	76	132	261.37	431.48
1	76	133	258.45	431.9
1	76	134	256.89	432.38
1	76	135	259.18	431.44
1	76	136	256.35	431
1	76	137	256.19	432.18
1	76	138	252.93	433.54
1	76	139	249.67	434.92
1	76	140	246.01	436.97
1	76	141	243.4	437.31
1	76	142	243.23	436.93
1	76	143	241.9	437.47
1	76	144	240.84	438.13
1	76	145	237.22	439.57
1	76	146	234.66	439.74
1	76	147	233.51	440.55
1	76	148	232.93	441.03
1	76	149	228.44	444.07
1	76	150	226.79	443.26
1	76	151	229.06	442.88
1	76	152	229.58	442.48
1	76	153	229.52	442.1
1	76	154	228.61	443.2
1	76	155	225.69	444.52
1	76	156	224.82	444.45
1	76	157	223.66	444.85
1	76	158	220.65	447.81
1	76	159	219.51	448.76
1	76	160	220.22	448.27
1	76	161	220.31	447.6
1	76	162	222.13	448.44
1	76	163	222.48	448.08
1	76	164	223.86	447.08
1	76	165	223.8	446.96
1	76	166	225.2	446.45
1	76	167	224.94	445.91
1	76	168	224.24	446.77
1	76	169	223.32	447.24
1	76	170	236.01	447.86
1	76	171	236.41	447.56
1	76	172	234.78	447.54
1	76	173	235.2	447.36
1	76	174	234.21	447.54
1	76	175	234.78	448.17
1	76	176	233.66	447.47
1	76	177	233.6	447.93
1	76	178	232.71	448.31
1	76	179	232.44	449.33
1	76	180	232.32	449.5
1	76	181	229.58	449.43
1	76	182	228.68	450.44
1	76	183	227.14	451.48
1	76	184	223.41	453.32
1	76	185	221.48	455.54
1	76	186	221.58	456.71
1	76	187	219.55	457.26
1	76	188	218.79	457.64
1	76	189	217.92	457.3
1	76	190	216.95	458.21
1	76	191	216.68	458.89
1	76	192	214.61	460.38
1	76	193	210.38	461.02
1	76	194	207.69	463.16
1	76	195	206.14	463.6
1	76	196	204.51	464.91
1	76	197	202.79	466.02
1	76	198	201.5	467.04
1	76	199	202.67	467.16
1	76	200	202.9	466.52
1	77	1	596.65	374.94
1	77	2	596.75	374.22
1	77	3	596.79	374.24
1	77	4	597.6	374.44
1	77	5	597.43	374.35
1	77	6	597.21	374.71
1	77	7	597.42	375.24
1	77	8	597.25	376.2
1	77	9	599.47	378.23
1	77	10	600.55	380
1	77	11	600.26	381.77
1	77	12	601.89	382.91
1	77	13	601.91	383.64
1	77	14	601.12	383.54
1	77	15	602.33	384.86
1	77	16	601.36	384.71
1	77	17	602.17	385.3
1	77	18	602.44	384.95
1	77	19	602.46	384.79
1	77	20	602.09	385.01
1	77	21	601.56	385.28
1	77	22	601.6	385.04
1	77	23	601.21	385.11
1	77	24	601.16	385.14
1	77	25	601.69	385.36
1	77	26	602.04	385.18
1	77	27	600.84	385.35
1	77	28	600.98	385.01
1	77	29	601.38	385.49
1	77	30	603.04	385.94
1	77	31	602.46	386
1	77	32	604	386.2
1	77	33	603.77	386
1	77	34	604.48	386.08
1	77	35	604.25	386.11
1	77	36	604.46	386.29
1	77	37	604.76	386.91
1	77	38	604.25	387.06
1	77	39	604.72	387.81
1	77	40	605.59	388
1	77	41	606.39	388.5
1	77	42	607.07	388.54
1	77	43	608.9	388.41
1	77	44	607.35	388.45
1	77	45	608.45	388.38
1	77	46	607.27	388.45
1	77	47	608.36	388.51
1	77	48	609.4	388.48
1	77	49	608.88	388.35
1	77	50	609.33	388.38
1	77	51	609.36	388.56
1	77	52	610.36	388.48
1	77	53	610.24	388.53
1	77	54	610.08	388.48
1	77	55	610.7	388.57
1	77	56	611.22	388.52
1	77	57	610.91	388.43
1	77	58	610.27	388.39
1	77	59	611.55	388.4
1	77	60	610.73	388.39
1	77	61	610.6	388.49
1	77	62	610.99	388.43
1	77	63	612.2	388.59
1	77	64	612.97	388.55
1	77	65	612.47	388.57
1	77	66	612.87	388.51
1	77	67	613.09	388.6
1	77	68	613.71	388.7
1	77	69	613.68	389.4
1	77	70	614.05	389.37
1	77	71	613.9	389.49
1	77	72	613.87	390.13
1	77	73	614.03	390.33
1	77	74	615.29	391.03
1	77	75	615.34	390.93
1	77	76	616.55	391.19
1	77	77	616.58	391.38
1	77	78	617.06	391.59
1	77	79	616.92	391.74
1	77	80	616.11	391.82
1	77	81	618.16	392.24
1	77	82	618.38	392.96
1	77	83	618.97	393.97
1	77	84	618.87	394.56
1	77	85	618.74	395.58
1	77	86	619.31	396.15
1	77	87	621.24	397.56
1	77	88	620.97	398.27
1	77	89	622.78	399.68
1	77	90	623.09	400.67
1	77	91	624.56	401.93
1	77	92	625.97	402.88
1	77	93	625.15	404.03
1	77	94	625.65	405.5
1	77	95	627.16	406.36
1	77	96	628.37	407.08
1	77	97	629.2	407.91
1	77	98	630.12	408.46
1	77	99	631.25	409.29
1	77	100	630.39	409.86
1	77	101	632.52	410.63
1	77	102	632.66	411.38
1	77	103	631.79	412.06
1	77	104	632.65	412.78
1	77	105	631.37	412.93
1	77	106	632.86	413.86
1	77	107	632.59	414.64
1	77	108	632.25	415.6
1	77	109	634.86	416.75
1	77	110	636.07	418.04
1	77	111	636.18	419.19
1	77	112	636.3	419.6
1	77	113	637.39	420.9
1	77	114	636.97	422.11
1	77	115	636.93	422.97
1	77	116	637.56	423.46
1	77	117	637.99	424.49
1	77	118	638.93	425.37
1	77	119	639.38	426.22
1	77	120	639.37	426.91
1	77	121	639.97	427.7
1	77	122	641.99	428.73
1	77	123	642.01	429.13
1	77	124	642.33	430.26
1	77	125	641.8	431.13
1	77	126	642.58	431.98
1	77	127	643.25	432.71
1	77	128	643.78	433.61
1	77	129	645.06	434.39
1	77	130	644.09	434.8
1	77	131	645.44	435.94
1	77	132	645.24	436.17
1	77	133	645.55	436.14
1	77	134	644.45	436.39
1	77	135	645.04	437.25
1	77	136	644.09	437.67
1	77	137	645.67	437.93
1	77	138	645.42	438.6
1	77	139	645.85	439.29
1	77	140	646.54	439.33
1	77	141	646.76	439.3
1	77	142	647.14	439.16
1	77	143	646.4	439.43
1	77	144	647.46	440.19
1	77	145	647.01	440.11
1	77	146	646.01	439.93
1	77	147	645.86	441.15
1	77	148	647.94	441.62
1	77	149	647.02	442.48
1	77	150	645.94	442.81
1	77	151	647.38	444.01
1	77	152	648	444.88
1	77	153	648.43	445.4
1	77	154	649.49	447.12
1	77	155	648.83	449.02
1	77	156	650.08	449.09
1	77	157	650.78	450.29
1	77	158	652.29	452.23
1	77	159	652.63	452.58
1	77	160	653.06	452.91
1	77	161	652.69	454
1	77	162	653.57	456.42
1	77	163	653.12	457.6
1	77	164	654.07	458.69
1	77	165	653.8	459.42
1	77	166	654.94	460.31
1	77	167	654.71	460.07
1	77	168	654.85	460.84
1	77	169	655.1	461.33
1	77	170	655.66	463.03
1	77	171	656.34	464.09
1	77	172	655.6	464.3
1	77	173	656.38	464.36
1	77	174	655.7	464.93
1	77	175	655.93	465.03
1	77	176	654.2	463.22
1	77	177	653.62	461.97
1	77	178	651.44	461.55
1	77	179	651.27	461.54
1	77	180	651.6	461.62
1	77	181	649.93	462.2
1	77	182	650.81	464.01
1	77	183	651.22	466.11
1	77	184	650	468.57
1	77	185	650.32	471.2
1	77	186	651.36	473.87
1	77	187	651.33	476.57
1	77	188	651.61	479.47
1	77	189	651.38	480.8
1	77	190	651.65	482.94
1	77	191	652.85	485.37
1	77	192	652.2	487.66
1	77	193	650.93	488.64
1	77	194	651.63	491.3
1	77	195	651.34	493.51
1	77	196	652.53	496.14
1	77	197	651.68	499.05
1	77	198	651.3	501.58
1	77	199	652.39	503.77
1	77	200	651.97	504.79
1	78	1	222.66	485.99
1	78	2	221.31	487.21
1	78	3	220.71	487.82
1	78	4	220.27	489.13
1	78	5	219.54	489.6
1	78	6	219.47	489.86
1	78	7	219.37	489.79
1	78	8	218.78	488.92
1	78	9	219.28	489.2
1	78	10	219.35	488.73
1	78	11	219.45	489
1	78	12	219.17	488.67
1	78	13	219.72	488
1	78	14	220.24	488.1
1	78	15	221.01	487.9
1	78	16	221.87	487.48
1	78	17	223.03	487.09
1	78	18	224.56	485.38
1	78	19	226.16	484.48
1	78	20	227.75	483.84
1	78	21	228.85	483.28
1	78	22	229.71	482.26
1	78	23	230.36	481.85
1	78	24	232.36	482.29
1	78	25	232.89	480.65
1	78	26	234.12	479.89
1	78	27	235.77	479.65
1	78	28	237.5	478.29
1	78	29	238.64	477.47
1	78	30	239.25	477.05
1	78	31	240.34	476.71
1	78	32	241.14	476.26
1	78	33	241.74	475.57
1	78	34	241.92	473.74
1	78	35	242.22	474.44
1	78	36	242.64	473.82
1	78	37	242.95	473.88
1	78	38	243.87	474.96
1	78	39	244.75	474.45
1	78	40	245.52	473.61
1	78	41	246.03	472.07
1	78	42	246.66	472.8
1	78	43	247.6	471.91
1	78	44	249.59	471.19
1	78	45	251.07	469.27
1	78	46	252.7	467.92
1	78	47	254.5	466.91
1	78	48	256.31	467.44
1	78	49	257.13	465.63
1	78	50	257.96	465.22
1	78	51	258.19	464.32
1	78	52	259.06	463.19
1	78	53	260.55	463.75
1	78	54	260.53	462.69
1	78	55	260.22	462.64
1	78	56	260.58	462.97
1	78	57	260.5	462.06
1	78	58	260.08	462.33
1	78	59	260.84	463.16
1	78	60	260.96	462.87
1	78	61	261.71	463.86
1	78	62	260.71	464.59
1	78	63	261.33	463.39
1	78	64	262.18	464.36
1	78	65	262.64	463.37
1	78	66	262.47	463.62
1	78	67	261.9	462.41
1	78	68	262.75	463.23
1	78	69	263.34	463.65
1	78	70	261.83	463.04
1	78	71	262.66	463.32
1	78	72	262.38	462.63
1	78	73	263.51	462.16
1	78	74	264.64	462.67
1	78	75	265.24	462.33
1	78	76	265.21	461.29
1	78	77	265.62	461.28
1	78	78	267.63	462.06
1	78	79	267.62	460.72
1	78	80	269.37	461.29
1	78	81	269.09	460.7
1	78	82	269.36	460.32
1	78	83	269.99	459.04
1	78	84	272.31	458.92
1	78	85	274.46	458.92
1	78	86	274.67	457.48
1	78	87	276.17	456.72
1	78	88	276.69	456.41
1	78	89	278.73	455.57
1	78	90	281.25	456.32
1	78	91	281.5	455.81
1	78	92	281.58	455
1	78	93	282.56	454.32
1	78	94	283.76	454.16
1	78	95	286.03	454.26
1	78	96	287.16	454.26
1	78	97	286.57	453.68
1	78	98	288.64	453.13
1	78	99	288.95	453.54
1	78	100	290.12	452.98
1	78	101	289.03	452.87
1	78	102	288.79	451.8
1	78	103	290.75	452
1	78	104	290.55	451.42
1	78	105	291.38	451.32
1	78	106	292.66	450.9
1	78	107	292.24	450.38
1	78	108	293.34	450.18
1	78	109	294	449.7
1	78	110	295.77	449.58
1	78	111	295.88	448.96
1	78	112	295.55	448.37
1	78	113	295.91	448.93
1	78	114	296.56	447.82
1	78	115	297.4	448.09
1	78	116	297.93	446.36
1	78	117	299.61	446.46
1	78	118	300.2	446.4
1	78	119	301.44	445.63
1	78	120	301.1	445.07
1	78	121	302.69	446.26
1	78	122	302.58	445.14
1	78	123	303.89	445.67
1	78	124	303.83	444.98
1	78	125	303.65	443.41
1	78	126	305	442.7
1	78	127	305.75	442.45
1	78	128	307.28	442.86
1	78	129	307.48	442.79
1	78	130	307.44	442.99
1	78	131	307.58	442.11
1	78	132	308.06	442.32
1	78	133	308.67	442.36
1	78	134	309.19	441.04
1	78	135	310.7	442.3
1	78	136	310.29	440.58
1	78	137	311.23	440.38
1	78	138	311.77	440.98
1	78	139	312.27	440.26
1	78	140	313.41	439.66
1	78	141	312.97	440.11
1	78	142	314.08	439.76
1	78	143	313.97	439.51
1	78	144	314.73	440.25
1	78	145	315.17	440.79
1	78	146	314.69	440.02
1	78	147	315.08	440
1	78	148	315.8	438.87
1	78	149	316.12	439.73
1	78	150	315.31	438.45
1	78	151	315.01	438.3
1	78	152	316.46	438.32
1	78	153	315.95	437.99
1	78	154	316.36	438.88
1	78	155	316.62	438.03
1	78	156	316.83	438.72
1	78	157	316.99	437.95
1	78	158	318.32	438.64
1	78	159	318.93	438.14
1	78	160	318.7	438.24
1	78	161	320.38	438.43
1	78	162	319.68	437.31
1	78	163	320.75	437.39
1	78	164	320.5	437.39
1	78	165	320.39	437.39
1	78	166	321.03	437.26
1	78	167	322.03	437.45
1	78	168	321.31	436.84
1	78	169	321.4	437.41
1	78	170	321.36	436.42
1	78	171	320.9	436.45
1	78	172	320.71	437.35
1	78	173	319.87	436.54
1	78	174	319.74	436.34
1	78	175	320.28	437.31
1	78	176	321.08	437.43
1	78	177	321.47	436.98
1	78	178	321.67	435.97
1	78	179	321.72	435.28
1	78	180	321.62	434.25
1	78	181	321.75	434.67
1	78	182	321.58	435.2
1	78	183	321.51	434.3
1	78	184	321.42	434.47
1	78	185	321.17	432.81
1	78	186	321.22	433.06
1	78	187	321.38	435.06
1	78	188	321.22	433.97
1	78	189	321.05	434.64
1	78	190	321.11	434.04
1	78	191	321.07	434.44
1	78	192	321.06	434.13
1	78	193	321.14	435.58
1	78	194	321.03	435.94
1	78	195	320.69	435.52
1	78	196	320.17	436.07
1	78	197	319.44	436.39
1	78	198	319.58	437.38
1	78	199	319.33	435.42
1	78	200	318.76	436.13
1	79	1	326.32	217.4
1	79	2	326.11	217.88
1	79	3	325.91	217.21
1	79	4	326.39	217.56
1	79	5	326.11	217.37
1	79	6	325.36	217.17
1	79	7	325.25	217.22
1	79	8	323.82	216.57
1	79	9	323.93	216.23
1	79	10	321.75	215.11
1	79	11	317.28	214.83
1	79	12	316.19	214.44
1	79	13	314.37	213.61
1	79	14	311.21	213.77
1	79	15	312.29	213.16
1	79	16	312.06	213.13
1	79	17	311	213.55
1	79	18	309.72	212.63
1	79	19	310.02	212.1
1	79	20	310.02	211.88
1	79	21	309.42	211.45
1	79	22	308.96	211.31
1	79	23	308.46	211
1	79	24	309.18	211.16
1	79	25	307.71	209.63
1	79	26	306.49	208.8
1	79	27	306.88	208.2
1	79	28	306.88	206.97
1	79	29	306.14	206.22
1	79	30	305.26	206.28
1	79	31	305.26	205.78
1	79	32	303.36	204.67
1	79	33	300.91	203.73
1	79	34	298.41	202.38
1	79	35	297.56	202.58
1	79	36	296.55	201.67
1	79	37	296.48	200.87
1	79	38	297.41	200.86
1	79	39	298.07	199.93
1	79	40	298.02	198.89
1	79	41	296.46	197.74
1	79	42	296.16	197.96
1	79	43	295.95	197.81
1	79	44	296.29	198.23
1	79	45	295.63	196.98
1	79	46	295.06	196.6
1	79	47	294.9	196.38
1	79	48	295.1	197.34
1	79	49	294.89	196.8
1	79	50	295.44	196.81
1	79	51	294.83	195.96
1	79	52	293.82	195.22
1	79	53	294.36	195.45
1	79	54	292.44	194.52
1	79	55	290.46	194.41
1	79	56	289.14	194.58
1	79	57	287.54	193.5
1	79	58	284.92	193.22
1	79	59	284.87	193.91
1	79	60	283.24	193.57
1	79	61	283.61	193.87
1	79	62	282.29	194.68
1	79	63	281.58	193.77
1	79	64	282.58	195.59
1	79	65	281.81	195.16
1	79	66	278.91	195.47
1	79	67	274.46	194.38
1	79	68	274.38	195.52
1	79	69	273.89	196.51
1	79	70	269.21	195.26
1	79	71	267.47	195.1
1	79	72	264.63	194.64
1	79	73	263.83	195.27
1	79	74	265.35	195.85
1	79	75	265.03	196.42
1	79	76	264.78	196.09
1	79	77	265.09	196.2
1	79	78	265.13	197.78
1	79	79	262.61	197.15
1	79	80	260.23	198.44
1	79	81	254.6	198.12
1	79	82	249.44	198.45
1	79	83	245.9	197.98
1	79	84	243.41	198.17
1	79	85	242.93	198.5
1	79	86	241.81	197.55
1	79	87	242.44	197.83
1	79	88	244.63	200.56
1	79	89	249.08	201.92
1	79	90	251.8	204.57
1	79	91	252.71	205.38
1	79	92	253.31	205.98
1	79	93	252.13	206.52
1	79	94	251.35	207.27
1	79	95	250.97	207.86
1	79	96	250.53	208.37
1	79	97	249.01	208.78
1	79	98	247.97	209
1	79	99	247.65	208.99
1	79	100	247.04	208.79
1	79	101	246.55	209.72
1	79	102	245.68	209.23
1	79	103	245.01	209.36
1	79	104	243.76	209.45
1	79	105	242.83	209.44
1	79	106	241.14	208.94
1	79	107	239.18	208.05
1	79	108	237.85	207.42
1	79	109	236.34	207.56
1	79	110	235.07	208.07
1	79	111	234.37	207.77
1	79	112	233.1	207.81
1	79	113	231.65	208.42
1	79	114	230.63	208.03
1	79	115	229.57	208.61
1	79	116	228.28	207.7
1	79	117	227.87	208.58
1	79	118	228.02	209.56
1	79	119	227.13	209.52
1	79	120	225.42	209.5
1	79	121	224.81	210.68
1	79	122	222.46	210.44
1	79	123	221.31	210.77
1	79	124	219.7	210.79
1	79	125	218.1	209.77
1	79	126	218.39	209.44
1	79	127	217.39	209.49
1	79	128	217.28	210.37
1	79	129	216.35	210.46
1	79	130	215.72	210.54
1	79	131	214.44	209.97
1	79	132	213.37	210.77
1	79	133	212.58	210.97
1	79	134	211.39	209.3
1	79	135	209	209.66
1	79	136	206.42	207.3
1	79	137	204.96	206.15
1	79	138	205.74	206.47
1	79	139	206.41	205.96
1	79	140	205.34	205.05
1	79	141	202.45	205.31
1	79	142	200.08	205.12
1	79	143	197.15	204.69
1	79	144	195.31	204.94
1	79	145	192.44	205.39
1	79	146	189.47	204.95
1	79	147	187.69	204.53
1	79	148	186.71	203.84
1	79	149	186	204.36
1	79	150	184.4	203.35
1	79	151	183.55	202.98
1	79	152	184.43	202.82
1	79	153	183.38	202
1	79	154	183.31	202.29
1	79	155	182.21	201.18
1	79	156	180.83	201.64
1	79	157	179.02	200.47
1	79	158	178.77	200.76
1	79	159	178.07	199.91
1	79	160	176.91	199.31
1	79	161	178.74	198.7
1	79	162	177.18	197.93
1	79	163	176.89	198.62
1	79	164	175.83	199.06
1	79	165	173.74	199.21
1	79	166	173.18	198.87
1	79	167	172.09	199.15
1	79	168	170.39	197.94
1	79	169	169.36	198.24
1	79	170	166.09	197.07
1	79	171	163.15	196.92
1	79	172	162.52	196.29
1	79	173	159.96	195.26
1	79	174	158.04	193.88
1	79	175	157.01	194.27
1	79	176	156.28	194.06
1	79	177	154.53	194.35
1	79	178	153.54	193.99
1	79	179	152.97	194.22
1	79	180	151.86	194.08
1	79	181	151.45	194.69
1	79	182	151.15	195.28
1	79	183	150.9	193.99
1	79	184	150.16	194.38
1	79	185	149.57	192.26
1	79	186	149.5	192.7
1	79	187	148.61	194.1
1	79	188	146.88	193.82
1	79	189	146.24	194.62
1	79	190	145.26	194.54
1	79	191	144.07	195.23
1	79	192	141.89	195.25
1	79	193	141.21	195.21
1	79	194	137.75	194.57
1	79	195	133.48	194.22
1	79	196	130.07	193.79
1	79	197	127.02	193.98
1	79	198	125.09	193.65
1	79	199	122.12	191.31
1	79	200	121.48	191.37
1	80	1	522.07	146.55
1	80	2	521.89	147.05
1	80	3	521.57	147.22
1	80	4	522.49	147.75
1	80	5	523.05	147.46
1	80	6	522.31	147.25
1	80	7	522	147.48
1	80	8	520.87	146.95
1	80	9	521.75	146.47
1	80	10	521.99	146.47
1	80	11	522.08	146.81
1	80	12	521.03	146.77
1	80	13	521.41	145.67
1	80	14	520.65	146.2
1	80	15	521.56	146.13
1	80	16	522.47	145.37
1	80	17	523.02	145.15
1	80	18	522.06	143.99
1	80	19	521.88	143.63
1	80	20	522.17	143.39
1	80	21	521.47	142.75
1	80	22	520.84	141.84
1	80	23	521	140.98
1	80	24	522.83	141.26
1	80	25	521.89	139.69
1	80	26	522.01	138.95
1	80	27	522.74	138.94
1	80	28	523.41	137.79
1	80	29	523.36	137.18
1	80	30	522.8	136.97
1	80	31	523.88	136.58
1	80	32	523.75	136.71
1	80	33	523.55	136.73
1	80	34	522.72	135.64
1	80	35	523.38	135.76
1	80	36	523.33	135.47
1	80	37	524.49	135.18
1	80	38	525.54	135.92
1	80	39	525.45	135.36
1	80	40	525.71	134.45
1	80	41	525.31	133.22
1	80	42	526.19	133.66
1	80	43	526.74	132.99
1	80	44	527.56	132.89
1	80	45	527.79	131.36
1	80	46	527.63	130.31
1	80	47	528.12	129.92
1	80	48	529.86	130.17
1	80	49	530.04	129.29
1	80	50	530.97	129.05
1	80	51	531.1	127.46
1	80	52	531.88	125.96
1	80	53	533.62	125.67
1	80	54	533.57	123.98
1	80	55	533.08	124.13
1	80	56	533.57	124.12
1	80	57	533.6	122.24
1	80	58	532.82	121.71
1	80	59	533.1	121.59
1	80	60	533.16	120.63
1	80	61	534.21	120.75
1	80	62	533.31	120.76
1	80	63	533.38	118.98
1	80	64	534.38	119.25
1	80	65	535.66	118
1	80	66	535.78	117.26
1	80	67	535.05	115.15
1	80	68	536.15	115.05
1	80	69	537.44	114.95
1	80	70	536.44	113.22
1	80	71	537.46	112.98
1	80	72	537.23	111.41
1	80	73	538.05	110.83
1	80	74	539.01	111.19
1	80	75	538.72	110.54
1	80	76	538.74	109.35
1	80	77	539.17	108.64
1	80	78	539.96	109.33
1	80	79	538.9	108.26
1	80	80	540.26	108.59
1	80	81	540.04	107.96
1	80	82	539.13	107.91
1	80	83	538.35	107.7
1	80	84	539.09	108.08
1	80	85	539.66	108.14
1	80	86	538.07	106.86
1	80	87	538.37	106.61
1	80	88	537.04	106.48
1	80	89	538.13	106.04
1	80	90	539.4	107.1
1	80	91	538.74	106.71
1	80	92	538.6	105.48
1	80	93	538.61	104.72
1	80	94	538.78	104.96
1	80	95	540.41	104.98
1	80	96	540.95	104.59
1	80	97	540.5	104.08
1	80	98	541.95	102.56
1	80	99	542.12	103.01
1	80	100	542.8	101.6
1	80	101	541.66	101.72
1	80	102	540.4	100.79
1	80	103	541.78	100.61
1	80	104	541.42	100.21
1	80	105	541.85	99.876
1	80	106	543	99.167
1	80	107	542.52	98.124
1	80	108	544.19	96.807
1	80	109	544.87	95.306
1	80	110	545.77	94.294
1	80	111	545.4	94.419
1	80	112	545.19	92.768
1	80	113	544.91	93.302
1	80	114	545.63	90.916
1	80	115	546.56	88.889
1	80	116	547.23	86.107
1	80	117	548.79	83.934
1	80	118	549.3	82.486
1	80	119	549.63	81.244
1	80	120	548.79	80.652
1	80	121	550.32	79.69
1	80	122	549.74	78.055
1	80	123	550.85	76.689
1	80	124	551.09	75.585
1	80	125	551.23	73.923
1	80	126	552.3	73.425
1	80	127	552.75	72.484
1	80	128	554.04	72.136
1	80	129	555.08	71.579
1	80	130	554.84	71.226
1	80	131	554.95	69.749
1	80	132	555.67	69.235
1	80	133	557.01	68.579
1	80	134	557.88	67.141
1	80	135	559.5	67.186
1	80	136	558.41	65.839
1	80	137	558.99	65.444
1	80	138	559.54	65.399
1	80	139	559.94	64.825
1	80	140	560.16	63.855
1	80	141	559.25	63.515
1	80	142	559.67	62.601
1	80	143	559.9	61.452
1	80	144	560.42	60.658
1	80	145	560.75	60.092
1	80	146	559.93	59.493
1	80	147	560.25	58.61
1	80	148	560.81	58.259
1	80	149	561.17	58.187
1	80	150	560.25	57.639
1	80	151	561.13	56.151
1	80	152	562.85	56.501
1	80	153	562.56	55.524
1	80	154	562.76	56.22
1	80	155	562.66	55.366
1	80	156	563.36	55.89
1	80	157	563.1	54.495
1	80	158	563.91	55.051
1	80	159	564.31	54.074
1	80	160	564.11	54.03
1	80	161	565.35	53.875
1	80	162	564.27	53.081
1	80	163	565.46	53.006
1	80	164	565.34	53.067
1	80	165	565.05	53.179
1	80	166	565.11	52.995
1	80	167	566.12	53.21
1	80	168	565.57	52.378
1	80	169	565.77	52.917
1	80	170	565.16	52.299
1	80	171	564.93	52.282
1	80	172	565.45	52.753
1	80	173	564.34	51.865
1	80	174	564.77	50.789
1	80	175	565.43	50.918
1	80	176	566.15	50.496
1	80	177	566.01	50.527
1	80	178	566.23	50.169
1	80	179	566.08	49.781
1	80	180	565.58	49.996
1	80	181	566.17	50.331
1	80	182	566.11	50.469
1	80	183	566.93	49.774
1	80	184	566.43	50.969
1	80	185	566.06	49.856
1	80	186	566.31	50.801
1	80	187	566.67	53.103
1	80	188	566.29	53.247
1	80	189	566.12	54.597
1	80	190	564.83	55.542
1	80	191	564.57	56.247
1	80	192	563.71	56.461
1	80	193	565.83	56.25
1	80	194	565.14	56.711
1	80	195	563.79	57.125
1	80	196	563.55	57.236
1	80	197	564.57	56.727
1	80	198	566.07	56.157
1	80	199	564.31	55.561
1	80	200	565.55	55.026
1	81	1	447.9	204.5
1	81	2	447.65	203.98
1	81	3	446.89	202.73
1	81	4	447.41	203.35
1	81	5	446.66	203.74
1	81	6	446.3	203.45
1	81	7	447.33	205.13
1	81	8	446.37	205.08
1	81	9	446.11	205.93
1	81	10	445.58	206.13
1	81	11	445.34	205.92
1	81	12	445	206.81
1	81	13	443.77	205.23
1	81	14	443.11	204.3
1	81	15	443.58	203.6
1	81	16	442.77	202.03
1	81	17	443.18	201.6
1	81	18	442.66	200.06
1	81	19	442.52	198.68
1	81	20	441.52	197.98
1	81	21	441.04	197.36
1	81	22	440.78	196
1	81	23	440.57	194.85
1	81	24	440.39	194.15
1	81	25	439.63	192.51
1	81	26	438.96	191.77
1	81	27	440.48	190.93
1	81	28	439.03	188.72
1	81	29	438.32	186.65
1	81	30	438.2	186.85
1	81	31	437.9	186.98
1	81	32	438.96	186.81
1	81	33	438.66	186.67
1	81	34	438.48	186.22
1	81	35	438.85	186.09
1	81	36	438.22	186.37
1	81	37	438.47	185.48
1	81	38	439.11	185.78
1	81	39	438.83	185.87
1	81	40	438.67	185.1
1	81	41	438.05	184.07
1	81	42	438.74	183.53
1	81	43	438.06	182.97
1	81	44	438.03	181.88
1	81	45	437.66	181.79
1	81	46	438.58	181.59
1	81	47	436.27	181.66
1	81	48	437.12	182.57
1	81	49	438.76	182.74
1	81	50	438.72	182.31
1	81	51	439.53	181.37
1	81	52	438.15	180.32
1	81	53	438.38	180.27
1	81	54	436.09	178.21
1	81	55	436.14	177.74
1	81	56	435.94	177.99
1	81	57	433.74	176.23
1	81	58	433.45	175.35
1	81	59	431.68	174.5
1	81	60	430.82	172.57
1	81	61	430.26	171.55
1	81	62	430.93	171.95
1	81	63	430.01	170.67
1	81	64	430.32	171.31
1	81	65	429.9	172.1
1	81	66	430.42	172.8
1	81	67	428.56	172.15
1	81	68	429.56	173.65
1	81	69	429.36	175.07
1	81	70	428.73	174.55
1	81	71	429.57	174.9
1	81	72	428.62	174.35
1	81	73	429.07	173.87
1	81	74	428.48	173.27
1	81	75	428.86	172.64
1	81	76	427.29	171.68
1	81	77	427.73	172.09
1	81	78	426.84	173.13
1	81	79	426.62	173.65
1	81	80	427.41	174.87
1	81	81	427.7	173.79
1	81	82	427.64	174.17
1	81	83	427.88	173.34
1	81	84	427.15	172.73
1	81	85	428.39	174.16
1	81	86	428.86	176.42
1	81	87	427.95	177.78
1	81	88	429.39	179.8
1	81	89	428.19	178.9
1	81	90	428.69	178.56
1	81	91	428.01	178.54
1	81	92	426.73	177.38
1	81	93	425.67	174.68
1	81	94	423.31	173.02
1	81	95	422.26	169.8
1	81	96	421.44	167.96
1	81	97	420.77	166.51
1	81	98	419.4	165.14
1	81	99	420.59	164.74
1	81	100	418.97	164.34
1	81	101	418.85	163.62
1	81	102	418.55	163.57
1	81	103	417.74	162.39
1	81	104	418.01	161.76
1	81	105	418.26	160.71
1	81	106	417.28	160.17
1	81	107	416.46	158.4
1	81	108	415.62	156.82
1	81	109	414.45	155.09
1	81	110	414.05	153.17
1	81	111	413.59	151.64
1	81	112	411.94	149.42
1	81	113	411.6	148.7
1	81	114	409.36	146.27
1	81	115	409.42	145.02
1	81	116	408.1	141.58
1	81	117	407.58	138.73
1	81	118	406.98	135.8
1	81	119	405.22	133.81
1	81	120	405.05	132.11
1	81	121	404.95	130.57
1	81	122	403.72	128.93
1	81	123	404.1	128.57
1	81	124	402.84	128.05
1	81	125	403.3	127.96
1	81	126	403.57	127.84
1	81	127	402.89	127.9
1	81	128	403.55	128.26
1	81	129	403.42	128.39
1	81	130	403.3	128.3
1	81	131	403.83	128.08
1	81	132	403.05	128.25
1	81	133	403.64	128.49
1	81	134	402.15	128.56
1	81	135	402.2	129.69
1	81	136	402.56	129.64
1	81	137	401.45	129.76
1	81	138	401.13	130.62
1	81	139	400.19	130.75
1	81	140	400.95	130.88
1	81	141	401.23	131.33
1	81	142	400.17	131.6
1	81	143	401.3	131.85
1	81	144	401.29	132.97
1	81	145	401.39	133.51
1	81	146	400.29	134.16
1	81	147	400.98	134.86
1	81	148	400.99	134.94
1	81	149	401.24	135.73
1	81	150	400.55	135.74
1	81	151	399.95	135.51
1	81	152	400.07	133.48
1	81	153	399.93	131.43
1	81	154	400.48	129.62
1	81	155	398.73	126.85
1	81	156	397.67	124.54
1	81	157	396.86	123.62
1	81	158	397.77	122.49
1	81	159	397.71	121.56
1	81	160	396.75	121.94
1	81	161	397.6	121.52
1	81	162	396.76	120.54
1	81	163	397.78	121.07
1	81	164	398.28	120.44
1	81	165	397.01	120.69
1	81	166	397.6	120.67
1	81	167	397.72	120.69
1	81	168	398.52	120.93
1	81	169	398.78	121.66
1	81	170	397.89	120.71
1	81	171	398.03	121.07
1	81	172	399.33	121.3
1	81	173	399.36	122.71
1	81	174	399.7	122.38
1	81	175	400.49	124.05
1	81	176	399.45	124.95
1	81	177	400.73	125.48
1	81	178	401.05	125.38
1	81	179	399.99	125.77
1	81	180	402.75	154.66
1	81	181	402	152.79
1	81	182	401.04	151.3
1	81	183	402.14	150.15
1	81	184	401.43	148.52
1	81	185	399.72	145.81
1	81	186	400.46	144.91
1	81	187	400.32	145.14
1	81	188	399.56	144.5
1	81	189	399.29	143.92
1	81	190	399.36	143.24
1	81	191	400.5	145.83
1	81	192	399.42	144.52
1	81	193	400.15	144.47
1	81	194	401.38	144.93
1	81	195	400.63	145.61
1	81	196	399.9	145.84
1	81	197	400.86	147.85
1	81	198	400.66	148.39
1	81	199	400.32	148.1
1	81	200	400.51	148.76
2	82	1	394.75	245.26
2	82	2	393.67	246.54
2	82	3	393.13	247.98
2	82	4	392.71	247.11
2	82	5	391.92	248.75
2	82	6	391.58	248.71
2	82	7	392.2	249.37
2	82	8	393.15	250.9
2	82	9	392.75	250.85
2	82	10	394.01	253.09
2	82	11	395.99	256.3
2	82	12	396.45	259.34
2	82	13	397.67	261.24
2	82	14	399.25	262.34
2	82	15	398.55	262.83
2	82	16	399.09	263.95
2	82	17	399.39	263.9
2	82	18	398.69	263.33
2	82	19	397.25	263.74
2	82	20	395.7	261.94
2	82	21	393.92	262.34
2	82	22	395.07	263.99
2	82	23	394.74	263.68
2	82	24	394.16	263.7
2	82	25	393.93	263.52
2	82	26	392.33	264.86
2	82	27	391.58	262.75
2	82	28	390.88	261.28
2	82	29	390.08	261.63
2	82	30	389.78	261.29
2	82	31	389.68	261.9
2	82	32	389.84	261.7
2	82	33	389.47	262.14
2	82	34	388.85	261.66
2	82	35	387.72	261.88
2	82	36	389.03	261.52
2	82	37	389.48	263.31
2	82	38	388.53	262.39
2	82	39	387.38	263.53
2	82	40	388.35	263.14
2	82	41	388.87	263.63
2	82	42	388.88	264.33
2	82	43	388.57	263.97
2	82	44	388.41	263.95
2	82	45	388.8	264.7
2	82	46	389.19	265.09
2	82	47	390.08	265.27
2	82	48	389.93	265.99
2	82	49	390.66	266.64
2	82	50	390.3	268.69
2	82	51	390.14	267.46
2	82	52	390.56	267.66
2	82	53	390.14	268.7
2	82	54	390.82	269.1
2	82	55	390.79	270.03
2	82	56	391.87	271.27
2	82	57	390.92	271.96
2	82	58	391.52	271.58
2	82	59	390.37	272.11
2	82	60	390.5	272.46
2	82	61	390.46	273.58
2	82	62	391.18	274.06
2	82	63	391.51	274.14
2	82	64	391.09	274.5
2	82	65	390.33	274.18
2	82	66	389.85	274.5
2	82	67	390.32	274.46
2	82	68	389.72	275.25
2	82	69	389.7	274.95
2	82	70	389.71	276.46
2	82	71	389.85	276.76
2	82	72	389.37	277.07
2	82	73	388.94	277.64
2	82	74	388.2	277.97
2	82	75	388.85	278.49
2	82	76	388.83	278.13
2	82	77	388.94	278.72
2	82	78	388.89	278.91
2	82	79	388.79	279.55
2	82	80	389.5	280.04
2	82	81	388.35	280.45
2	82	82	389.31	281.01
2	82	83	390.79	280.37
2	82	84	390.64	280.58
2	82	85	389.89	280.46
2	82	86	389.03	280.17
2	82	87	389.61	279.59
2	82	88	388.05	280.7
2	82	89	389.19	280.4
2	82	90	389.04	280.06
2	82	91	386.82	280.26
2	82	92	388.34	279.88
2	82	93	388.52	280.21
2	82	94	388.75	279.91
2	82	95	389.77	279.52
2	82	96	388.85	280.37
2	82	97	388.46	280.42
2	82	98	388.5	281.02
2	82	99	387.34	280.35
2	82	100	387.43	280.2
2	82	101	387.96	279.73
2	82	102	387.25	281.02
2	82	103	387.53	282.21
2	82	104	388.91	281.42
2	82	105	388.12	281.73
2	82	106	388.52	279.83
2	82	107	387.66	279.6
2	82	108	388.54	280.13
2	82	109	389.27	280.42
2	82	110	389.3	281.43
2	82	111	390.07	280.57
2	82	112	390.19	281.39
2	82	113	391.03	281.68
2	82	114	390.76	280.9
2	82	115	391.82	280.63
2	82	116	391.71	281.26
2	82	117	392.2	281.45
2	82	118	391.71	281.14
2	82	119	390.4	281.41
2	82	120	390.8	281.54
2	82	121	391.46	280.94
2	82	122	391.44	281.64
2	82	123	391.65	280.35
2	82	124	391.79	280.82
2	82	125	391.58	279.97
2	82	126	391.72	280.17
2	82	127	392.08	280.05
2	82	128	392.04	279.75
2	82	129	392.09	279.65
2	82	130	391.6	279.84
2	82	131	392.25	280.11
2	82	132	392.41	280.05
2	82	133	392.73	279.54
2	82	134	392.61	279.87
2	82	135	391.92	279.61
2	82	136	391.48	279.87
2	82	137	392.25	279.73
2	82	138	390.49	280.64
2	82	139	391.33	280.61
2	82	140	391.58	280.76
2	82	141	391.62	280.62
2	82	142	391.93	280.68
2	82	143	391.76	280.67
2	82	144	391.89	280.63
2	82	145	391.5	281.15
2	82	146	391.37	281.47
2	82	147	391.26	281.41
2	82	148	392.28	281.27
2	82	149	390.97	281.71
2	82	150	391.29	281.44
2	82	151	391.73	281.76
2	82	152	390.97	281.63
2	82	153	392.29	281.31
2	82	154	391.75	281.59
2	82	155	391.38	281.54
2	82	156	390.64	281.47
2	82	157	391	281.39
2	82	158	392.08	281.31
2	82	159	391.36	281.51
2	82	160	391.44	281.26
2	82	161	390.25	281.62
2	82	162	391.39	281.18
2	82	163	390.35	281.55
2	82	164	389.79	281.59
2	82	165	390.31	281.62
2	82	166	390.43	281.45
2	82	167	390.72	281.53
2	82	168	390.35	281.44
2	82	169	390.39	281.54
2	82	170	389.83	281.56
2	82	171	389.65	282.13
2	82	172	390.34	282.25
2	82	173	390.61	282.47
2	82	174	391.68	282.3
2	82	175	390.97	282.22
2	82	176	392	282.24
2	82	177	391.63	282.12
2	82	178	391.82	282.37
2	82	179	390.49	282.25
2	82	180	390.79	282.6
2	82	181	392.03	282.29
2	82	182	392.39	282.2
2	82	183	392.37	282.32
2	82	184	392.14	282.74
2	82	185	392.32	282.89
2	82	186	391.06	283.4
2	82	187	392.85	282.71
2	82	188	391.71	283.12
2	82	189	392.14	282.88
2	82	190	392.13	283.11
2	82	191	391.65	282.79
2	82	192	392.49	282.77
2	82	193	391.78	282.9
2	82	194	392.11	282.78
2	82	195	392.08	282.83
2	82	196	391.65	282.87
2	82	197	391.03	283.02
2	82	198	391.93	283.13
2	82	199	391.69	283.22
2	82	200	391.69	283.17
2	83	1	320.32	107.12
2	83	2	321.42	108.89
2	83	3	322.82	109.97
2	83	4	323.39	108.7
2	83	5	323.31	110.25
2	83	6	323.28	110.06
2	83	7	323.66	109.53
2	83	8	323.77	110.04
2	83	9	323.32	108.74
2	83	10	323.3	108.79
2	83	11	323.18	109.21
2	83	12	322.86	109.48
2	83	13	322.23	109.21
2	83	14	322.31	107.59
2	83	15	322.03	107.22
2	83	16	321.33	106.48
2	83	17	320.65	106.14
2	83	18	320.58	106.07
2	83	19	319.82	107.03
2	83	20	319.62	105.91
2	83	21	318.56	106.23
2	83	22	318.18	106.17
2	83	23	317.77	105.66
2	83	24	317.03	104.9
2	83	25	316.39	104.37
2	83	26	315.36	105.43
2	83	27	314.9	104.42
2	83	28	313.84	103.02
2	83	29	312.95	103.86
2	83	30	312.03	103.61
2	83	31	311.33	103.01
2	83	32	310.48	101.98
2	83	33	309.97	101.93
2	83	34	309.13	101.09
2	83	35	308.56	101.78
2	83	36	308.69	99.822
2	83	37	308.66	100.59
2	83	38	308.44	100.45
2	83	39	307.47	102.47
2	83	40	307.15	100.28
2	83	41	307	99.866
2	83	42	306.99	99.963
2	83	43	307	99.023
2	83	44	306.94	98.932
2	83	45	306.85	99.326
2	83	46	306.2	98.56
2	83	47	306.5	97.499
2	83	48	306.11	97.854
2	83	49	306.32	96.704
2	83	50	306.24	97.899
2	83	51	306.11	95.823
2	83	52	306.2	95.403
2	83	53	306.21	95.738
2	83	54	306.22	95.502
2	83	55	306.08	95.129
2	83	56	306.27	95.231
2	83	57	305.99	95.839
2	83	58	305.4	94.966
2	83	59	305.3	95.252
2	83	60	305.31	94.979
2	83	61	305.34	95.437
2	83	62	305.45	94.543
2	83	63	305.44	93.139
2	83	64	305.43	92.586
2	83	65	305.25	92.49
2	83	66	304.58	92.751
2	83	67	304.76	92.054
2	83	68	304.7	92.821
2	83	69	304.64	91.413
2	83	70	304.81	92.292
2	83	71	304.69	90.788
2	83	72	304.77	91.372
2	83	73	304.74	91.509
2	83	74	304.78	91.941
2	83	75	304.92	91.359
2	83	76	304.85	90.466
2	83	77	304.92	90.676
2	83	78	304.84	89.618
2	83	79	304.87	89.988
2	83	80	304.93	89.944
2	83	81	304.67	91.557
2	83	82	304.71	91.594
2	83	83	304.71	90.233
2	83	84	304.68	90.787
2	83	85	304.63	91.079
2	83	86	304.57	90.862
2	83	87	304.63	90.064
2	83	88	304.47	92.249
2	83	89	304.61	89.935
2	83	90	304.44	89.408
2	83	91	303.64	91.594
2	83	92	303.01	90.595
2	83	93	302.99	90.795
2	83	94	302.93	90.565
2	83	95	303.01	88.384
2	83	96	302.96	89.333
2	83	97	302.77	88.6
2	83	98	302.24	89.581
2	83	99	302.02	89.608
2	83	100	301.31	88.081
2	83	101	301.3	86.482
2	83	102	301.25	88.091
2	83	103	301.07	87.929
2	83	104	300.42	85.686
2	83	105	299.76	86.415
2	83	106	299.77	84.02
2	83	107	299.49	83.734
2	83	108	298.96	83.628
2	83	109	298.93	83.433
2	83	110	298.64	83.057
2	83	111	298.05	81.612
2	83	112	297.93	81.997
2	83	113	297.27	81.653
2	83	114	296.92	80.692
2	83	115	296.08	79.114
2	83	116	295.17	79.379
2	83	117	294.17	78.289
2	83	118	292.92	77.165
2	83	119	291.34	78.035
2	83	120	289.85	76.982
2	83	121	288.34	74.786
2	83	122	287.59	74.94
2	83	123	286.89	72.409
2	83	124	285.78	72.357
2	83	125	284.14	70.886
2	83	126	282.66	70.741
2	83	127	281.24	70.047
2	83	128	280.38	68.467
2	83	129	279.69	67.656
2	83	130	278.77	66.724
2	83	131	278.16	66.104
2	83	132	277.41	64.854
2	83	133	276.61	63.252
2	83	134	275.73	62.159
2	83	135	274.33	61.151
2	83	136	272.07	60.003
2	83	137	270.41	56.999
2	83	138	268.16	57.943
2	83	139	266.91	56.173
2	83	140	266.3	55.771
2	83	141	265.05	54.475
2	83	142	264.39	54.116
2	83	143	263.58	53.073
2	83	144	262.47	51.952
2	83	145	261.08	51.775
2	83	146	260.29	50.169
2	83	147	259.32	48.369
2	83	148	259.35	46.555
2	83	149	258.53	47.034
2	83	150	257.17	44.075
2	83	151	256.87	43.523
2	83	152	255.58	42.667
2	83	153	255.87	41.39
2	83	154	254.89	40.439
2	83	155	253.92	40.081
2	83	156	252.76	39.344
2	83	157	252.51	38.662
2	83	158	252.43	37.386
2	83	159	251.43	36.766
2	83	160	250.84	35.658
2	83	161	249.49	35.57
2	83	162	249.05	33.805
2	83	163	247.46	33.076
2	83	164	246.54	32.979
2	83	165	246.42	31.982
2	83	166	245.72	30.854
2	83	167	245.77	30.367
2	83	168	245.08	29.881
2	83	169	244.56	29.152
2	83	170	243.67	29.148
2	83	171	243.35	29.808
2	83	172	243.56	28.629
2	83	173	243.17	28.01
2	83	174	243.96	26.918
2	83	175	242.67	26.859
2	83	176	243.37	26.222
2	83	177	242.63	25.812
2	83	178	242.68	25.969
2	83	179	241.28	25.813
2	83	180	241.21	25.792
2	83	181	241.56	25.025
2	83	182	242.23	24.616
2	83	183	241.27	24.596
2	83	184	240.91	25.307
2	83	185	241.33	24.095
2	83	186	240.48	24.986
2	83	187	241.51	23.667
2	83	188	240.47	23.878
2	83	189	240.36	23.703
2	83	190	240.63	23.656
2	83	191	240.59	23.668
2	83	192	241.16	23.287
2	83	193	240.66	23.654
2	83	194	240.55	22.878
2	83	195	240.61	22.487
2	83	196	240.19	22.686
2	83	197	239.51	22.689
2	83	198	240.05	22.081
2	83	199	240.16	22.088
2	83	200	240.02	21.846
2	84	1	61.269	385.8
2	84	2	61.27	386.1
2	84	3	61.039	386.94
2	84	4	61.246	387.25
2	84	5	60.535	387.63
2	84	6	60.027	387.95
2	84	7	59.757	388.15
2	84	8	60.571	388.47
2	84	9	60.138	388.76
2	84	10	60.554	389.11
2	84	11	61.051	389.05
2	84	12	60.406	389.19
2	84	13	60.292	389.7
2	84	14	61.138	389.53
2	84	15	60.506	389.62
2	84	16	60.43	389.56
2	84	17	61.046	389.48
2	84	18	61.284	389.34
2	84	19	61.432	389.66
2	84	20	60.779	389.09
2	84	21	59.511	388.66
2	84	22	60.584	388.5
2	84	23	60.184	388.46
2	84	24	60.541	388.22
2	84	25	60.581	387.64
2	84	26	59.821	387.97
2	84	27	60.478	387.68
2	84	28	60.093	387.5
2	84	29	60.186	386.92
2	84	30	60.055	386.85
2	84	31	59.612	386.84
2	84	32	59.751	386.54
2	84	33	59.946	386.07
2	84	34	59.387	385.88
2	84	35	59.708	385.57
2	84	36	60.282	385.22
2	84	37	60.64	385.4
2	84	38	59.847	385.26
2	84	39	58.906	385.59
2	84	40	59.589	385.14
2	84	41	59.743	385.33
2	84	42	60.2	385.24
2	84	43	60.448	385.2
2	84	44	60.031	385.02
2	84	45	59.606	384.38
2	84	46	59.605	384.3
2	84	47	59.906	384.01
2	84	48	59.231	383.33
2	84	49	59.591	382.62
2	84	50	59.47	382.06
2	84	51	59.225	381.71
2	84	52	59.046	380.92
2	84	53	58.666	380.48
2	84	54	59.017	380.34
2	84	55	58.235	380.38
2	84	56	58.903	380.45
2	84	57	57.756	380.56
2	84	58	58.61	380.28
2	84	59	58.289	380.37
2	84	60	58.096	380.37
2	84	61	58.265	380.4
2	84	62	58.643	380.37
2	84	63	58.881	379.95
2	84	64	58.91	379.55
2	84	65	58.136	379.42
2	84	66	58.073	378.69
2	84	67	59.044	378.62
2	84	68	58.668	378.06
2	84	69	58.538	377.69
2	84	70	59.523	377.32
2	84	71	59.343	377.06
2	84	72	59.541	377.26
2	84	73	59.346	377.27
2	84	74	59.615	377.43
2	84	75	60.335	377.24
2	84	76	60.146	377.06
2	84	77	60.649	376.99
2	84	78	60.289	376.11
2	84	79	60.523	375.61
2	84	80	60.984	375.54
2	84	81	60.273	375.68
2	84	82	60.637	375.65
2	84	83	60.861	375.14
2	84	84	60.566	374.6
2	84	85	60.102	374.03
2	84	86	60.213	373.87
2	84	87	61.323	373.77
2	84	88	60.634	373.49
2	84	89	60.959	372.9
2	84	90	60.817	372.22
2	84	91	60.247	372.78
2	84	92	61.177	372.55
2	84	93	61.483	372.62
2	84	94	61.297	372.34
2	84	95	61.793	371.88
2	84	96	61.879	371.44
2	84	97	61.736	371.03
2	84	98	62.764	370.56
2	84	99	62.061	369.78
2	84	100	61.926	369.35
2	84	101	62.543	368.41
2	84	102	62.837	368.27
2	84	103	62.631	367.73
2	84	104	63.176	366.65
2	84	105	63.201	366.42
2	84	106	63.272	365.23
2	84	107	62.24	364.54
2	84	108	62.94	364.01
2	84	109	63.36	363.17
2	84	110	63.098	362.28
2	84	111	63.872	361.32
2	84	112	64.045	360.62
2	84	113	64.096	359.84
2	84	114	63.263	358.92
2	84	115	63.217	358.09
2	84	116	63.179	357.45
2	84	117	62.89	356.52
2	84	118	63.091	355.76
2	84	119	62.396	355.21
2	84	120	62.38	354.39
2	84	121	62.147	353.51
2	84	122	62.581	353.14
2	84	123	63.035	352.83
2	84	124	63.047	352.44
2	84	125	62.164	352.22
2	84	126	62.451	352.37
2	84	127	62.304	352.28
2	84	128	61.772	352
2	84	129	62.775	351.34
2	84	130	62.274	351.34
2	84	131	62.853	351.4
2	84	132	63.07	351.36
2	84	133	62.778	351.23
2	84	134	62.866	351.25
2	84	135	62.066	351.14
2	84	136	62.103	350.43
2	84	137	62.988	350.26
2	84	138	62.575	349.64
2	84	139	63.373	349.37
2	84	140	63.897	348.82
2	84	141	63.019	348.64
2	84	142	63.207	347.91
2	84	143	62.91	347.02
2	84	144	63.31	346.18
2	84	145	63.426	345.6
2	84	146	63.634	345.26
2	84	147	63.975	344.46
2	84	148	64.809	343.68
2	84	149	65.048	343.17
2	84	150	64.258	342.62
2	84	151	65.623	342.15
2	84	152	64.872	341.33
2	84	153	65.688	340.47
2	84	154	65.624	339.73
2	84	155	65.399	338.92
2	84	156	65.066	338
2	84	157	66.146	337.28
2	84	158	66.979	336.52
2	84	159	66.982	335.81
2	84	160	67.087	334.97
2	84	161	67.06	334.43
2	84	162	67.513	334.17
2	84	163	67.096	333.51
2	84	164	67.107	333.52
2	84	165	67.645	333.35
2	84	166	67.713	332.38
2	84	167	68.643	331.79
2	84	168	68.6	330.95
2	84	169	68.687	330.17
2	84	170	68.637	329.2
2	84	171	69.369	328.67
2	84	172	69.562	328.25
2	84	173	69.967	327.44
2	84	174	71.034	326.33
2	84	175	70.273	325.64
2	84	176	71.232	324.69
2	84	177	70.875	323.71
2	84	178	71.566	322.17
2	84	179	70.883	320.32
2	84	180	71.691	318.72
2	84	181	72.528	316.97
2	84	182	73.134	315.32
2	84	183	73.479	313.7
2	84	184	74.055	312.41
2	84	185	73.943	310.46
2	84	186	74.583	309.62
2	84	187	75.176	308.36
2	84	188	74.99	306.92
2	84	189	75.436	305.94
2	84	190	76.544	304.44
2	84	191	76.92	302.96
2	84	192	77.508	301.98
2	84	193	77.758	300.51
2	84	194	77.617	299.44
2	84	195	78.134	298
2	84	196	78.912	296.72
2	84	197	79.029	296.07
2	84	198	79.606	294.94
2	84	199	80.016	294.26
2	84	200	79.966	293.64
2	85	1	504.56	491.81
2	85	2	503.47	491.82
2	85	3	503.37	492.94
2	85	4	503.54	491.74
2	85	5	502.81	493.53
2	85	6	502.41	493.45
2	85	7	503.14	494.1
2	85	8	505.22	496.59
2	85	9	505.55	497.21
2	85	10	506.5	498.66
2	85	11	507.48	500.17
2	85	12	506.88	501.25
2	85	13	506.61	501.98
2	85	14	507.75	501.94
2	85	15	507.77	502.47
2	85	16	508.54	502.74
2	85	17	509.79	503.31
2	85	18	510.06	503.86
2	85	19	510.13	505.49
2	85	20	510.26	504.92
2	85	21	509.72	505.79
2	85	22	510.7	506.64
2	85	23	510.45	506.45
2	85	24	510.79	506.78
2	85	25	510.97	507
2	85	26	510.96	509.45
2	85	27	512.87	510.4
2	85	28	513.37	511.14
2	85	29	513.8	512.87
2	85	30	513.63	513.08
2	85	31	513.82	513.4
2	85	32	514.2	513.44
2	85	33	515.15	515.16
2	85	34	515.34	515.47
2	85	35	515.84	517.5
2	85	36	517.33	517.37
2	85	37	517.64	519.57
2	85	38	517.52	519.81
2	85	39	517.31	522.58
2	85	40	518.32	521.95
2	85	41	519.26	522.7
2	85	42	520.35	523.98
2	85	43	520.68	524.35
2	85	44	520.92	524.85
2	85	45	521.58	526.78
2	85	46	522.7	527.9
2	85	47	523.69	528.7
2	85	48	523.94	531.06
2	85	49	526.36	532.97
2	85	50	527.57	536.29
2	85	51	528.1	535.9
2	85	52	529.91	536.77
2	85	53	531.58	540.03
2	85	54	534.48	542.86
2	85	55	536.17	544.59
2	85	56	539.57	547.53
2	85	57	539.66	549.12
2	85	58	541.09	549.66
2	85	59	541.73	551.09
2	85	60	543.26	552.34
2	85	61	544.6	553.78
2	85	62	545.56	554.29
2	85	63	545.4	553.25
2	85	64	545.43	553.47
2	85	65	544.67	553.14
2	85	66	544.66	553.81
2	85	67	545.56	554.39
2	85	68	544.88	555
2	85	69	544.45	553.34
2	85	70	544.87	554.8
2	85	71	544.35	553.27
2	85	72	544.23	553.35
2	85	73	543.68	553.1
2	85	74	543.35	553.74
2	85	75	544.09	553.56
2	85	76	544.26	552.33
2	85	77	544.56	552.76
2	85	78	544.4	551.56
2	85	79	544.68	552.27
2	85	80	545.05	552.49
2	85	81	544.35	553.53
2	85	82	544.72	553.3
2	85	83	545.04	552.28
2	85	84	545.3	553.29
2	85	85	544.97	553.39
2	85	86	545.15	553.44
2	85	87	546.42	553.37
2	85	88	546.51	555.51
2	85	89	547.62	554.79
2	85	90	547.68	554.8
2	85	91	548.01	558.18
2	85	92	548.93	558.41
2	85	93	550.1	560.09
2	85	94	550.36	560.38
2	85	95	550.66	560.13
2	85	96	551.46	564.91
2	85	97	550.4	564.36
2	85	98	549.71	566.63
2	85	99	548.22	567.57
2	85	100	546.59	566.35
2	85	101	545.52	564.94
2	85	102	543.97	566.67
2	85	103	542.45	567.42
2	85	104	542.19	566.26
2	85	105	541.71	567.94
2	85	106	541.94	566.52
2	85	107	541.75	566.98
2	85	108	542.32	567.78
2	85	109	542.36	568.4
2	85	110	542.21	569.7
2	85	111	542.76	569.35
2	85	112	543.44	571.31
2	85	113	544.52	571.84
2	85	114	545.21	572.63
2	85	115	546.19	572.78
2	85	116	546.88	574.58
2	85	117	547.77	575.24
2	85	118	548.55	575.99
2	85	119	548.77	578.06
2	85	120	549	578.63
2	85	121	549.84	577.97
2	85	122	550.61	579.64
2	85	123	551.48	578.79
2	85	124	552.05	580.26
2	85	125	552.12	579.86
2	85	126	552.81	581.13
2	85	127	552.92	582.01
2	85	128	553.69	582.07
2	85	129	554.47	582.61
2	85	130	555.15	582.48
2	85	131	555.38	582.59
2	85	132	556.34	582.2
2	85	133	557.01	582.28
2	85	134	557.8	582.79
2	85	135	558.5	583.91
2	85	136	561.35	586.2
2	85	137	564.99	587.76
2	85	138	566.57	591.51
2	85	139	569.82	592.43
2	85	140	572.1	594.27
2	85	141	572.41	594.64
2	85	142	573.14	594.87
2	85	143	573.64	595.25
2	85	144	573.97	595.46
2	85	145	574.97	596.83
2	85	146	575.71	596.79
2	85	147	576.5	596.76
2	85	148	578.41	597.06
2	85	149	580.43	599.76
2	85	150	581.45	599.23
2	85	151	583.34	600.33
2	85	152	584.64	601.67
2	85	153	586.4	601.53
2	85	154	587.52	602.44
2	85	155	588.26	603.9
2	85	156	588.82	604.82
2	85	157	590.1	604.91
2	85	158	592.42	605.04
2	85	159	594.51	606.44
2	85	160	596.63	607.29
2	85	161	599.41	610.26
2	85	162	601.66	610.04
2	85	163	602.96	610.91
2	85	164	604.55	611.99
2	85	165	606.05	611.99
2	85	166	606.88	612.15
2	85	167	608.32	613.32
2	85	168	609.73	613.75
2	85	169	611.03	614.22
2	85	170	612.34	615.79
2	85	171	613.83	618.31
2	85	172	614.92	618.04
2	85	173	616.68	619.25
2	85	174	620.38	619.93
2	85	175	622.15	621.81
2	85	176	624.58	622.37
2	85	177	626.2	623.4
2	85	178	628.54	625.11
2	85	179	630.25	626.88
2	85	180	632.63	627.85
2	85	181	635.51	627.94
2	85	182	638.34	628.82
2	85	183	640.08	630.28
2	85	184	642.2	632.87
2	85	185	643.48	632.22
2	85	186	645.06	634.54
2	85	187	646.84	632.98
2	85	188	647.45	633.91
2	85	189	648.55	633.56
2	85	190	649.48	634.37
2	85	191	650.26	634.91
2	85	192	651.44	634.14
2	85	193	652.54	634.72
2	85	194	653.19	633.69
2	85	195	654.59	633.86
2	85	196	656.1	634.6
2	85	197	657.34	635.52
2	85	198	658.2	634.74
2	85	199	658.89	635.33
2	85	200	659.46	635.72
2	86	1	673.91	630.03
2	86	2	674.42	630.9
2	86	3	674.11	631.49
2	86	4	673.87	631.73
2	86	5	673.79	632.15
2	86	6	672.83	632.57
2	86	7	672.79	632.57
2	86	8	673.84	632.8
2	86	9	673.67	633.23
2	86	10	673.89	633.27
2	86	11	675.12	633.6
2	86	12	674.48	634.25
2	86	13	674	634.12
2	86	14	674.8	633.98
2	86	15	674.43	633.97
2	86	16	674.35	633.93
2	86	17	675.14	634.03
2	86	18	675.28	633.82
2	86	19	675.69	634.17
2	86	20	675.11	633.59
2	86	21	674.41	633.89
2	86	22	675.61	633.9
2	86	23	675.59	633.52
2	86	24	676.11	633.51
2	86	25	676.32	633.51
2	86	26	676.73	633.86
2	86	27	677.65	633.42
2	86	28	677.11	632.36
2	86	29	677.81	631.99
2	86	30	677.34	631.68
2	86	31	677.72	630.91
2	86	32	677.77	630.01
2	86	33	678.46	629.49
2	86	34	678.12	629.33
2	86	35	679.07	629.02
2	86	36	679.54	628.45
2	86	37	680.55	628.18
2	86	38	680.03	628.08
2	86	39	679.98	628.45
2	86	40	680.31	627.91
2	86	41	681.17	628.03
2	86	42	682.46	628.13
2	86	43	682.48	627.82
2	86	44	682.17	627.04
2	86	45	682.81	626.4
2	86	46	683.26	626.23
2	86	47	683.47	625.34
2	86	48	683.23	624.65
2	86	49	684.15	624.5
2	86	50	684.9	623.97
2	86	51	684.14	623.37
2	86	52	684.88	622.62
2	86	53	685.61	621.96
2	86	54	686.16	621.26
2	86	55	686.26	620.51
2	86	56	687.99	619.83
2	86	57	687.5	619.78
2	86	58	687.69	618.99
2	86	59	688.02	618.85
2	86	60	688.59	618.01
2	86	61	689.74	617.28
2	86	62	690.4	616.46
2	86	63	690.22	615.4
2	86	64	691.02	614.62
2	86	65	690.8	613.92
2	86	66	691.93	613.1
2	86	67	693.41	612.35
2	86	68	694.12	611.69
2	86	69	693.84	610.46
2	86	70	695.36	610.29
2	86	71	694.62	609.64
2	86	72	695.04	609.15
2	86	73	695.31	608.6
2	86	74	695.97	608.68
2	86	75	697.12	608.47
2	86	76	696.64	607.29
2	86	77	697.88	606.64
2	86	78	697.39	605.71
2	86	79	698.36	605.07
2	86	80	699.41	603.69
2	86	81	699.3	603.12
2	86	82	700	602.33
2	86	83	700.86	600.77
2	86	84	702.16	599.68
2	86	85	703.11	598.77
2	86	86	703.99	596.97
2	86	87	705.92	595.07
2	86	88	707.43	593.87
2	86	89	708.1	591.5
2	86	90	708.54	589.12
2	86	91	711.66	586.68
2	86	92	712.02	585.23
2	86	93	713.03	584.78
2	86	94	712.95	583.81
2	86	95	712.78	582.48
2	86	96	712.69	582.34
2	86	97	711.99	581.64
2	86	98	712.65	582.43
2	86	99	711.56	582.5
2	86	100	710.5	581.81
2	86	101	710.78	580.64
2	86	102	711.22	581.24
2	86	103	710.92	581.1
2	86	104	711.08	578.91
2	86	105	712.1	579.21
2	86	106	712.82	576.33
2	86	107	712.75	575.21
2	86	108	713.7	574.66
2	86	109	714.24	574.21
2	86	110	713.83	573.59
2	86	111	715.74	570.5
2	86	112	715	571.23
2	86	113	715.23	571.09
2	86	114	715.99	568.2
2	86	115	717.41	565.23
2	86	116	717.56	565.78
2	86	117	717.13	565.96
2	86	118	718.1	563.55
2	86	119	718.04	562.24
2	86	120	718.85	559.09
2	86	121	717.71	558.76
2	86	122	718.6	558.02
2	86	123	719.46	554.29
2	86	124	720.41	551.72
2	86	125	718.58	552.06
2	86	126	720.05	550.4
2	86	127	719.8	550.73
2	86	128	718.12	551.24
2	86	129	720	548.29
2	86	130	718.67	549.22
2	86	131	719.05	550.03
2	86	132	719	550.57
2	86	133	718.52	551.25
2	86	134	719.04	550.75
2	86	135	719.29	549.28
2	86	136	720.48	547.85
2	86	137	722.34	544.3
2	86	138	722.76	544.24
2	86	139	722.15	544.29
2	86	140	723.66	541.35
2	86	141	721.85	540.75
2	86	142	721.61	539.77
2	86	143	721.27	538.59
2	86	144	720.84	537.38
2	86	145	721.93	535.59
2	86	146	721.66	534.04
2	86	147	721.94	532.4
2	86	148	722.73	530.89
2	86	149	723.72	529.67
2	86	150	721.66	528.56
2	86	151	723.11	527.34
2	86	152	722.75	526.83
2	86	153	723.53	526.01
2	86	154	723.62	525.41
2	86	155	723.64	524.69
2	86	156	723.01	524.59
2	86	157	723.3	523.85
2	86	158	724	523.86
2	86	159	724.49	523.93
2	86	160	724.21	523.82
2	86	161	724.81	523.27
2	86	162	725.26	522.83
2	86	163	724.62	522.29
2	86	164	724.74	522.28
2	86	165	725.55	522.11
2	86	166	725.52	521.36
2	86	167	727.03	520.63
2	86	168	726.48	520.37
2	86	169	726.74	519.61
2	86	170	727.22	518.58
2	86	171	729.18	517.56
2	86	172	728.83	516.46
2	86	173	729.97	514.84
2	86	174	730.5	513.04
2	86	175	730.39	511.2
2	86	176	731.72	509.57
2	86	177	731.56	507.84
2	86	178	732.51	506.66
2	86	179	731.52	505.05
2	86	180	732.24	503.8
2	86	181	732.8	502.79
2	86	182	733.6	501.27
2	86	183	734.37	500.43
2	86	184	735.66	499.57
2	86	185	734.76	498.53
2	86	186	735.58	498.2
2	86	187	735.85	497.61
2	86	188	735.68	497.16
2	86	189	735.73	496.15
2	86	190	736.75	495.39
2	86	191	737.85	494.69
2	86	192	738.65	493.79
2	86	193	739.12	493.37
2	86	194	738.76	492.84
2	86	195	739.32	491.93
2	86	196	740.39	491.75
2	86	197	740.63	491.78
2	86	198	740.92	491.23
2	86	199	741.79	491.09
2	86	200	741.95	491.36
2	87	1	170.92	788.02
2	87	2	171.35	788.9
2	87	3	171.43	788.83
2	87	4	172.61	786.98
2	87	5	172.63	787.85
2	87	6	172.66	787.05
2	87	7	173.32	786.44
2	87	8	174.89	786.53
2	87	9	175.03	784.88
2	87	10	175.58	784.71
2	87	11	176.63	785.38
2	87	12	176.15	785.6
2	87	13	176.21	784.79
2	87	14	177.07	783.57
2	87	15	177.25	783.57
2	87	16	177.94	783.08
2	87	17	179.26	783.17
2	87	18	179.43	782.84
2	87	19	179.47	783.9
2	87	20	179.77	782.34
2	87	21	179.24	782.47
2	87	22	180.51	782.59
2	87	23	180.76	781.66
2	87	24	181.37	781.1
2	87	25	182.15	781.21
2	87	26	182.27	782.7
2	87	27	183.53	781.63
2	87	28	184.15	780.29
2	87	29	184.06	781.28
2	87	30	183.89	781.16
2	87	31	183.99	781.41
2	87	32	184.56	780.54
2	87	33	185.04	781.5
2	87	34	184.63	780.88
2	87	35	184.87	781.83
2	87	36	185.54	779.74
2	87	37	186.08	780.43
2	87	38	186	780.08
2	87	39	185.89	781.57
2	87	40	186.92	779.84
2	87	41	187.69	779.98
2	87	42	189.36	780
2	87	43	190.51	778.94
2	87	44	190.86	778.34
2	87	45	191.81	778.46
2	87	46	192.53	777.35
2	87	47	193.43	776.52
2	87	48	193.65	777.17
2	87	49	195.2	777.32
2	87	50	195.61	778.32
2	87	51	196	776.45
2	87	52	196.83	776.11
2	87	53	196.51	776.67
2	87	54	196.89	776.87
2	87	55	195.84	777.02
2	87	56	196.67	777.39
2	87	57	195.56	778.1
2	87	58	195.42	779.22
2	87	59	194.67	779.73
2	87	60	194.86	779.8
2	87	61	195.36	780.75
2	87	62	196.12	780.58
2	87	63	196.48	779.42
2	87	64	198.08	778.61
2	87	65	198.08	777.61
2	87	66	199.1	776.61
2	87	67	201.72	774.92
2	87	68	202.65	774.28
2	87	69	203.09	771.7
2	87	70	204.96	772.25
2	87	71	205.89	769.92
2	87	72	207.14	768.97
2	87	73	210.65	765.85
2	87	74	213.16	765.12
2	87	75	215.16	763.68
2	87	76	216.82	761.54
2	87	77	219.63	760.28
2	87	78	221.18	758.47
2	87	79	223.4	757.76
2	87	80	226.39	755.76
2	87	81	228.02	755.05
2	87	82	229.73	753.46
2	87	83	230.79	751.35
2	87	84	232.08	751.15
2	87	85	232.83	749.54
2	87	86	233.31	747.94
2	87	87	234.69	746.05
2	87	88	235.58	745.63
2	87	89	236.33	743.48
2	87	90	236.65	741.1
2	87	91	237.62	740.55
2	87	92	239.67	737.73
2	87	93	242.1	735.04
2	87	94	243.82	731.12
2	87	95	245.59	727.09
2	87	96	247.28	725.22
2	87	97	248.37	722.15
2	87	98	250.29	720.85
2	87	99	250.01	719.13
2	87	100	250.66	716.56
2	87	101	251.75	714.04
2	87	102	252.3	714.13
2	87	103	251.84	713.73
2	87	104	251.52	712.32
2	87	105	251.54	713.89
2	87	106	251.7	712.6
2	87	107	251.16	712.35
2	87	108	252.24	711.68
2	87	109	253.16	710.93
2	87	110	253.1	709.93
2	87	111	254.69	708.53
2	87	112	255.43	709.42
2	87	113	256.45	709.28
2	87	114	256.37	708.09
2	87	115	257.23	706.48
2	87	116	258.05	706.78
2	87	117	258.69	705.9
2	87	118	260	705.04
2	87	119	260.2	705.4
2	87	120	261.59	704.95
2	87	121	262.09	703.41
2	87	122	263.3	703.54
2	87	123	263.53	701.7
2	87	124	264.43	701.73
2	87	125	264.49	700.02
2	87	126	265.4	700.04
2	87	127	266.2	699.19
2	87	128	266.47	697.64
2	87	129	267.42	696.94
2	87	130	267.8	695.63
2	87	131	268.97	695.56
2	87	132	269.78	694.73
2	87	133	269.96	693.77
2	87	134	270.25	693.63
2	87	135	269.52	693.23
2	87	136	269.64	693.73
2	87	137	270.72	692.1
2	87	138	271.23	691.92
2	87	139	272.21	689.49
2	87	140	273.72	687.42
2	87	141	273.65	684.28
2	87	142	274.76	681.65
2	87	143	276.47	678.61
2	87	144	277.87	675.77
2	87	145	279.42	674.6
2	87	146	279.03	672.47
2	87	147	279.64	670.39
2	87	148	281.75	667.75
2	87	149	282.83	667.88
2	87	150	282.68	664.57
2	87	151	284.1	664.15
2	87	152	284.15	662.94
2	87	153	285.66	661.64
2	87	154	286.78	660.2
2	87	155	288.03	660.02
2	87	156	288.32	658.79
2	87	157	289.91	658.08
2	87	158	291.42	656.08
2	87	159	292.42	654.52
2	87	160	293.69	653.17
2	87	161	293.88	653.67
2	87	162	294.48	651.7
2	87	163	294.39	650.77
2	87	164	294.92	650.77
2	87	165	296.1	649.57
2	87	166	296.15	648.01
2	87	167	296.86	647.94
2	87	168	296.48	647.11
2	87	169	296.76	646.73
2	87	170	296.73	647.5
2	87	171	297.47	649.38
2	87	172	297.55	648.01
2	87	173	297.98	648.17
2	87	174	298.68	647.21
2	87	175	297.78	646.74
2	87	176	298.62	646.49
2	87	177	298.21	646.61
2	87	178	298.94	647.24
2	87	179	298.02	647.71
2	87	180	298.92	647.84
2	87	181	299.67	646.99
2	87	182	300.32	646.32
2	87	183	299.76	646.52
2	87	184	300.33	648.36
2	87	185	299.72	646.74
2	87	186	300.41	648.01
2	87	187	300.96	645.42
2	87	188	300.39	645.65
2	87	189	300.02	645.09
2	87	190	300.6	645.2
2	87	191	300.74	645.22
2	87	192	301.06	644.27
2	87	193	300.54	644.7
2	87	194	300.82	643.19
2	87	195	301.13	643.04
2	87	196	301.37	643.08
2	87	197	301.48	643.51
2	87	198	302.09	643.13
2	87	199	303.01	643.5
2	87	200	303.1	644.24
2	88	1	314.72	285.26
2	88	2	315.98	284.34
2	88	3	316.42	283.93
2	88	4	316.61	283.95
2	88	5	316.48	284.89
2	88	6	315.61	283.8
2	88	7	315.12	284.36
2	88	8	314.91	284.28
2	88	9	314.28	284.96
2	88	10	313.31	285.32
2	88	11	312.61	286.54
2	88	12	313.62	285.09
2	88	13	312.74	286.36
2	88	14	311.7	284.48
2	88	15	311.79	284.35
2	88	16	311.09	284.37
2	88	17	311.25	285.02
2	88	18	310.67	284.42
2	88	19	309.06	284.83
2	88	20	308.05	284.57
2	88	21	306.97	284.52
2	88	22	306.56	285.33
2	88	23	307.01	286.44
2	88	24	306.57	286.34
2	88	25	304.9	285.59
2	88	26	303.55	288
2	88	27	301.33	287.21
2	88	28	300.07	288.67
2	88	29	298.39	289.21
2	88	30	296.18	289.86
2	88	31	294.52	290.67
2	88	32	293.19	291.52
2	88	33	292.29	290.72
2	88	34	290.74	292.18
2	88	35	289.53	292.24
2	88	36	288.77	292.57
2	88	37	287.78	293.22
2	88	38	287.03	295.62
2	88	39	285.81	296.13
2	88	40	284.15	297.74
2	88	41	282.51	297.59
2	88	42	280.67	299.01
2	88	43	279.54	301.03
2	88	44	279.02	302.54
2	88	45	277.75	304
2	88	46	276.95	303.66
2	88	47	275.92	304.89
2	88	48	275.67	306.14
2	88	49	275.58	306.47
2	88	50	275.79	305.77
2	88	51	275.96	306.88
2	88	52	275.98	307.89
2	88	53	275.8	306.46
2	88	54	276.04	306.7
2	88	55	275.82	307.4
2	88	56	276.13	306.57
2	88	57	275.73	306.55
2	88	58	275.7	307.05
2	88	59	275.74	307.56
2	88	60	275.56	307.98
2	88	61	275.67	308.12
2	88	62	275.39	307.68
2	88	63	274.75	308.67
2	88	64	274.81	309.85
2	88	65	274.8	309.68
2	88	66	274.8	309.67
2	88	67	274.42	310.34
2	88	68	274.1	310.42
2	88	69	273.78	311.33
2	88	70	272.68	311.11
2	88	71	271.97	312.5
2	88	72	271.11	311.86
2	88	73	270.88	313.77
2	88	74	270.76	312.83
2	88	75	270.91	312.31
2	88	76	269.99	311.74
2	88	77	270.16	313.11
2	88	78	269.76	313.31
2	88	79	268.52	312.99
2	88	80	267.73	313.89
2	88	81	267.47	313.57
2	88	82	267.22	313.54
2	88	83	266.55	314.58
2	88	84	266.8	314.42
2	88	85	266.49	315.28
2	88	86	265.27	315.84
2	88	87	264.88	317.22
2	88	88	264.08	316.49
2	88	89	263.09	316.46
2	88	90	262.88	316.84
2	88	91	262.47	316.67
2	88	92	262.64	318.08
2	88	93	262.37	316.69
2	88	94	262.31	317.17
2	88	95	261.85	317.81
2	88	96	261.93	319.04
2	88	97	261.63	318.3
2	88	98	261.07	318.77
2	88	99	261.29	319.36
2	88	100	260.98	318.77
2	88	101	261.08	318.44
2	88	102	260.9	318.61
2	88	103	260.03	318.85
2	88	104	259.27	319.95
2	88	105	258.09	318.91
2	88	106	256.97	320.44
2	88	107	256.57	319.67
2	88	108	255.36	319.6
2	88	109	255.06	319.27
2	88	110	254.11	320.78
2	88	111	253.29	320.6
2	88	112	252.17	320.88
2	88	113	252.04	322.65
2	88	114	251.89	322.25
2	88	115	251.1	322.5
2	88	116	249.9	323.54
2	88	117	248.96	322.88
2	88	118	247.65	323.22
2	88	119	246.35	323.8
2	88	120	245.31	325.25
2	88	121	243.66	325.4
2	88	122	242.42	324.22
2	88	123	241.99	326.19
2	88	124	241.02	324.96
2	88	125	239.76	324.69
2	88	126	238.83	325.55
2	88	127	237.45	326.84
2	88	128	236.68	326.82
2	88	129	235.15	326.76
2	88	130	235.15	326.62
2	88	131	234.62	326.7
2	88	132	234.39	327.71
2	88	133	233.08	326.8
2	88	134	232.95	328.46
2	88	135	232.64	327.86
2	88	136	231.94	327.64
2	88	137	232.28	326.4
2	88	138	232.07	327.67
2	88	139	232.19	325.24
2	88	140	232.27	326.65
2	88	141	232.83	325.4
2	88	142	233.33	324.84
2	88	143	232.56	324.37
2	88	144	232.71	323.21
2	88	145	232.79	322.75
2	88	146	233.57	322.07
2	88	147	233.57	321.75
2	88	148	233.72	320.52
2	88	149	233.65	320.12
2	88	150	233.5	320.35
2	88	151	232.71	320.5
2	88	152	232.74	319.76
2	88	153	231.69	320.2
2	88	154	230.6	319.79
2	88	155	230.15	320.04
2	88	156	229.16	320.8
2	88	157	228.25	320.99
2	88	158	227.5	320.88
2	88	159	226.32	322.69
2	88	160	225.69	322.49
2	88	161	224.74	321.88
2	88	162	224.01	322.93
2	88	163	223.24	323.19
2	88	164	222.49	323.7
2	88	165	221.84	324.85
2	88	166	220.94	324.67
2	88	167	220.11	325.35
2	88	168	219.98	325.39
2	88	169	219.48	323.15
2	88	170	218.67	323.28
2	88	171	217.99	323.8
2	88	172	217.35	323.02
2	88	173	216.95	324.76
2	88	174	216.56	324.35
2	88	175	215.96	325.26
2	88	176	215.08	325.61
2	88	177	214.55	325.22
2	88	178	213.64	325.96
2	88	179	212.71	324.81
2	88	180	212.08	325.11
2	88	181	210.62	326.09
2	88	182	209.6	325.6
2	88	183	209.35	327.1
2	88	184	208.93	327.1
2	88	185	208.28	327.84
2	88	186	207.42	327.04
2	88	187	206.41	327.3
2	88	188	205.78	327.99
2	88	189	204.54	328.78
2	88	190	203.87	328.53
2	88	191	202.68	329.11
2	88	192	201.54	329.83
2	88	193	200.91	330.02
2	88	194	200.2	329.87
2	88	195	199.41	329.8
2	88	196	198.87	329.06
2	88	197	198.89	329.76
2	88	198	198.87	330.77
2	88	199	198.45	329.73
2	88	200	197.88	332.46
2	89	1	190.6	576.12
2	89	2	190.13	575.36
2	89	3	190.99	573.82
2	89	4	192.77	572.56
2	89	5	193.71	572.57
2	89	6	194.48	570.59
2	89	7	195.31	569.12
2	89	8	196.12	567.25
2	89	9	196.76	566.68
2	89	10	196.5	566.28
2	89	11	197.04	566.25
2	89	12	197.79	564.27
2	89	13	197.31	565.85
2	89	14	197.08	563.9
2	89	15	197.2	563.96
2	89	16	196.36	564.6
2	89	17	195.63	566.32
2	89	18	195.2	567.22
2	89	19	193.07	568.07
2	89	20	191.69	568.54
2	89	21	190.74	569.04
2	89	22	189.84	569.92
2	89	23	190.13	570.79
2	89	24	189.34	571.43
2	89	25	187.55	571.85
2	89	26	188.27	572.28
2	89	27	186.26	572.25
2	89	28	186.95	571.59
2	89	29	187.69	569.44
2	89	30	187.82	566.35
2	89	31	188.75	563.86
2	89	32	189.05	562.35
2	89	33	188.43	559.88
2	89	34	188.89	559.61
2	89	35	188.63	558.53
2	89	36	188.74	558.22
2	89	37	188.48	557.36
2	89	38	188.74	558.06
2	89	39	188.55	556.9
2	89	40	189.05	556.87
2	89	41	188.5	554.66
2	89	42	188.08	554.37
2	89	43	188.46	554.19
2	89	44	190.13	553.16
2	89	45	188.95	553.28
2	89	46	189.37	551.53
2	89	47	188.09	552.36
2	89	48	188.12	553.15
2	89	49	186.79	553.48
2	89	50	186.49	552.35
2	89	51	185.89	553.32
2	89	52	184.59	554.08
2	89	53	182.98	553.2
2	89	54	182.81	553.58
2	89	55	182.27	554.34
2	89	56	182.82	552.65
2	89	57	182.71	552.09
2	89	58	183.17	552.18
2	89	59	183.12	552.02
2	89	60	183.21	551.52
2	89	61	182.95	551.38
2	89	62	182.45	551.09
2	89	63	182.72	551.4
2	89	64	182.76	552.39
2	89	65	183.35	551.41
2	89	66	183.28	551.01
2	89	67	182.08	551.62
2	89	68	182.8	551.04
2	89	69	182.51	551.76
2	89	70	181.45	551.32
2	89	71	181.69	552.51
2	89	72	180.24	552.85
2	89	73	178.39	555.57
2	89	74	177.34	555.85
2	89	75	175.47	558.06
2	89	76	171.89	561.55
2	89	77	170.33	565.23
2	89	78	168.24	568.58
2	89	79	167.03	570.58
2	89	80	166.54	571.71
2	89	81	166.99	571.73
2	89	82	166.9	571.63
2	89	83	167.6	572.2
2	89	84	168.1	571.71
2	89	85	167.92	572.26
2	89	86	167.45	572.9
2	89	87	167.99	572.94
2	89	88	167.08	572.84
2	89	89	165.98	573.27
2	89	90	166.54	574.03
2	89	91	164.93	574.89
2	89	92	165.56	575.69
2	89	93	163.68	576.22
2	89	94	164.02	576.33
2	89	95	163.68	577.03
2	89	96	164.35	576.92
2	89	97	163.48	576.3
2	89	98	163.95	576.22
2	89	99	165.23	575.11
2	89	100	165.66	573.54
2	89	101	166.25	571.96
2	89	102	166.29	571.6
2	89	103	166.14	571.58
2	89	104	166.24	573.22
2	89	105	165.16	573.32
2	89	106	163.89	576.88
2	89	107	163.31	577.65
2	89	108	162.11	578.44
2	89	109	162.33	578.81
2	89	110	161.78	581.22
2	89	111	161.1	582.6
2	89	112	160.18	583.37
2	89	113	160.89	585.38
2	89	114	160.65	585.79
2	89	115	160.61	585.91
2	89	116	159.92	587.08
2	89	117	159.45	586.74
2	89	118	158.63	588.06
2	89	119	158.69	588.34
2	89	120	158.98	589.74
2	89	121	158	589.86
2	89	122	157.57	588.78
2	89	123	157.52	590.58
2	89	124	156.96	589.65
2	89	125	155.57	590.51
2	89	126	155.61	591.01
2	89	127	154.47	592.41
2	89	128	155.18	592.92
2	89	129	153.6	593.36
2	89	130	153.75	593.13
2	89	131	153.31	592.87
2	89	132	153.67	593.5
2	89	133	152.69	592.54
2	89	134	153.34	593.52
2	89	135	153.04	592.74
2	89	136	152.8	592
2	89	137	152.67	591.07
2	89	138	151.88	592.75
2	89	139	151.36	591.11
2	89	140	151.24	593.14
2	89	141	151.93	592.46
2	89	142	152.06	592.76
2	89	143	150.98	593.33
2	89	144	151.23	592.99
2	89	145	151.12	592.75
2	89	146	151.75	592.48
2	89	147	151.3	593.22
2	89	148	151.63	592.68
2	89	149	151.54	593.26
2	89	150	151.54	593.85
2	89	151	150.54	594.49
2	89	152	151.42	594.11
2	89	153	150.45	595.77
2	89	154	150.17	596.66
2	89	155	149.8	597.25
2	89	156	150.03	598.48
2	89	157	149.76	598.66
2	89	158	149.64	598.84
2	89	159	149.37	600.62
2	89	160	148.92	601.02
2	89	161	148.51	600.61
2	89	162	148.04	601.59
2	89	163	148.29	602.17
2	89	164	147.8	602.36
2	89	165	147.73	603.12
2	89	166	146.6	603.44
2	89	167	145.75	603.83
2	89	168	146.9	604.15
2	89	169	145.71	603.5
2	89	170	145.58	603.13
2	89	171	145.89	603.52
2	89	172	146.2	603.19
2	89	173	145.01	604.18
2	89	174	146.11	603.05
2	89	175	145.52	603.3
2	89	176	144.8	603.25
2	89	177	145.56	601.78
2	89	178	145.15	601.67
2	89	179	144.83	600.08
2	89	180	145.06	598.9
2	89	181	143.68	599.51
2	89	182	143.06	598.86
2	89	183	143.03	600.29
2	89	184	141.85	600.1
2	89	185	141.37	600.66
2	89	186	139.9	600.89
2	89	187	138.4	600.87
2	89	188	138.26	601.4
2	89	189	136.68	602.38
2	89	190	135.66	601.96
2	89	191	133.28	603.58
2	89	192	131.09	605.09
2	89	193	129.44	606.26
2	89	194	126.69	607.76
2	89	195	124.29	609.12
2	89	196	121.9	609.4
2	89	197	120.86	610.82
2	89	198	119.81	611.64
2	89	199	117.9	611.56
2	89	200	117.85	612.89
2	90	1	342.18	529.76
2	90	2	340.98	530.27
2	90	3	340.57	529.55
2	90	4	340.72	530.21
2	90	5	339.78	530.68
2	90	6	338.96	529.66
2	90	7	337.95	529.93
2	90	8	336.91	528.83
2	90	9	336.11	529.71
2	90	10	334.03	530.14
2	90	11	331.48	530.59
2	90	12	329.88	528.97
2	90	13	327.67	530.54
2	90	14	325.64	528.68
2	90	15	324.95	528.77
2	90	16	323.56	528.72
2	90	17	322.56	529.07
2	90	18	322.06	528.3
2	90	19	319.98	528.2
2	90	20	318.69	527.79
2	90	21	317.21	526.97
2	90	22	316.81	527.16
2	90	23	318.1	528.65
2	90	24	318.08	528.39
2	90	25	317.56	527.65
2	90	26	318.68	530.06
2	90	27	319.69	529.71
2	90	28	320.76	531.4
2	90	29	322.27	531.58
2	90	30	322.59	531.67
2	90	31	322.69	531.97
2	90	32	322.94	533.39
2	90	33	322.43	532.7
2	90	34	322.05	534.19
2	90	35	321.15	533.84
2	90	36	320.89	534.44
2	90	37	320.62	534.76
2	90	38	320.75	536.18
2	90	39	320.02	535.95
2	90	40	319.66	536.9
2	90	41	318.37	536.08
2	90	42	316.97	536.75
2	90	43	316.48	537.82
2	90	44	316.87	538.06
2	90	45	315.02	539.29
2	90	46	315.92	537.79
2	90	47	314.62	538.58
2	90	48	315.42	539.3
2	90	49	314.8	539.71
2	90	50	314.63	538.65
2	90	51	314.51	539.69
2	90	52	313.71	539.51
2	90	53	312.15	537.9
2	90	54	311.87	537.19
2	90	55	311.16	538
2	90	56	311.42	536.88
2	90	57	310.52	537.47
2	90	58	311.04	538.3
2	90	59	312.35	539.22
2	90	60	312.54	540.81
2	90	61	312.73	541.51
2	90	62	312.51	541.37
2	90	63	312.9	542.73
2	90	64	312.76	544.05
2	90	65	312.45	544.53
2	90	66	311.71	544.42
2	90	67	309.9	545.77
2	90	68	309.99	546.22
2	90	69	308.91	547.56
2	90	70	307.6	548.13
2	90	71	307.43	549.72
2	90	72	307.12	549.64
2	90	73	306.95	552.35
2	90	74	307.03	552.14
2	90	75	307.04	553.05
2	90	76	305.64	553.99
2	90	77	306.73	554.75
2	90	78	306.47	555.42
2	90	79	305.94	555.42
2	90	80	305.63	556.53
2	90	81	306.87	555.62
2	90	82	306.23	555.74
2	90	83	306.57	556.72
2	90	84	306.77	556.59
2	90	85	306.37	558.08
2	90	86	306.51	558.25
2	90	87	306.41	559.09
2	90	88	306.58	558.29
2	90	89	306.07	558.53
2	90	90	307.59	559.15
2	90	91	306.97	559.01
2	90	92	308.62	559.99
2	90	93	308.05	559.27
2	90	94	308.9	559.16
2	90	95	309.18	559.94
2	90	96	309.65	561.08
2	90	97	309.16	560.85
2	90	98	308.67	561.24
2	90	99	309.88	562.02
2	90	100	309.33	561.84
2	90	101	309.88	562.08
2	90	102	309.56	562.35
2	90	103	309.14	562.6
2	90	104	308.96	564.1
2	90	105	308.34	562.62
2	90	106	307.52	564.93
2	90	107	307.79	563.42
2	90	108	307.61	563.63
2	90	109	307.87	562.8
2	90	110	307.91	564.04
2	90	111	307.45	563.2
2	90	112	306.46	562.71
2	90	113	307.11	563.99
2	90	114	307.19	563.39
2	90	115	307.18	563.43
2	90	116	306.41	564.53
2	90	117	305.72	563.73
2	90	118	304.38	564.19
2	90	119	303.34	564.38
2	90	120	302.92	565.49
2	90	121	302.19	565.17
2	90	122	301.62	563.95
2	90	123	301.7	565.1
2	90	124	301.36	564.11
2	90	125	300.44	563.66
2	90	126	301.01	563.96
2	90	127	299.77	565.14
2	90	128	300.61	565.35
2	90	129	299.44	565.91
2	90	130	299.68	565.88
2	90	131	299.57	566.05
2	90	132	300.05	566.56
2	90	133	298.78	565.26
2	90	134	299.5	566.72
2	90	135	299.22	566.55
2	90	136	298.86	565.94
2	90	137	299.54	565.36
2	90	138	298.83	566.92
2	90	139	299.18	564.97
2	90	140	298.8	567.49
2	90	141	299.23	566.59
2	90	142	300.17	566.73
2	90	143	299.09	566.95
2	90	144	299.86	566
2	90	145	299.8	565.49
2	90	146	300.89	564.85
2	90	147	300.43	564.93
2	90	148	300.87	563.73
2	90	149	300.94	563.99
2	90	150	300.87	564.02
2	90	151	300.29	564.36
2	90	152	301.74	563.53
2	90	153	301.52	564.3
2	90	154	302.43	563.54
2	90	155	303.29	562.94
2	90	156	303.64	563.26
2	90	157	303.42	562.73
2	90	158	303.59	562.44
2	90	159	303.03	563.72
2	90	160	303.76	563.19
2	90	161	303.95	561.95
2	90	162	304.11	563.11
2	90	163	304.47	563.12
2	90	164	304.82	562.99
2	90	165	305.61	563.87
2	90	166	305.48	563.63
2	90	167	305.42	564.23
2	90	168	307.23	564.2
2	90	169	306.9	562.87
2	90	170	307.17	563
2	90	171	307.71	563.04
2	90	172	309	562.09
2	90	173	308.43	563.3
2	90	174	309.63	561.42
2	90	175	309.54	562.26
2	90	176	309.86	562.26
2	90	177	310.81	560.74
2	90	178	310.85	560.72
2	90	179	310.52	558.69
2	90	180	310.83	558.13
2	90	181	309.64	558.8
2	90	182	310.02	557.84
2	90	183	310.85	558.15
2	90	184	310.62	557.19
2	90	185	310.86	557.16
2	90	186	310.68	556.66
2	90	187	310.67	555.94
2	90	188	311.04	555.45
2	90	189	311.45	555.66
2	90	190	312	554.52
2	90	191	311.81	555.18
2	90	192	312	555.34
2	90	193	312.29	555.32
2	90	194	311.99	555.36
2	90	195	311.77	555.28
2	90	196	312.01	554.62
2	90	197	312.81	554.95
2	90	198	312.86	555.52
2	90	199	312.48	554.41
2	90	200	312.29	556.36
2	91	1	516.18	310.79
2	91	2	514.94	310.7
2	91	3	513.8	310.65
2	91	4	513.87	310.87
2	91	5	513.29	311.43
2	91	6	512.26	311.85
2	91	7	512.07	312.87
2	91	8	511.96	313.19
2	91	9	512.31	313.8
2	91	10	511.27	314.38
2	91	11	511.04	315.43
2	91	12	511.95	315.12
2	91	13	511.82	316.28
2	91	14	511.03	315.79
2	91	15	511.82	316.15
2	91	16	511.45	315.95
2	91	17	511.7	316.6
2	91	18	511.5	316.87
2	91	19	510.17	317.16
2	91	20	510.18	317.22
2	91	21	509.71	317.27
2	91	22	509.4	317.66
2	91	23	510.45	318.8
2	91	24	509.97	319.36
2	91	25	508.28	319.58
2	91	26	508.15	320.89
2	91	27	506.85	321.07
2	91	28	506.57	321.81
2	91	29	506.29	322.34
2	91	30	505.1	323.28
2	91	31	504.44	324.54
2	91	32	502.47	326.65
2	91	33	500.63	327.42
2	91	34	499.68	329.84
2	91	35	498.23	331.73
2	91	36	496.95	333.39
2	91	37	495.37	334.3
2	91	38	494.71	336.4
2	91	39	493.43	336.38
2	91	40	493.19	337.49
2	91	41	492.22	337.41
2	91	42	490.47	338.07
2	91	43	489.43	339.39
2	91	44	489.76	340.39
2	91	45	487.38	341.87
2	91	46	487.42	340.78
2	91	47	486.2	341.54
2	91	48	486.78	342
2	91	49	486.15	342.27
2	91	50	485.7	341.79
2	91	51	485.44	343.17
2	91	52	485.16	344.26
2	91	53	484.26	343.67
2	91	54	484.09	343.78
2	91	55	483.18	344.99
2	91	56	483.14	344.72
2	91	57	481.99	345.18
2	91	58	481.13	346.62
2	91	59	480.3	348.05
2	91	60	479.72	349.56
2	91	61	478.66	350.05
2	91	62	476.9	350.15
2	91	63	476.47	351.18
2	91	64	475.6	352.09
2	91	65	474.86	352.55
2	91	66	473.95	352.61
2	91	67	472.29	353.71
2	91	68	472.12	353.92
2	91	69	470.42	355.28
2	91	70	468.65	355.7
2	91	71	468.05	356.8
2	91	72	467.17	356.11
2	91	73	466.18	358.74
2	91	74	465.78	358.35
2	91	75	465.71	358.04
2	91	76	464.26	357.92
2	91	77	464.24	359.42
2	91	78	464.23	360.13
2	91	79	464.05	360.22
2	91	80	463.37	361.19
2	91	81	463.68	360.82
2	91	82	463.15	360.32
2	91	83	462.42	361.43
[truncated: 4,870,363 more chars]
