# Supplementary material for: Fractional re-distribution among cell motility states during ageing
Source: Commun Biol. 2021 Jan 19;4:81. doi: 10.1038/s42003-020-01605-w (PMC7815872; doi:10.1038/s42003-020-01605-w)
Supplement: Supplementary file 6 — Supplementary Data 3 [file 42003_2020_1605_MOESM6_ESM.xlsx]

## Sheet: Sheet1
Mean values and z-scores (with age correlation) for the 10 bulk motility parameters
			AGE	2	3	9	11	16	29	35	45	55	65	85	92
	raw data		NAME	A2	A3	A9	A11	A16	A29	A35	A45	A55	A65	A85	A92	correlation
	Motility	MSDs	Mean	14.88	19.66	12.9	8.18	12.82	4.949	4.408	6.24	15.05	8.759	9.248	4.502	-0.503044
		SPEEDs	Mean	0.6038	0.6898	0.51	0.45	0.578	0.3211	0.3227	0.37	0.5682	0.4425	0.4676	0.3364	-0.496384
		MSDl	Mean	879.9	1021	573.3	422.6	738	244.2	220.5	282.1	775.7	242.5	266.7	160	-0.651003
		SPEEDl	Mean	0.446	0.5099	0.35	0.31	0.4259	0.2177	0.2216	0.25	0.409	0.2411	0.2596	0.1919	-0.649482
		Pp_APRW	Mean	80.73	99.12	64.3	53.01	61.6	40	41.65	36.56	37.75	23.6	32.45	23.93	-0.83992
		Pnp_APRW	Mean	68.98	46.12	22.34	24.09	31.98	21.15	21.09	17.66	18.64	18.86	21.69	21.13	-0.571132
		Dp_APRW	Mean	21.82	28.8	17.82	9.78	15.71	4.593	5.443	4.89	12.22	3.173	3.095	2.056	-0.770824
		Dnp_APRW	Mean	1.449	1.987	0.91	0.7	1.172	0.3881	0.4092	0.45	1.214	0.5653	1.017	0.7044	-0.386148
		D_TOT	Mean	9.924	11.42	7.39	6.1	5.864	2.471	3.093	3.58	6.617	2.803	3.663	2.356	-0.708826
		Anisotropy	Mean	15.0587	14.4942	19.59	13.89	13.4044	11.8346	13.3016	10.96	10.0659	5.61295	3.04326	2.9188	-0.935807
	z scored motility parameters	MSDl	Mean	1.3181	1.78971	0.293322	-0.210375	0.843813	-0.806657	-0.885872	-0.679981	0.969821	-0.812339	-0.731453	-1.08809	-0.651003
		SPEEDl	Mean	1.21466	1.77527	0.280306	-0.0934353	1.02779	-0.934353	-0.934353	-0.654047	0.840918	-0.747483	-0.560612	-1.21466	-0.652067
		MSDs	Mean	0.966474	1.93973	0.563324	-0.39772	0.547035	-1.05538	-1.16533	-0.792726	1.00109	-0.279626	-0.179856	-1.14701	-0.503059
		Anisotropy	Mean	0.768053	0.65522	1.66477	0.536449	0.439453	0.128669	0.419658	-0.0435494	-0.219726	-1.10259	-1.61133	-1.63508	-0.935718
		SPEEDs	Mean	1.05695	1.79819	0.315713	-0.178446	0.892232	-1.24912	-1.24912	-0.837325	0.809872	-0.260806	-0.0137266	-1.0844	-0.487163
		Pp_APRW	Mean	1.34734	2.14221	0.637181	0.149192	0.520478	-0.413141	-0.341823	-0.561828	-0.510393	-1.122	-0.739475	-1.10774	-0.83992
		Dp_APRW	Mean	1.27985	2.08927	0.815994	-0.11635	0.571312	-0.718199	-0.61963	-0.68341	0.1666	-0.882866	-0.890984	-1.01159	-0.770703
		D_TOT	Mean	1.49312	1.99296	0.650064	0.220205	0.140232	-0.989397	-0.782798	-0.619519	0.393482	-0.879433	-0.592861	-1.02605	-0.708587
		Dnp_APRW	Mean	1.11001	2.22865	-0.0086315	-0.443659	0.529974	-1.08584	-1.04441	-0.961549	0.612836	-0.712962	0.21924	-0.443659	-0.387014
		Pnp_APRW	Mean	2.71452	1.20723	-0.360723	-0.245336	0.274897	-0.439187	-0.443143	-0.669303	-0.604686	-0.59018	-0.403582	-0.440506	-0.571132
