# Supplementary material for: Fractional re-distribution among cell motility states during ageing
Source: Commun Biol. 2021 Jan 19;4:81. doi: 10.1038/s42003-020-01605-w (PMC7815872; doi:10.1038/s42003-020-01605-w)
Supplement: Supplementary file 7 — Supplementary Data 4 [file 42003_2020_1605_MOESM7_ESM.xlsx]

## Sheet: Sheet1
Enrichments and depletions for each spatial cluster per age				p-values
		Pc	age	depletion	enrichment
		1	2	0.993	0.003
		1	3	0.719	0.186
		1	9	0.94	0.032
		1	11	0.784	0.098
		1	16	0.277	0.584
		1	29	0.017	0.964
		1	35	0.007	0.979
		1	45	0.222	0.666
		1	55	1	0
		1	65	0.005	0.98
		1	85	0.025	0.932
		1	92	0.007	0.973
		2	2	0.715	0.197
		2	3	0.785	0.144
		2	9	0.57	0.314
		2	11	0.673	0.19
		2	16	0.459	0.421
		2	29	0.005	0.988
		2	35	0.824	0.118
		2	45	0.876	0.084
		2	55	0.769	0.15
		2	65	0.044	0.908
		2	85	0.419	0.45
		2	92	0.009	0.977
		3	2	0.061	0.752
		3	3	0.889	0.038
		3	9	0.938	0.019
		3	11	0.742	0.07
		3	16	0.094	0.656
		3	29	0.129	0.685
		3	35	0.178	0.585
		3	45	0.619	0.191
		3	55	0.603	0.184
		3	65	0.491	0.229
		3	85	0.128	0.589
		3	92	0	0.871
		4	2	0.033	0.926
		4	3	0.219	0.669
		4	9	0.946	0.025
		4	11	0.163	0.664
		4	16	0.006	0.982
		4	29	1	0
		4	35	0.844	0.097
		4	45	0.034	0.927
		4	55	0.424	0.43
		4	65	0.941	0.028
		4	85	0.104	0.803
		4	92	0.004	0.987
		5	2	0.996	0.001
		5	3	0.045	0.88
		5	9	0.041	0.886
		5	11	0.056	0.771
		5	16	0.967	0.014
		5	29	0.002	0.992
		5	35	0.024	0.935
		5	45	0.003	0.984
		5	55	0.042	0.892
		5	65	0.989	0.003
		5	85	1	0
		5	92	0.327	0.487
		6	2	0.28	0.589
		6	3	0.04	0.911
		6	9	0.13	0.768
		6	11	0.879	0.05
		6	16	1	0
		6	29	0.003	0.991
		6	35	0.079	0.852
		6	45	0.276	0.609
		6	55	0.002	0.994
		6	65	0.953	0.019
		6	85	0.967	0.016
		6	92	0.497	0.361
		7	2	0.003	0.99
		7	3	0.766	0.152
		7	9	0.09	0.838
		7	11	0.042	0.853
		7	16	0.004	0.985
		7	29	0.985	0.007
		7	35	0.87	0.08
		7	45	0.732	0.188
		7	55	0.08	0.846
		7	65	0.036	0.904
		7	85	0.011	0.966
		7	92	1	0
		8	2	0.025	0.923
		8	3	0.308	0.533
		8	9	0.002	0.983
		8	11	0.07	0.731
		8	16	0.002	0.985
		8	29	0.996	0.001
		8	35	0.874	0.065
		8	45	0.977	0.009
		8	55	0.058	0.855
		8	65	0.06	0.825
		8	85	0.031	0.893
		8	92	0.992	0.002
