# Supplementary material for: Fractional re-distribution among cell motility states during ageing
Source: Commun Biol. 2021 Jan 19;4:81. doi: 10.1038/s42003-020-01605-w (PMC7815872; doi:10.1038/s42003-020-01605-w)
Supplement: Supplementary file 8 — Supplementary Data 5 [file 42003_2020_1605_MOESM8_ESM.xlsx]

## Sheet: Sheet1
Enrichments and depletions for each activity cluster per age				p-values
		Ac	age	depletion	enrichment
		1	2	0.815	0.128
		1	3	0.995	0.003
		1	9	0.797	0.138
		1	11	1	0
		1	16	1	0
		1	29	0.94	0.038
		1	35	0.121	0.828
		1	45	0	1
		1	55	0.023	0.958
		1	65	0	1
		1	85	0	0.999
		1	92	0.001	0.995
		2	2	0.844	0.104
		2	3	0.103	0.845
		2	9	0.674	0.234
		2	11	0.028	0.932
		2	16	0.001	0.999
		2	29	0.084	0.877
		2	35	0	1
		2	45	0	1
		2	55	0.637	0.276
		2	65	1	0
		2	85	0.998	0.001
		2	92	1	0
		3	2	0.099	0.814
		3	3	0.406	0.455
		3	9	0.112	0.791
		3	11	0.016	0.911
		3	16	0.051	0.889
		3	29	0.533	0.346
		3	35	1	0
		3	45	0.01	0.975
		3	55	0.752	0.15
		3	65	0.031	0.906
		3	85	0.872	0.068
		3	92	0.091	0.812
		4	2	0.034	0.933
		4	3	0.031	0.94
		4	9	0.114	0.804
		4	11	0.145	0.718
		4	16	0.003	0.988
		4	29	0.244	0.663
		4	35	0.912	0.052
		4	45	1	0
		4	55	0.767	0.153
		4	65	0.005	0.982
		4	85	0.037	0.919
		4	92	0	0.999
