# Supplementary material for: Fractional re-distribution among cell motility states during ageing
Source: Commun Biol. 2021 Jan 19;4:81. doi: 10.1038/s42003-020-01605-w (PMC7815872; doi:10.1038/s42003-020-01605-w)
Supplement: Supplementary file 9 — Supplementary Data 6 [file 42003_2020_1605_MOESM9_ESM.xlsx]

## Sheet: Sheet1
Enrichments and depletions for spatial clusters per activity cluster				p-values
		Pn	ACn	depletion	enrichment
		1	1	1	0
		1	2	1	0
		1	3	1	0
		1	4	0.452	0.434
		2	1	1	0
		2	2	1	0
		2	3	1	0
		2	4	1	0
		3	1	0.997	0.001
		3	2	0.741	0.14
		3	3	0.998	0
		3	4	0.606	0.218
		4	1	1	0
		4	2	1	0
		4	3	1	0
		4	4	0.856	0.093
		5	1	1	0
		5	2	1	0
		5	3	1	0
		5	4	0.094	0.83
		6	1	1	0
		6	2	1	0
		6	3	0.999	0
		6	4	0.982	0.009
		7	1	1	0
		7	2	1	0
		7	3	1	0
		7	4	0.826	0.119
		8	1	0.905	0.05
		8	2	1	0
		8	3	1	0
		8	4	0.913	0.046
