# Supplementary material for: Fractional re-distribution among cell motility states during ageing
Source: Commun Biol. 2021 Jan 19;4:81. doi: 10.1038/s42003-020-01605-w (PMC7815872; doi:10.1038/s42003-020-01605-w)
Supplement: Supplementary file 10 — Supplementary Data 7 [file 42003_2020_1605_MOESM10_ESM.xlsx]

## Sheet: Sheet1
Enrichments and depletions for spatial clusters per activity cluster for each age group					p-values
		Pc	Ac	group	dep	enr
		1	1	Y	1	0
		1	1	A	0.022	0.954
		1	1	E	0	0.996
		1	2	Y	0.948	0.026
Y	Young	1	2	A	0.312	0.571
A	Post-adolescent/adults	1	2	E	0.015	0.956
		1	3	Y	0.157	0.667
		1	3	A	0.812	0.081
E	Elderly	1	3	E	0.194	0.561
		1	4	Y	0.316	0.494
		1	4	A	0.878	0.049
		1	4	E	0.021	0.887
		2	1	Y	1	0
		2	1	A	0.004	0.989
		2	1	E	0	1
		2	2	Y	0.436	0.454
		2	2	A	0.008	0.984
		2	2	E	0.994	0.004
		2	3	Y	0.248	0.581
		2	3	A	0.882	0.05
		2	3	E	0.053	0.829
		2	4	Y	0.002	0.994
		2	4	A	1	0
		2	4	E	0	0.999
		3	1	Y	0.866	0.039
		3	1	A	0.334	0.412
		3	1	E	0	0.892
		3	2	Y	0.853	0.037
		3	2	A	0.01	0.913
		3	2	E	0.506	0.199
		3	3	Y	0.094	0.62
		3	3	A	0.641	0.107
		3	3	E	0.333	0.26
		3	4	Y	0.367	0.284
		3	4	A	0.653	0.102
		3	4	E	0	0.682
		4	1	Y	0.574	0.306
		4	1	A	0.893	0.062
		4	1	E	0.006	0.981
		4	2	Y	0.268	0.621
		4	2	A	0.192	0.711
		4	2	E	0.895	0.053
		4	3	Y	0.008	0.964
		4	3	A	0.952	0.014
		4	3	E	0.395	0.355
		4	4	Y	0.006	0.971
		4	4	A	0.999	0
		4	4	E	0.038	0.868
		5	1	Y	1	0
		5	1	A	0	0.998
		5	1	E	0.108	0.748
		5	2	Y	0.228	0.643
		5	2	A	0	1
		5	2	E	1	0
		5	3	Y	0.076	0.794
		5	3	A	0.126	0.712
		5	3	E	0.972	0.006
		5	4	Y	0.126	0.638
		5	4	A	0.275	0.447
		5	4	E	0.799	0.055
		6	1	Y	1	0
		6	1	A	0.002	0.996
		6	1	E	0.124	0.761
		6	2	Y	0.074	0.872
		6	2	A	0	0.999
		6	2	E	1	0
		6	3	Y	0.8	0.074
		6	3	A	0.096	0.746
		6	3	E	0.314	0.385
		6	4	Y	0.607	0.25
		6	4	A	0.44	0.405
		6	4	E	0.205	0.62
		7	1	Y	0.248	0.635
		7	1	A	0.884	0.064
		7	1	E	0.094	0.803
		7	2	Y	0.014	0.969
		7	2	A	0.032	0.939
		7	2	E	1	0
		7	3	Y	0.026	0.926
		7	3	A	0.969	0.01
		7	3	E	0.201	0.594
		7	4	Y	0.009	0.971
		7	4	A	1	0
		7	4	E	0.005	0.962
		8	1	Y	0.156	0.672
		8	1	A	0.809	0.076
		8	1	E	0.197	0.547
		8	2	Y	0.001	0.996
		8	2	A	0.72	0.171
		8	2	E	0.979	0.009
		8	3	Y	0.06	0.795
		8	3	A	0.983	0.002
		8	3	E	0	0.893
		8	4	Y	0	0.993
		8	4	A	1	0
		8	4	E	0.033	0.836
